# Supplementary material for: SNP genotyping elucidates the genetic diversity of Magna Graecia grapevine germplasm and its historical origin and dissemination
Source: BMC Plant Biol. 2019 Jan 6;19:7. doi: 10.1186/s12870-018-1576-y (PMC6322315; doi:10.1186/s12870-018-1576-y)
Supplement: Supplementary file 1 — a Passport data of 187 grapevine genotypes coming from Italy (Basilicata, Calabria, Campania, Puglia and Sicily), Eastern Europe (Bosnia and Herzegovina, Montenegro, Slovenia, Turkey) and Greece, the so-called sample set #1, and allele profiles at 9 SSR loci (when available). b List of genotypes added to the sample set #1 to obtain the sample set #2. The genotypes included belong to Georgia, Bosnia and Herzegovina, Cyprus, Spain, France, Greece, Italy, Portugal and Turkey (from De Lorenzis et al. [39] and Laucou et al. [22]). (XLSX 49 kb) [file 12870_2018_1576_MOESM1_ESM.xlsx]

## Sheet: a
Additional file 1 - a - Passport data of 187 grapevine genotypes coming from Italy (Basilicata, Calabria, Campania, Puglia and Sicilia), Eastern Europe (Bosnia and Herzegovina, Montenegro, Slovenia, Turkey) and Greece, the so-called set of samples #1, and allele profiles at 9 SSR loci (when available).
Accession number	Accession name	Donor Institute	Country/region origin	Other Countries/regions	Trueness to type	Berry colour	Usage (wine/table grapes)	SNP genotyping reference	VVS2		MD5		MD7		MD25		MD27		MD28		MD32		ZAG62		ZAG79
1	Guardavalle B	CREA	Italy/Calabria		yes	white	wine	This paper	22	28	4	10	8	22	6	20	4	14	12	28	17	37	22	28	10	14
2	Gallico n.	CREA	Italy/Calabria		yes	black	wine	This paper	10	20	4	6	18	22	6	6	4	4	12	44	17	21	26	28	14	20
3	Verdana	CREA	Italy/Calabria	Basilicata	no	white	wine	This paper	10	22	4	24	16	16	6	14	4	4	42	42	17	37	20	22	12	20
4	Greco N di Ferruzzano	UNIMI	Italy/Calabria	Campania Basilicata	yes	black	wine	[15]	10	20	10	14	16	32	6	14	16	19	28	32	17	25	20	22	12	14
5	Prunesta nera	UNIMI	Italy/Calabria		no	black	wine and table grapes	This paper	10	22	4	14	8	18	4	14	4	4	12	32	21	21	14	22	6	14
6	Alicante di Egua	UNIMI	Italy/Calabria	Sicilia	no	white	wine	This paper	14	28	4	18	8	12	3	17	19	19	28	28	5	21	14	14	20	20
7	Guarnaccia	CREA	Italy/Calabria	Campania Basilicata	yes	white	wine	[44]	20	28	4	18	16	16	20	20	4	4	12	32	17	21	20	30	14	22
8	Greco di Bianco	UNIRC	Italy/Calabria	Sicilia	yes	white	wine	[15]	20	22	4	4	12	18	4	18	4	8	20	42	17	37	16	30	6	10
9	Mantonico Bianco	UNIRC	Italy/Calabria		yes	white	wine	[15]	20	22	10	10	8	18	6	20	4	10	30	32	15	17	14	26	14	14
10	Magliocco Dolce	UNIMI	Italy/Calabria	Campania, Basilicata		black	wine	This paper	10	20	10	14	16	32	6	14	16	19	28	32	17	25	20	22	12	14
11	Aglianico calabrese	UNIMI	Italy/Calabria		yes	black	wine
12	Petrera Nera	UNIMI	Italy/Calabria			black	wine
13	Zibibbo Fortunato	UNIMI	Italy/Calabria	Sicilia	yes	white	wine and table grapes	This paper	10	28	5	9	18	20	11	11	4	19	28	52	29	37	13	31	11	19
14	Mantonico Pinto	UNIMI	Italy/Calabria		no	black	wine	This paper	10	10	10	12	8	18	4	4	4	4	32	40	21	23	14	20	20	22
15	Lampanzona	UNIMI	Italy/Calabria		no	pink	wine and table grapes	This paper	10	12	10	18	10	18	4	20	10	10	28	42	17	17	14	26	10	14
16	Lacrima di Gallicchio	UNIMI	Italy/Calabria	Sicilia	yes	white	wine	[15]	10	10	3	13	8	18	1	3	4	10	28	32	17	21	21	23	15	23
17	Iuvarello	UNIMI	Italy/Calabria	Puglia	yes	white	wine
18	Castiglione di Bova	UNIMI	Italy/Calabria			black	wine
19	Mennella Nera di Egua	UNIMI	Italy/Calabria			black	wine
20	Mantonico di Nigra	UNIMI	Italy/Calabria			black	wine	This paper	28	28	4	4	3	8	14	14	10	10	22	42	5	5	22	22	6	22
21	Greco N del Lamentino	UNIMI	Italy/Calabria	Campania, Basilicata		black	wine	[15]	10	20	10	14	16	32	6	14	16	19	28	32	17	25	20	22	12	14
22	Verdina	UNIMI	Italy/Calabria		no	white	wine	This paper	10	20	4	4	16	18	6	18	4	4	28	28	15	15	26	28	14	18
23	Greco di Rogliano	UNIRC	Italy/Calabria		no	white	wine	This paper	10	32	14	18	18	32	6	18	8	10	12	32	15	15	20	26	2	8
24	Gaglioppo	UNIRC	Italy/Calabria		yes	black	wine	[15]	10	28	4	4	8	32	4	10	6	6	12	18	17	21	20	28	6	14
25	Prunesta	UNIRC	Italy/Calabria		yes	black	wine	[15]	10	10	4	14	8	18	6	14	10	10	12	28	17	25	20	26	6	14
26	Guardavalle di San Marco	UNIRC	Italy/Calabria		yes	white	wine	[15]	20	28	4	18	8	18	6	20	4	4	12	20	17	17	28	28	14	14
27	Occhi di Lepre	UNIRC	Italy/Calabria		yes	white	wine	[15]	10	28	4	14	18	32	4	18	4	10	12	28	17	17	20	28	6	14
28	Mantonico B	UNIRC	Italy/Calabria		no	white	wine	[15]	14	28	4	18	8	12	3	17	19	19	28	28	5	21	14	14	20	20
29	Parmisana	UNIRC	Italy/Calabria		yes	black	wine	[15]	10	20	4	6	18	22	6	6	4	4	12	44	17	21	26	28	14	20
30	Nerello	UNIRC	Italy/Calabria		yes	black	wine	[15]	10	20	3	13	8	18	6	6	4	4	12	28	17	21	23	29	15	23
31	Toccarino	UNIRC	Italy/Calabria		yes	black	wine	[15]	10	20	4	4	8	16	4	6	4	16	28	42	17	17	20	22	12	22
32	Magliocco Canino	UNIRC	Italy/Calabria		yes	black	wine	[15]	10	12	4	10	8	8	14	20	4	10	12	42	29	29	20	28	6	10
33	Pecorello	UNIRC	Italy/Calabria		yes	white	wine	[15]	10	32	14	18	18	32	4	20	10	12	12	28	17	23	20	26	2	8
34	Uva della Scala	UNIRC	Italy/Calabria	Sicilia	no	white	wine
35	Mantonico N	UNIRC	Italy/Calabria		yes	black	wine	[15]	10	20	4	10	8	8	6	14	4	14	12	42	17	23	14	28	14	14
36	Lacrima Bianca	UNIMI	Italy/Calabria		no	white	wine and table grapes	[15]	20	22	14	24	8	16	2	4	4	10	18	28	17	17	14	22	14	20
37	Messinese b.	CREA	Italy/Sicilia	Basilicata, Calabria, France, Spain, Tunisia, Algeria	no	white	wine	[44]	20	22	6	18	8	12	6	20	4	19	32	42	15	37	12	14	14	20
38	Recuno	UNIPA	Italy/Sicilia			white	wine	[14]	10	26	3	17	16	22	3	17	10	20	34	42	17	23	13	27	15	15
39	Petrera nera n.	CREA	Italy/Sicilia	Calabria, Basilicata		black	wine	This paper	10	22	4	4	12	18	6	6	6	14	22	42	5	37	14	30	22	24
40	Greca	UNIPA	Italy/Sicilia			white	wine	[14]	14	27	3	17	3	8	11	17	14	23	45	50	15	17	16	31	15	21
41	Grillo (omonimo)	CREA	Italy/Sicilia	Basilicata		white	wine	[44]	20	20	12	18	8	18	4	8	6	19	20	42	21	37	14	30	14	14
42	Malvasia	UNIPA	Italy/Sicilia			white	wine	[14]	10	22	11	17	8	8	1	1	8	18	50	59	15	17	16	23	7	15
43	Malvasia di Lipari	UNIPA	Italy/Sicilia		yes	white	wine	[14]	20	22	3	3	12	18	3	17	4	8	20	42	17	37	16	30	7	11
44	Nerello mascalese	UNIPA	Italy/Sicilia		yes	black	wine	[14]	10	20	3	13	8	18	6	6	4	4	12	28	17	21	23	29	15	23
45	Signurina	UNIPA	Italy/Sicilia			white	wine	[14]	22	27	5	11	8	18	1	11	19	19	28	28	15	29	13	16	11	23
46	Pignola	UNIPA	Italy/Sicilia			red	wine	[14]	20	20	11	17	8	18	1	8	12	23	38	59	21	37	16	31	15	15
47	Diretto	UNIPA	Italy/Sicilia			red	wine	This paper	10	24	3	3	14	20	2	2	4	8	36	42	37	37	21	21	7	27
48	Damaschino	UNIPA	Italy/Sicilia			white	wine	[14]	20	22	5	17	8	12	3	17	4	19	31	42	15	37	13	16	15	21
49	Orisi	UNIPA	Italy/Sicilia			black	wine	[14]	10	22	3	17	16	32	1	3	4	4	18	42	17	21	21	23	7	23
50	Arbanello	UNIPA	Italy/Sicilia			white	wine	[14]	10	28	3	3	8	18	3	17	4	4	20	28	17	25	21	29	15	23
51	Minnella nera	UNIPA	Italy/Sicilia			black	wine	[14]	14	20	17	17	8	18	11	11	4	19	21	42	21	37	16	27	15	21
52	Lievuso	UNIPA	Italy/Sicilia			white	wine	[14]	6	25	0	0	6	16	-1	13	1	1	24	24	16	16	19	27	11	19
53	Reliquia bianca	UNIPA	Italy/Sicilia			white	wine	[14]	10	29	11	11	18	22	1	8	8	14	48	62	17	21	16	16	11	11
54	Lucignola	UNIPA	Italy/Sicilia			black	wine	[14]	10	20	3	17	29	32	3	17	4	16	21	28	17	21	21	21	7	11
55	Vitrarolo	UNIPA	Italy/Sicilia			black	wine	[14]	10	20	3	9	18	22	11	17	4	8	28	36	17	21	27	29	11	23
56	Muscatiddruni bianco	UNIPA	Italy/Sicilia			white	wine	[14]	12	27	9	15	16	18	11	17	8	14	38	45	37	37	13	19	4	19
57	Prunestra	UNIPA	Italy/Sicilia		yes	black	wine	[14]	10	20	5	5	12	16	1	11	4	8	13	19	21	27	16	31	19	23
58	Corinto nero	UNIPA	Italy/Sicilia			black	wine
59	Dolcetta	UNIPA	Italy/Sicilia			black	wine	[14]	14	22	3	17	8	12	3	17	23	23	45	45	5	15	16	16	21	21
60	Quattro rappi	UNIPA	Italy/Sicilia			black	wine	[14]	20	22	3	5	8	8	3	17	6	10	34	42	15	17	13	16	15	23
61	Visparola	UNIPA	Italy/Sicilia			white	wine	[14]	10	10	3	23	8	8	1	3	14	23	38	50	21	37	16	23	11	23
62	Perricone	UNIPA	Italy/Sicilia		yes	black	wine	[33]	10	12	5	13	8	8	3	17	8	10	18	42	17	23	15	23	7	11
63	Grillo	UNIPA	Italy/Sicilia		yes	white	wine	[33]	20	26	3	5	18	18	11	17	4	19	21	28	17	37	13	29	11	15
64	Grecanico	UNIPA	Italy/Sicilia		yes	white	wine	[33]	10	20	3	9	18	22	3	17	4	19	20	32	15	23	27	27	15	15
65	Catarratto	UNIPA	Italy/Sicilia		yes	white	wine	[33]	20	28	3	3	8	18	17	17	4	4	12	20	15	17	27	29	15	15
66	Nero d Avola	UNIPA	Italy/Sicilia		yes	black	wine	[33]	20	28	3	17	8	18	3	17	4	6	20	28	17	17	13	29	15	15
67	Carricante	UNIPA	Italy/Sicilia		yes	white	wine	[33]	10	10	3	13	8	18	1	3	4	10	28	32	17	21	21	23	15	23
68	Frappato	UNIPA	Italy/Sicilia		yes	black	wine	[33]	10	20	3	3	8	8	3	17	4	10	18	42	15	17	21	23	7	13
69	Zibibbo	UNIPA	Italy/Sicilia		yes	white	wine	[33]	10	27	5	9	18	20	11	11	4	19	28	52	29	37	13	31	11	19
70	Inzolia	UNIPA	Italy/Sicilia		yes	white	wine	[33]	12	20	3	17	8	16	3	17	4	8	12	42	17	23	16	29	11	15
71	Nerello cappuccio	UNIPA	Italy/Sicilia		yes	black	wine	[33]	20	22	3	5	8	8	3	17	6	10	34	42	15	17	13	16	15	23
72	Cannamelo n.	UNIRC	Italy/Campania			black	wine	[15]	10	32	10	14	8	8	14	14	10	14	12	28	15	21	14	14	8	14
73	Asprinio n.	CREA	Italy/Campania	Basilicata, Puglia		black	wine	This paper	20	28	6	14	8	18	20	28	10	10	20	42	17	37	22	28	6	14
74	Austegna n.	CREA	Italy/Campania			black	wine	This paper	28	32	10	18	8	16	14	28	14	14	12	42	21	37	14	20	8	22
75	Santa Sofia b.	CREA	Italy/Campania	Basilicata		white	wine	[44]	22	28	4	6	8	18	6	28	6	10	20	42	23	27	14	28	6	14
76	Malvasia acino piccolo b.	CREA	Italy/Campania	Basilicata		white	wine	[44]	10	28	4	18	8	32	6	14	10	16	32	42	17	37	20	22	10	14
77	Trecisti nero n.	CREA	Italy/Campania	Basilicata, Sardegna, Greece		black	wine	[44]	26	30	4	10	8	20	9	14	4	19	28	28	15	37	14	30	10	20
78	Coglionara b.	CREA	Italy/Campania			white	wine	This paper	10	22	4	6	16	18	4	20	10	18	20	28	17	23	20	26	6	14
79	Arilla b.	CREA	Italy/Campania			white	wine	This paper	10	32	10	14	16	18	6	14	4	10	20	42	21	37	18	26	14	18
80	Pecorello San Marco	UNIMI	Italy/Campania			white	wine	This paper	10	20	4	24	8	18	14	18	4	4	32	42	21	21	22	28	12	22
81	Camputese	CREA	Italy/Campania			black	wine	This paper	10	22	4	10	18	32	6	6	6	6	20	42	21	37	14	26	6	22
82	Primitivo del Cilento	UNIMI	Italy/Campania			black	wine
83	Piedirosso del Vesuvio	UNIMI	Italy/Campania			red	wine
84	Greco di tufo	UNIMI	Italy/Campania			white	wine	This paper	10	10	6	10	8	18	6	6	4	14	20	28	17	17	14	28	6	22
85	Olivella di Caggiano	CREA	Italy/Campania	Basilicata		black	wine	[44]	10	12	4	18	8	32	6	20	10	16	32	42	17	17	20	28	6	10
86	Nerello campano	UNIMI	Italy/Campania			red	wine
87	Mennavò	UNIMI	Italy/Campania			white	wine
88	Truccanosa	UNIMI	Italy/Campania			white	wine
89	Olivella campana	UNIMI	Italy/Campania			black	wine
90	Uva bianca	UNIMI	Italy/Campania			white	wine
91	Rosso antico	UNIMI	Italy/Campania			red	wine	This paper	10	10	4	10	8	22	6	28	4	14	20	20	15	15	18	30	22	22
92	Rossa di Moico	UNIMI	Italy/Campania			black	wine	This paper	10	28	10	24	8	14	14	28	4	6	12	20	15	21	14	28	8	22
93	Galletto rosa	UNIMI	Italy/Campania			pink	wine
94	Piedirosso	UNIMI	Italy/Campania			red	wine	This paper	10	28	4	10	16	16	14	18	4	10	42	42	15	15	20	20	6	22
95	Bianca di Bellosguardo	UNIMI	Italy/Campania			white	wine	This paper	10	28	6	10	18	18	14	14	24	24	28	28	27	27	12	26	12	12
96	Aglianicone del Cilento	UNIMI	Italy/Campania			black	wine
97	Coda di pecora	UNIMI	Italy/Campania			white	wine	This paper	10	10	34	34	8	8	14	28	10	10	20	56	17	17	22	30	12	14
98	Bianca di Vetrali	UNIMI	Italy/Campania			white	wine	This paper	12	28	4	12	8	16	14	18	4	4	28	28	35	35	22	30	14	14
99	Coda di volpe	UNIMI	Italy/Campania			white	wine
100	Falanghina	UNIMI	Italy/Campania			white	wine	This paper	10	10	4	4	16	18	14	18	4	6	18	18	17	37	14	20	22	22
101	Asprino	UNIMI	Italy/Campania			white	wine	This paper	10	10	6	10	16	18	14	14	10	14	12	20	17	17	28	28	6	14
102	Malvasia del Cilento	UNIMI	Italy/Campania			black	wine	This paper	20	22	4	18	8	22	12	18	4	4	20	20	17	21	22	26	6	14
103	Casavecchia	UNIMI	Italy/Campania			black	wine	This paper	10	10	16	16	14	18	14	14	8	18	20	32	21	21	14	14	14	14
104	Sangiovese campano	UNIMI	Italy/Campania			black	wine
105	Aglianicone di Cardile	UNIMI	Italy/Campania			black	wine	This paper	10	28	10	24	8	14	14	28	4	6	12	20	15	21	14	28	8	22
106	San Pietro	UNIMI	Italy/Campania			red	wine	This paper	10	10	0	0	4	8	18	28	10	10	18	20	15	15	22	30	14	14
107	Pie di palombo	UNIMI	Italy/Campania			black	wine
108	Sant Antonio	UNIMI	Italy/Campania			black	wine	This paper	10	10	10	14	8	12	6	14	4	10	18	42	27	37	14	14	12	12
109	Maria	UNIMI	Italy/Campania			white	wine
110	Rossa di San Nicola	UNIMI	Italy/Campania			black	wine	This paper	10	12	4	10	6	12	6	6	8	20	6	20	9	21	14	22	12	22
111	Nera del Cilento	UNIMI	Italy/Campania			black	wine
112	Fiano	UNIMI	Italy/Campania			white	wine	This paper	10	12	40	44	10	18	6	12	2	36	28	28			16	22	8	14
113	Gloria	UNIMI	Italy/Campania			red	wine
114	Aglianico	UNIMI	Italy/Campania			black	wine
115	Giosana b.	CREA	Italy/Basilicata			white	wine	[44]	10	28	4	18	8	32	6	14	16	16	32	42	17	37	20	22	10	14
116	Sanguinella b.	CREA	Italy/Basilicata			white	wine	This paper	22	28	4	6	12	22	6	28	6	14	32	42	23	37	14	26	14	22
117	Malvasia nera di Basilicata n.	CREA	Italy/Basilicata		no	black	wine	[44]	16	28	4	12	8	12	14	36	6	8	20	28	5	15	14	14	6	22
118	Malvasia n. di Lucania	CREA	Italy/Basilicata		yes	black	wine	[44]	20	22	4	4	8	22	6	20	4	4	32	38	15	17	22	26	6	14
119	Uva rara n.	CREA	Italy/Basilicata	Piemonte Lombardia	yes	black	wine	This paper	10	20	14	18	16	18	14	20	10	14	18	42	17	37	22	26	6	6
120	Guarnaccino	CREA	Italy/Basilicata		yes	black	wine	[44]	12	20	4	18	12	16	20	20	4	10	28	32	15	17	14	30	10	14
121	Fiorella	CREA	Italy/Basilicata			white	wine	[44]	22	32	4	4	18	20	6	6	4	10	18	32	17	37	16	30	6	20
122	Strinto porcino	CREA	Italy/Basilicata			black	wine	[44]	10	28	14	18	18	32	6	14	4	16	28	42	17	17	20	26	10	22
123	Colatamurro	CREA	Italy/Basilicata	Campania		black	wine	[44]	20	22	6	10	18	18	6	20	10	19	20	32	23	37	16	28	6	14
124	Aglianico antico	UNIMI	Italy/Basilicata			black	wine	This paper	10	10	10	12	8	18	4	4	4	4	32	40	21	23	14	20	20	22
125	Aglianicone	CREA	Italy/Basilicata		yes	black	wine	[44]	28	32	6	24	8	18	14	28	4	8	12	42	17	21	14	22	10	22
126	Iusana	CREA	Italy/Basilicata			white	wine	[44]	10	10	4	14	8	32	6	6	4	19	20	28	17	37	20	22	12	22
127	Uva bianca antica di Sangineto	CREA	Italy/Basilicata			white	wine	[44]	10	24	4	4	12	18	4	20	4	8	30	42	17	37	14	28	10	22
128	Stampacavallo	CREA	Italy/Basilicata			black	wine	[44]	10	20	6	14	16	32	6	20	4	10	18	42	15	17	20	20	6	22
129	Trebbiano antico	CREA	Italy/Basilicata			white	wine	[44]	20	22	4	4	8	18	6	20	4	6	20	20	17	21	20	28	14	22
130	Castiglione n.	CREA	Italy/Puglia		yes	black	wine	This paper	10	20	10	14	16	32	6	14	14	19	28	32	17	23	20	22	12	14
131	San Nicola n.	UNIMI	Italy/Puglia			black	wine
132	Zagarese di Puglia n.	CREA	Italy/Puglia			black	wine	This paper	20	22	4	12	8	18	6	20	4	6	12	20	37	37	12	16	6	22
133	Antinello b.	CREA	Italy/Puglia		yes	white	wine	This paper	10	10	4	24	8	16	4	6	4	14	12	20	37	37	20	22	14	22
134	Impigno b.	CREA	Italy/Puglia		yes	white	wine	[45]	10	22	4	6	8	18	4	6	4	19	32	32	15	37	12	16	18	22
135	Francavidda b.	CREA	Italy/Puglia	Sicilia	yes	white	wine	This paper	10	10	4	14	8	18	4	6	4	10	28	32	17	21	20	22	14	22
136	Tuccanese n.	CREA	Italy/Puglia			black	wine	This paper	10	28	4	18	16	18	6	20	10	10	28	42	27	37	16	18	14	20
137	Minutolo b.	CREA	Italy/Puglia		yes	white	wine	This paper	10	20	4	10	8	18	4	20	14	19	20	28	27	37	20	22	12	14
138	Cerasola n.	CREA	Italy/Puglia	Basilicata	yes	black	wine	This paper	10	20	4	18	20	22	6	20	4	8	28	32	15	15	26	26	10	14
139	Bonamico n.	CREA	Italy/Puglia	Toscana	no	black	wine	This paper	10	12	4	6	22	32	6	20	8	10	18	20	17	37	26	28	2	8
140	Grilla b.	CREA	Italy/Puglia			white	wine	This paper	10	28	4	14	8	32	4	14	10	16	32	42	17	37	20	22	10	14
141	Susumaniello n.	CREA	Italy/Puglia	Basilicata	yes	black	wine	This paper	10	20	4	10	8	18	6	20	4	14	18	20	21	27	22	26	14	22
142	Negrodolce n.	CREA	Italy/Puglia			black	wine	[20]	10	20	4	14	8	16	6	20	10	14	28	28	5	21	22	32	6	8
143	Bombino nero n.	CREA	Italy/Puglia		yes	black	wine	[45]	10	22	4	6	8	22	4	6	4	6	32	32	5	23	12	26	18	22
144	Uva rosa antica	CREA	Italy/Puglia			red	wine	This paper	10	22	4	24	2	16	4	20	4	10	42	42	21	37	20	22	14	20
145	Uva di Troia	CREA	Italy/Puglia	Basilicata	yes	black	wine	[45]	20	28	4	10	12	22	28	32	14	19	28	32	15	37	14	26	14	14
146	Pampanuto	UNIMI	Italy/Puglia			white	wine
147	Bianco di Alessano	CREA	Italy/Puglia		yes	white	wine	This paper	20	22	10	10	8	22	6	20	6	10	20	30	23	37	14	26	6	22
148	Negro amaro	UNIMI	Italy/Puglia			black	wine
149	Primitivo	UNIMI	Italy/Puglia	Croatia		black	wine
150	Bombino bianco	CREA	Italy/Puglia	Croatia	yes	white	wine	[45]	22	28	6	10	18	22	6	28	6	19	28	32	23	37	16	26	14	22
151	Malvasia nera di Brindisi	UNIMI	Italy/Puglia			black	wine
152	Corniola	CREA	Italy/Puglia	Basilicata		white	table grapes	[44]	10	26	16	24	18	18	9	14	4	12	28	42	21	27	14	30	14	14
153	Marchione	CREA	Italy/Puglia	Basilicata	yes	white	wine	[44]	10	22	10	24	8	8	6	6	4	16	32	32	17	37	14	22	10	14
154	Uva sacra	CREA	Italy/Puglia	Campania, Basilicata		red	wine	[44]	10	20	18	18	8	20	4	20	6	8	28	32	15	15	14	26	10	22
155	Moschofilero	UNIMI	Greece			red	wine
156	Vilana	UNIMI	Greece			white	wine
157	Aghiorgitiko	UNIMI	Greece			pink	wine
158	Assyrtiko	UNIMI	Greece			white	wine
159	Malagouzia	UNIMI	Greece			white	wine
160	Moschomavro	UNIMI	Greece			black	wine
161	Limnio	UNIMI	Greece			black	wine
162	Mandilari	UNIMI	Greece			black	wine
163	Liatiko	UNIMI	Greece			black	wine
164	Korintos	CREA	Greece			black	table grapes	This paper	14	20	14	18	12	18	4	14	4	10	18	42	37	57	14	26	10	14
165	Bekari	UNIMI	Greece			black	wine
166	Mavrodaphni	UNIMI	Greece			black	wine
167	Vartzami	UNIMI	Greece			black	wine
168	Xinomavro	UNIMI	Greece			black	wine
169	Katsakoulias	UNIMI	Greece			black	wine
170	Avgoustiatis	UNIMI	Greece			black	wine
171	Kotsifali	UNIMI	Greece			black	wine
172	Roditis	UNIMI	Greece			pink	wine
173	Aidani mavro	UNIMI	Greece			black	wine
174	Stephidampelos	UNIMI	Greece			black	wine
175	Sangiovese	UNIRC	Italy			black	wine	[33]	10	10	4	14	8	32	6	6	4	10	18	28	17	21	20	22	6	22
176	Pinot noir	UNIRC	France			black	wine	[33]	14	28	6	16	8	12	4	14	10	14	2	20	5	37	14	20	2	8
177	Moscato bianco	UNIRC	Italy			white	wine	This paper	10	10	6	14	2	18	6	14	4	19	30	52	29	37	12	22	14	18
178	Alicante	UNIRC	Italy			black	wine	[14]	14	22	4	18	8	12	6	20	19	19	28	28	5	15	14	14	20	20
179	Trnjak	UNIMI	Bosnia and Herzegovina			red	wine
180	Blatina	UNIMI	Bosnia and Herzegovina			black	wine
181	Zilavka	UNIMI	Bosnia and Herzegovina			white	wine
182	Kratosija	UNIMI	Montenegro			black	wine
183	Vranac	UNIMI	Montenegro			black	wine
184	Teran	UNIMI	Slovenia			red	wine
185	Plavina	CREA	Croatia	Basilicata		black	wine	This paper	10	20	10	14	8	18	4	4	4	14	32	42	17	29	14	26	0	6
186	Trakia ilkeeren	CREA	Turkey			white	table grapes	This paper	10	10	14	16	20	24	4	6	6	10	28	28	17	37	14	32	2	10
187	Regina	CREA	Lebanon	Puglia	yes	white	table grapes	This paper	10	12	4	10	8	18	14	20	10	10	18	42	23	37	12	14	6	14

## Sheet: b
Additional file 1 - b - List of genotypes added to the set of samples #1 to obtain the set of samples #2. The genotypes included belong to Georgia, Bosnia and Herzegovina, Cyprus, Spain, France, Greece, Italy, Portugal and Turkey (from De Lorenzis et al. 2015 and Laucou et al. 2018).
Accession name	Country origin	SNP genotyping reference
Adjaruli tetri	Georgia	[39]
Aladasturi	Georgia	[39]
Ananura	Georgia	[39]
Argvetula	Georgia	[39]
Asuretuli shavi	Georgia	[39]
Bazaleturi	Georgia	[39]
Didshavi	Georgia	[39]
Dziganidzis Shavi	Georgia	[39]
Gabekhouri tsiteli	Georgia	[39]
Ghvinis tsiteli	Georgia	[39]
Gorula	Georgia	[39]
Goruli mtsvane	Georgia	[39]
Jani bakhvis	Georgia	[39]
Kamuri shavi	Georgia	[39]
Khushia shavi	Georgia	[39]
Kvelouri	Georgia	[39]
Marguli sapere	Georgia	[39]
Mgaloblishvili	Georgia	[39]
Mrgvali Kurdzeni	Georgia	[39]
Okhtoura	Georgia	[39]
Orona	Georgia	[39]
Paneshi	Georgia	[39]
Rkatsiteli	Georgia	[39]
Rkatsiteli vardisperi	Georgia	[39]
Rko shavi	Georgia	[39]
Samarkhi	Georgia	[39]
Sapena	Georgia	[39]
Saperavi atenis	Georgia	[39]
Saperavi grdzelmtevana	Georgia	[39]
Shavkapito	Georgia	[39]
Tamaris vazi	Georgia	[39]
Tavkveri	Georgia	[39]
Tchumuta	Georgia	[39]
Tchvitiluri	Georgia	[39]
Tita kartlis	Georgia	[39]
Tkbili kurdzeni	Georgia	[39]
Tkvlapa shavi	Georgia	[39]
Tqupkvirta	Georgia	[39]
Tskobila	Georgia	[39]
Utkhveti	Georgia	[39]
Vertkvitchalis tetri	Georgia	[39]
Zakatalis tetri	Georgia	[39]
Zerdagi	Georgia	[39]
Adreuli Skelkana	Georgia	[22]
Adreuli Tetri	Georgia	[22]
Alexandroouli	Georgia	[22]
Assuretuli Sitavi	Georgia	[22]
Avassirkhva	Georgia	[22]
Badagui noir	Georgia	[22]
Borchalo	Georgia	[22]
Haristvala Meskhuri	Georgia	[22]
Institutis grdzelmtevana	Georgia	[22]
Khikhvi	Georgia	[22]
Krakhouna	Georgia	[22]
Mtsklarta	Georgia	[22]
Muradouli	Georgia	[22]
Muradouli 3	Georgia	[22]
Odjaleschi	Georgia	[22]
Saperavi	Georgia	[22]
Sapéré Otskhanouri faux	Georgia	[22]
Tsitska	Georgia	[22]
Tsolikouri	Georgia	[22]
Usakheluri	Georgia	[22]
Zilavka	Bosnia and Herzegovina	[22]
Kövidinka	Bosnia and Herzegovina	[22]
Balbut bijeli	Bosnia and Herzegovina	[22]
Maratheftiko	Cyprus	[22]
Verico	Cyprus	[22]
Xinisteri	Cyprus	[22]
Airén	Spain	[22]
Alarije	Spain	[22]
Albillo de Albacete	Spain	[22]
Albillo de Granada	Spain	[22]
Albillo Mayor = Picadillo	Spain	[22]
Albillo Real	Spain	[22]
Alcañon	Spain	[22]
Aledo	Spain	[22]
Aledo Real	Spain	[22]
Alicantí	Spain	[22]
Allarén	Spain	[22]
Argamusa	Spain	[22]
Bastardo blanco	Spain	[22]
Batista	Spain	[22]
Benedicto	Spain	[22]
Benedicto falso	Spain	[22]
Bermejuela	Spain	[22]
Blanquiliña	Spain	[22]
Bobal	Spain	[22]
Breval negro	Spain	[22]
Callet	Spain	[22]
Cañocazo	Spain	[22]
Cañorroyo	Spain	[22]
Carignan	Spain	[22]
Carrasquín	Spain	[22]
Castellana blanca	Spain	[22]
Castillón de Arcos	Spain	[22]
Cayetana blanca = Jaén blanco	Spain	[22]
Cojonata	Spain	[22]
Corason de Kabritte blanc	Spain	[22]
Corazón de cabrito	Spain	[22]
Cruixen = Pampolat girat	Spain	[22]
Cuatendrá	Spain	[22]
Cuelga	Spain	[22]
Danugue	Spain	[22]
De Cilindro	Spain	[22]
Derechero	Spain	[22]
Dominga	Spain	[22]
Doradilla	Spain	[22]
Epero de Gall	Spain	[22]
Fernandella	Spain	[22]
Ferral (Spain) = Uvallon	Spain	[22]
Fogoneu	Spain	[22]
Fondo de Orza	Spain	[22]
Forastera (Spain)	Spain	[22]
Forcallat tinta	Spain	[22]
Fortunato	Spain	[22]
Gabriela	Spain	[22]
Garnacha = Grenache	Spain	[22]
Garrido macho	Spain	[22]
Garro	Spain	[22]
Gateta	Spain	[22]
Gibi = Hebén	Spain	[22]
Gorgollasa	Spain	[22]
Greg	Spain	[22]
Icod de los Vinos	Spain	[22]
Jeronimo	Spain	[22]
Juan Garcia	Spain	[22]
Lado	Spain	[22]
Manteudo	Spain	[22]
Luisa blanca	Spain	[22]
Macabeu	Spain	[22]
Malvar	Spain	[22]
Malvasia volcánica	Spain	[22]
Mancens = Giro de Baleares	Spain	[22]
Manses de Tibbus	Spain	[22]
Maturana blanca	Spain	[22]
Mencia	Spain	[22]
Merseguera	Spain	[22]
Miguel de Arco	Spain	[22]
Miguel de Arco (Spain)	Spain	[22]
Molinera gorda	Spain	[22]
Moll	Spain	[22]
Monastrell = Mourvèdre	Spain	[22]
Mondragón	Spain	[22]
Monstruosa	Spain	[22]
Morate	Spain	[22]
Moravia agria	Spain	[22]
Moré	Spain	[22]
Morenillo	Spain	[22]
Moristel	Spain	[22]
Graciano = Morrastel	Spain	[22]
Moscatel de Angüés	Spain	[22]
Napoleon = Don Mariano	Spain	[22]
Negra dorada	Spain	[22]
Negra rayada	Spain	[22]
Negra tardía	Spain	[22]
Ohanes	Spain	[22]
Ojo de buey	Spain	[22]
Palomino fino = Listán	Spain	[22]
Palote	Spain	[22]
Pampolat de Sagunto	Spain	[22]
Pansera	Spain	[22]
Pardilla	Spain	[22]
Parduca	Spain	[22]
Parellada	Spain	[22]
Pedral	Spain	[22]
Pedro Luis	Spain	[22]
Pedro Ximénez	Spain	[22]
Perruno	Spain	[22]
Plant de Vic 98-N-3 (Collection Torres S.A.)	Spain	[22]
Planta mula faux	Spain	[22]
Planta nova	Spain	[22]
Prieto picudo	Spain	[22]
Quiebratinajas	Spain	[22]
Quigat	Spain	[22]
Ragol	Spain	[22]
Rayada melonera = Corropio	Spain	[22]
Redondal	Spain	[22]
Ribote rose	Spain	[22]
Rojal negro	Spain	[22]
Royal = Rojal tinta	Spain	[22]
Sabaté	Spain	[22]
Salceño blanco	Spain	[22]
Salvador	Spain	[22]
Santanera	Spain	[22]
Señá	Spain	[22]
Unknown grapevine CA 10.1	Spain	[22]
Sumoll tinto	Spain	[22]
Tarragoní	Spain	[22]
Tempranilla blanca = Santa Magdalena	Spain	[22]
Tempranillo	Spain	[22]
Teta de vaca (Spain)	Spain	[22]
Teta de Vaca = De Cuerno	Spain	[22]
Tinto Velasco	Spain	[22]
Torralba	Spain	[22]
Tortozón	Spain	[22]
Treixadura	Spain	[22]
Trepat	Spain	[22]
Trobat	Spain	[22]
Uva de Rey	Spain	[22]
Valencí blanco	Spain	[22]
Verdejo	Spain	[22]
Verdejo de Salamanca	Spain	[22]
Verdil	Spain	[22]
Verués de Huarte	Spain	[22]
Vidadillo	Spain	[22]
Vijiriega	Spain	[22]
Xarello	Spain	[22]
Zalema	Spain	[22]
Alicante Henri Bouschet	France	[22]
Altesse	France	[22]
Aouillat	France	[22]
Arbane	France	[22]
Argant	France	[22]
Aromriesling	France	[22]
Arrouya	France	[22]
Baroque	France	[22]
Baserri	France	[22]
Béclan	France	[22]
Belle Denise	France	[22]
Blanc Auba	France	[22]
Bourboulenc	France	[22]
Brun Fourca	France	[22]
Cabernet franc	France	[22]
Cacaboué	France	[22]
Cahours	France	[22]
Camaralet	France	[22]
Camaraou noir	France	[22]
Castets = Maturana tinta de Navarrete	France	[22]
Cayam	France	[22]
César	France	[22]
Chaptal	France	[22]
Chardonnay	France	[22]
Chasselas	France	[22]
Chatus	France	[22]
Chenin	France	[22]
Chouchillon	France	[22]
Cinsaut	France	[22]
Clairette	France	[22]
Claverie coulard	France	[22]
Codivarta	France	[22]
Corbeau	France	[22]
Courbu	France	[22]
Dongine	France	[22]
Dureza	France	[22]
Epinou	France	[22]
Estaca saouma	France	[22]
Fer	France	[22]
Fuella nera	France	[22]
Gamay	France	[22]
Genovèse	France	[22]
Gibert	France	[22]
Grain	France	[22]
Grappenoux	France	[22]
Grassen	France	[22]
Grec rouge	France	[22]
Gros Bourgogne	France	[22]
Gros Cabernet	France	[22]
Gros Manseng	France	[22]
Grosse Mérille	France	[22]
Joubertin	France	[22]
Lauzet	France	[22]
Len de l'El	France	[22]
Magdeleine noire des Charentes	France	[22]
Malvoisie de Lasseraz	France	[22]
Mancin	France	[22]
Manseng noir	France	[22]
Massirart	France	[22]
Mauzac	France	[22]
Mècle	France	[22]
Merlot	France	[22]
Meslier Saint-François	France	[22]
Mireille	France	[22]
Mondeuse	France	[22]
Mondeuse blanche	France	[22]
Mourtaou	France	[22]
Murescu = Escursach	France	[22]
Muscat d'Eisenstadt	France	[22]
Négret castrais	France	[22]
Négret pounjut	France	[22]
Oeillade noire	France	[22]
Olivette rose	France	[22]
Ouliven	France	[22]
Pagadebiti	France	[22]
Palestina Oberlin I	France	[22]
Penouille	France	[22]
Persan	France	[22]
Petit Manseng	France	[22]
Petit Verdot	France	[22]
Pinot noir	France	[22]
Piquepoul noir	France	[22]
Plant d'Arrat	France	[22]
Plant de Chaudefonds 53 (Fardeau)	France	[22]
Plant de Pedebernade 1	France	[22]
Plant de Ponteilla (Jaubert)	France	[22]
Plant de Roubia (Marre)	France	[22]
Plant droit	France	[22]
Pougayen	France	[22]
Poulsard	France	[22]
Raisaine	France	[22]
Riesling	France	[22]
Riesling bleu (Collection Oberlin)	France	[22]
Rivairenc = Aspiran noir	France	[22]
Roi des précoces	France	[22]
Roublot	France	[22]
Roussette basse de Seyssel	France	[22]
Salicette (Collection Parc de la Tête d'Or)	France	[22]
Sauterne blanc (Naugé)	France	[22]
Sauvaget noir	France	[22]
Savagnin blanc	France	[22]
Semillon	France	[22]
Servanin	France	[22]
Servant	France	[22]
Syrah	France	[22]
Sytanich	France	[22]
Teinturier	France	[22]
Tibouren	France	[22]
Tressot	France	[22]
Trousseau	France	[22]
Verjus	France	[22]
Vintaïu	France	[22]
Aetonychi mavro	Greece	[22]
Aïdani mavro	Greece	[22]
Akiki	Greece	[22]
Araklinos	Greece	[22]
Asprouda Santorinis	Greece	[22]
Assyrtico	Greece	[22]
Athiri lefko (Kotinis)	Greece	[22]
Attiki	Greece	[22]
Avgoustiatis	Greece	[22]
Corinthe noir = Korinthiaki	Greece	[22]
Dermatas	Greece	[22]
Fokiano	Greece	[22]
Gheméra	Greece	[22]
Heptakilo	Greece	[22]
Ithaki	Greece	[22]
Kakotryghis	Greece	[22]
Kartsiotis	Greece	[22]
Kolliniatiko	Greece	[22]
Kontegalo	Greece	[22]
Kotsifali	Greece	[22]
Kotsiphali faux (Collection Athènes)	Greece	[22]
Kouroupitsa	Greece	[22]
Ladikino = Psarossyriko	Greece	[22]
Limnio	Greece	[22]
Mandilaria	Greece	[22]
Muscat à petits grains blancs	Greece	[22]
Muscat d'Alexandrie	Greece	[22]
Opsimo Edessis	Greece	[22]
Platyracho	Greece	[22]
Plyto	Greece	[22]
Romeïko	Greece	[22]
Savvatiano	Greece	[22]
Skiadopoulo	Greece	[22]
Skylopnichtis	Greece	[22]
Staphidampelo	Greece	[22]
Stavroto	Greece	[22]
Stavroto faux (Collection Lykovrissi)	Greece	[22]
Strophyliatico	Greece	[22]
Sultanine	Greece	[22]
Tachtas	Greece	[22]
Verdeca = Lagorthi	Greece	[22]
Vidiano	Greece	[22]
Voïdomatis	Greece	[22]
Zakynthino	Greece	[22]
Zante blanc (Collection Ravaz)	Greece	[22]
Albaranzeuli bianco	Italy	[22]
Ancellotta	Italy	[22]
Ansonica	Italy	[22]
Arneis	Italy	[22]
Asprinio bianco	Italy	[22]
Avarengo	Italy	[22]
Balsamina (Collection Oberlin)	Italy	[22]
Baresana = Korithi aspro	Italy	[22]
Bellone	Italy	[22]
Bianco d'Alessano	Italy	[22]
Blatterle	Italy	[22]
Bombino bianco	Italy	[22]
Bonamico	Italy	[22]
Brachetto	Italy	[22]
Calabrese = Nero d'Avola	Italy	[22]
Caprugnone	Italy	[22]
Casetta	Italy	[22]
Catalanesca	Italy	[22]
Catarratto bianco	Italy	[22]
Ciliegiolo	Italy	[22]
Cococciola	Italy	[22]
Coda di volpe bianca	Italy	[22]
Colorino	Italy	[22]
Corbina vicentina o nostrana	Italy	[22]
Croatina	Italy	[22]
Dolcetto	Italy	[22]
Falanghina	Italy	[22]
Fiano	Italy	[22]
Freisa	Italy	[22]
Fumin	Italy	[22]
Garbanega faux (Istituto San Michele)	Italy	[22]
Garganega	Italy	[22]
Grechetto = Pignoletto	Italy	[22]
Greco bianco	Italy	[22]
Greco di Tufo	Italy	[22]
Grignolino	Italy	[22]
Grillo	Italy	[22]
Impigno	Italy	[22]
Lagrein	Italy	[22]
Lambrusco di Sorbara	Italy	[22]
Lambrusco Maestri	Italy	[22]
Lambrusco Marani	Italy	[22]
Lambrusco Salamino (Collection Conegliano)	Italy	[22]
Lumassina	Italy	[22]
Malvasia di Sardegna	Italy	[22]
Montepulciano	Italy	[22]
Moscato di Terracina	Italy	[22]
Moscato giallo	Italy	[22]
Moscita rosa = Tamjanika crna	Italy	[22]
Nerello Cappuccio	Italy	[22]
Nieddera	Italy	[22]
Perricone	Italy	[22]
Picolit	Italy	[22]
Piedirosso	Italy	[22]
Primitivo	Italy	[22]
Raboso piave	Italy	[22]
Riesling italico	Italy	[22]
Riminèse	Italy	[22]
Rossara	Italy	[22]
Rossignola	Italy	[22]
Sagrantino	Italy	[22]
Semidano	Italy	[22]
Trebbiano spoletino	Italy	[22]
Uva di Troia	Italy	[22]
Uva di Trojanero	Italy	[22]
Verdea	Italy	[22]
Verdea noir	Italy	[22]
Verdiso	Italy	[22]
Verduzzo friulano	Italy	[22]
Vermentino nero	Italy	[22]
Vernaccia di San Gimignano	Italy	[22]
Assali al arous	Lebanon	[22]
Assouad karech	Lebanon	[22]
Chahnani	Lebanon	[22]
Kasoufi de la Bekaa	Lebanon	[22]
Obeidi	Lebanon	[22]
Zeini abiad	Lebanon	[22]
Zeini abiad (Spain)	Lebanon	[22]
Agua Santa	Portugal	[22]
Alfrocheiro preto	Portugal	[22]
Alvarelhão	Portugal	[22]
Alvarinho	Portugal	[22]
Amaral	Portugal	[22]
Antão Vaz	Portugal	[22]
Arinto = Pedernã	Portugal	[22]
Arinto do Dão	Portugal	[22]
Arinto tinto (Collection Soares Franco)	Portugal	[22]
Avesso	Portugal	[22]
Baga	Portugal	[22]
Bastardo espanhol	Portugal	[22]
Borraçal	Portugal	[22]
Borrado das moscas	Portugal	[22]
Cainho	Portugal	[22]
Camarate	Portugal	[22]
Carcajolo	Portugal	[22]
Castañal	Portugal	[22]
Castelão = Periquita	Portugal	[22]
Cercial du Dão	Portugal	[22]
Cornifesto	Portugal	[22]
Dedo de Dama	Portugal	[22]
Diagalves	Portugal	[22]
Dona Maria	Portugal	[22]
Donzelinho branco	Portugal	[22]
Donzelinho tinto	Portugal	[22]
Douradinha	Portugal	[22]
Espadeiro tinto	Portugal	[22]
Ferlongo	Portugal	[22]
Fernão Pires	Portugal	[22]
Ferral = Achladi	Portugal	[22]
Folgasão	Portugal	[22]
Labrusco	Portugal	[22]
Lameiro	Portugal	[22]
Loureiro	Portugal	[22]
Mantúo de Pilas	Portugal	[22]
Mourisco tinto = Marufo	Portugal	[22]
Mureto	Portugal	[22]
Negra mole	Portugal	[22]
Nevoeira	Portugal	[22]
Pero Godal	Portugal	[22]
Rabigato	Portugal	[22]
Rabo d'ovelha	Portugal	[22]
Ramisco	Portugal	[22]
Rocia	Portugal	[22]
Rufete	Portugal	[22]
Sabro	Portugal	[22]
Sao Mamede	Portugal	[22]
Sercial	Portugal	[22]
Sousão	Portugal	[22]
Tinta Barroca	Portugal	[22]
Tinta Madeira	Portugal	[22]
Tinto Cao	Portugal	[22]
Touriga franca	Portugal	[22]
Touriga nacional	Portugal	[22]
Trincadeira das Pratas	Portugal	[22]
Verdelho tinto femelle	Portugal	[22]
Vinhão	Portugal	[22]
Viosinho	Portugal	[22]
Vital	Portugal	[22]
Bogazkere	Turkey	[22]
Chaouch blanc	Turkey	[22]
Chaouch rose	Turkey	[22]
Dattier de Beyrouth	Turkey	[22]
Dimrit	Turkey	[22]
Genk Uzum	Turkey	[22]
Glycostaphyllo	Turkey	[22]
Henab turki	Turkey	[22]
Kara oglan faux	Turkey	[22]
Kichmich tcherni	Turkey	[22]
Müsküle	Turkey	[22]
Öküz gözü faux	Turkey	[22]
Öküzgözü	Turkey	[22]
Papazkarasi	Turkey	[22]
Peygamber üzümü	Turkey	[22]
Razakisi Antep	Turkey	[22]
Rosaky rose faux	Turkey	[22]
Vigne sauvage faux Fethiye 58-64	Turkey	[22]
