# Supplementary material for: SNP genotyping elucidates the genetic diversity of Magna Graecia grapevine germplasm and its historical origin and dissemination
Source: BMC Plant Biol. 2019 Jan 6;19:7. doi: 10.1186/s12870-018-1576-y (PMC6322315; doi:10.1186/s12870-018-1576-y)
Supplement: Supplementary file 2 — SNP profiles of 187 grapevine accessions (sample set #1), genotyped at 18 K loci. Original dataset was filtered based on SNP call quality and GenTrain score: samples with low SNP call quality (p50GC < 0.54) were removed from the analysis and only SNPs with a GenTrain score higher than 0.6 were retained. “A”: homozygous for dominant allele; “B”: heterozygous for recessive allele; “?”: missing data. (XLSX 7910 kb) [file 12870_2018_1576_MOESM2_ESM.xlsx]

## Sheet: Foglio1
Additional file 2 - SNP profiles of 187 grapevine accessions included in the set of samples #1, genotyped at 18K loci. Dataset resulted was filtered based on SNP call quality and GenTrain score: samples with low SNP call quality (p50GC<0.54) were removed from the analysis and only SNPs with a GenTrain score higher than 0.6 were retained. "A": homozygous for dominant allele; "B": heterozygous for …
dbSNP ID	chrom	pos	Allele	Guardavalle B	Gallico n.	Verdana	Greco N di Ferruzzano	Prunesta nera	Alicante di Egua	Guarnaccia	Mantonico Bianco	Greco Bianco	Magliocco Dolce	Aglianico calabrese	Petrera Nera	Zibibbo Fortunato	Mantonico Pinto	Lampanzona	Lacrima di Gallicchio	Iuvarello	Castiglione di Bova	Mennella Nera di Egua	Mantonico di Nigra	Greco N del Lamentino	Verdina	Greco di Rogliano	Gaglioppo	Prunesta	Guardavalle di San Marco	Occhi di Lepre	Mantonico B	Parmisana	Nerello	Toccarino	Magliocco Canino	Pecorello	Uva della Scala	Mantonico N	Lacrima Bianca	Messinese b.	Recuno	Petrera nera n.	Greca	Grillo (omonimo)	Malvasia	Malvasia di Lipari	Nerello mascalese	Signurina	Pignola
2210	1	27655	[A/G]	A	A	H	A	A	A	A	H	A	A	A	H	A	H	A	H	H	A	A	A	A	H	H	A	A	A	A	A	A	A	A	A	H	A	A	A	A	H	H	A	A	A	H	A	A	A
2310	1	53639	[A/G]	B	B	H	B	B	B	B	H	B	B	B	H	B	H	B	H	H	B	B	B	B	H	H	B	B	B	B	B	B	B	B	B	H	B	B	B	B	H	H	B	B	B	H	B	B	B
2339	1	61191	[T/C]	H	B	B	B	B	H	B	B	H	B	B	B	B	H	B	B	B	B	H	B	B	H	B	B	B	H	B	H	B	B	?	B	H	H	H	H	H	B	B	B	H	B	B	B	B	H
1896	1	119067	[T/G]	H	A	A	A	A	B	A	A	H	A	A	A	A	?	H	A	A	A	H	H	A	H	A	A	A	H	A	H	A	A	A	A	H	H	H	H	H	A	A	A	H	A	A	A	A	H
1986	1	159994	[T/G]	H	A	A	H	A	A	A	A	A	H	H	A	A	A	A	A	A	H	A	A	H	A	A	A	H	H	A	H	A	A	H	H	H	?	?	A	A	A	A	A	A	A	A	A	A	A
1997	1	164167	[A/G]	B	B	H	B	B	B	B	H	B	B	B	B	B	H	B	H	H	B	B	B	B	H	H	B	B	B	B	B	B	B	B	B	H	B	B	B	B	B	B	B	B	B	H	B	B	B
2096	1	196881	[A/G]	H	A	A	A	A	B	A	A	H	A	A	A	H	H	H	A	A	A	H	H	A	H	A	A	A	A	A	H	A	A	A	A	H	H	H	H	H	A	A	A	H	A	A	A	A	H
2205	1	261342	[T/C]	B	B	B	B	B	H	B	B	B	B	B	B	?	B	H	B	B	B	B	?	B	B	B	B	B	B	B	?	B	B	B	B	B	H	B	H	H	B	B	B	B	B	B	B	B	B
2222	1	301596	[A/G]	A	A	H	A	A	A	A	H	A	A	A	H	A	H	A	H	H	A	A	A	A	H	H	A	A	A	A	A	A	A	A	A	H	A	A	A	A	A	H	A	A	A	H	A	A	A
2237	1	340893	[T/C]	A	H	H	A	A	A	H	H	A	A	A	B	B	B	H	H	H	H	H	B	A	H	B	A	A	H	H	H	H	A	H	?	H	H	A	B	A	B	B	H	H	H	H	A	H	H
2249	1	373564	[T/C]	B	B	H	B	B	B	B	H	B	B	B	H	H	H	B	H	H	B	B	B	B	H	A	B	B	H	B	H	B	B	B	?	?	H	B	B	B	B	H	H	B	B	H	B	H	B
2254	1	380881	[T/C]	A	A	A	A	A	A	A	A	A	A	A	A	A	H	A	H	A	A	A	A	A	A	H	A	A	A	A	?	A	A	A	A	H	?	A	A	A	A	A	A	A	A	A	A	A	A
2262	1	404955	[T/C]	B	H	A	H	A	B	A	A	B	H	B	A	A	A	A	A	A	H	H	A	H	H	A	H	H	H	H	H	H	H	H	H	H	H	B	A	H	A	A	A	A	A	A	H	A	A
2290	1	482242	[T/C]	A	A	H	H	?	A	H	H	A	H	A	A	H	A	H	H	H	A	A	H	H	A	H	H	H	H	A	H	A	H	?	H	H	H	A	A	A	H	A	?	H	H	H	H	B	H
2296	1	496453	[A/G]	B	?	A	A	A	B	A	A	B	A	?	H	A	A	A	A	A	?	?	A	A	H	A	A	A	H	?	H	?	A	A	A	?	H	B	A	?	H	H	A	A	A	A	A	A	A
2304	1	518154	[T/C]	B	H	B	B	B	H	H	B	B	B	B	B	B	H	B	B	B	H	A	H	B	B	B	B	B	H	H	H	H	B	H	B	?	H	B	A	H	B	B	B	H	H	B	B	B	H
2314	1	542829	[A/C]	B	B	H	B	B	H	B	H	B	B	B	B	B	B	B	B	H	B	B	B	B	H	B	B	B	B	B	B	B	B	B	B	B	?	B	B	B	B	B	B	B	B	H	B	B	B
2317	1	551026	[A/G]	B	B	H	B	B	B	B	H	B	B	B	H	B	H	B	H	H	B	?	B	B	H	H	B	B	B	B	B	B	B	B	B	H	B	B	A	B	B	H	B	B	B	H	B	B	B
2354	1	625863	[A/G]	B	?	H	B	B	B	B	?	B	B	?	H	A	A	B	H	H	?	?	?	B	H	A	B	B	B	?	?	?	B	?	B	H	B	B	B	?	B	H	B	B	B	?	B	B	B
2365	1	658493	[T/C]	H	A	B	H	H	H	H	B	H	H	A	B	A	H	H	B	B	A	A	A	H	B	H	H	H	H	A	H	A	H	A	H	H	H	H	A	A	B	B	H	H	H	B	H	H	H
2379	1	690894	[T/G]	B	H	B	B	H	B	B	B	H	B	H	B	B	B	B	B	B	B	B	B	B	B	B	H	B	H	H	H	H	H	B	B	B	H	B	B	H	B	B	B	B	B	B	H	B	B
2395	1	728704	[A/G]	H	A	H	H	H	H	H	H	H	H	A	B	H	B	H	B	H	A	A	A	H	B	H	H	H	H	A	H	A	H	A	H	H	H	H	A	A	B	B	H	B	H	H	H	H	B
2404	1	765680	[T/C]	B	H	B	B	B	B	H	B	B	B	B	B	H	B	B	B	B	H	A	A	B	B	H	B	B	H	H	H	H	B	H	?	H	H	B	H	B	B	B	H	B	H	B	B	H	B
2407	1	792517	[A/C]	B	B	B	B	B	B	B	B	B	B	B	B	B	B	H	B	B	B	B	B	B	B	B	B	B	B	B	B	B	B	B	B	B	B	B	B	B	B	B	B	B	B	B	B	B	B
2408	1	799033	[A/C]	H	H	H	H	H	A	A	H	H	H	B	H	H	B	A	H	H	H	A	A	H	A	H	H	H	H	H	H	H	H	H	H	H	H	H	A	B	A	H	A	A	A	H	H	A	A
2448	1	799751	[T/C]	H	A	B	H	H	B	H	B	H	H	A	B	B	B	B	B	B	A	A	H	H	B	B	H	H	H	A	H	A	H	A	H	H	H	H	H	A	B	B	B	B	H	B	H	B	B
2459	1	946801	[T/C]	A	B	H	A	H	A	H	H	H	A	H	H	B	B	H	H	H	H	B	B	A	A	B	H	A	H	B	H	B	H	H	?	H	H	A	H	H	A	H	H	H	H	H	H	H	H
2466	1	980292	[T/C]	H	H	H	H	H	H	B	H	H	H	A	H	H	A	H	H	H	H	B	B	H	B	H	H	H	H	H	H	H	H	H	H	H	H	H	B	A	B	H	B	B	B	H	H	B	B
1859	1	996477	[A/G]	A	A	H	A	A	A	A	H	A	A	A	A	H	A	A	A	H	A	A	H	A	A	H	A	A	A	A	H	A	A	A	A	H	H	A	A	A	A	A	H	A	A	H	A	H	A
1883	1	1087116	[T/C]	B	B	B	B	B	H	B	B	B	B	B	H	H	B	B	B	B	B	B	?	B	B	?	B	B	B	B	B	B	B	B	B	?	B	B	B	B	B	H	H	B	B	B	B	H	B
1884	1	1163551	[T/C]	A	H	H	A	H	H	A	H	H	A	H	H	B	B	A	H	H	A	A	H	A	A	H	H	A	H	H	H	H	H	A	?	H	H	A	H	H	A	H	H	A	A	H	H	H	A
1888	1	1164056	[A/C]	B	H	H	B	H	H	B	H	H	B	H	H	A	A	B	H	H	B	B	H	B	B	H	H	B	H	H	H	H	H	B	B	H	H	B	H	H	B	H	H	B	B	H	H	H	B
1898	1	1173370	[A/C]	A	A	A	A	A	A	A	A	A	A	A	H	A	A	A	A	A	A	A	A	A	A	A	A	A	A	A	A	A	A	A	A	A	A	A	A	A	A	H	A	A	A	A	A	A	A
15445	1	1198061	[A/C]	H	H	A	A	A	H	H	A	A	A	H	A	A	A	H	A	A	B	B	H	A	A	A	A	H	H	H	?	H	A	?	H	?	?	A	H	H	A	A	A	H	H	?	A	A	H
1909	1	1211000	[T/C]	B	H	B	B	B	B	H	B	B	B	B	B	B	B	B	B	B	H	A	H	B	B	B	B	B	H	H	?	H	B	H	B	B	?	B	H	B	B	B	B	H	H	B	B	B	H
17958	1	1222768	[A/C]	A	A	A	H	A	H	A	A	A	H	A	A	A	B	A	H	A	A	A	A	H	A	H	A	A	A	A	?	A	A	A	A	H	?	H	A	A	A	A	A	A	A	A	A	A	A
1920	1	1259215	[A/G]	B	A	H	H	H	H	H	H	H	H	H	H	A	A	B	H	H	H	A	A	H	B	H	H	B	H	A	H	A	H	H	?	H	H	H	A	H	B	H	H	H	H	H	H	H	H
1925	1	1261165	[T/G]	B	H	B	B	H	B	B	B	H	B	H	B	B	B	B	B	B	B	B	B	B	B	B	H	B	B	H	B	H	H	B	B	B	B	B	B	H	B	B	B	B	B	B	H	B	B
1926	1	1304398	[T/C]	H	H	A	A	H	A	A	A	H	A	B	A	H	A	H	A	A	H	A	A	A	A	A	H	H	H	H	H	H	H	H	H	?	H	A	A	B	A	A	A	A	A	A	H	A	A
1927	1	1336961	[A/C]	H	B	B	B	B	B	B	B	B	B	H	B	H	B	B	B	B	H	B	B	B	B	B	B	H	?	B	?	B	B	H	H	B	B	B	B	H	B	B	B	B	B	B	B	B	B
1931	1	1372222	[T/C]	H	A	H	H	H	H	H	H	H	H	A	B	A	A	H	H	H	A	A	A	H	B	A	H	H	H	A	H	A	H	A	H	H	H	H	A	A	B	B	H	H	H	H	H	H	H
1940	1	1403770	[T/C]	H	B	B	B	B	B	B	B	B	B	H	B	H	B	H	B	B	H	B	B	B	B	B	B	H	H	B	H	B	B	H	H	B	?	B	B	H	B	B	B	B	B	B	B	B	B
1951	1	1449213	[T/C]	A	A	H	A	A	A	A	H	A	A	A	A	A	A	A	A	H	A	A	A	A	A	A	A	A	A	A	A	A	A	A	A	A	A	A	A	A	A	A	A	A	A	H	A	A	A
1954	1	1458632	[A/G]	B	B	B	B	B	B	B	B	B	B	B	B	B	A	B	H	B	B	B	B	B	B	H	B	B	B	B	B	B	B	B	B	H	B	B	B	B	B	B	B	B	B	B	B	B	B
1960	1	1482338	[A/C]	B	B	H	B	B	B	B	H	B	B	B	B	B	A	B	H	H	B	H	B	B	B	H	B	B	B	B	B	B	B	B	B	H	B	B	B	B	B	B	B	B	B	H	B	B	B
1961	1	1482634	[A/G]	A	A	A	A	A	H	A	A	A	A	A	A	A	A	A	A	A	A	A	A	A	A	H	A	A	A	A	?	A	A	A	A	H	H	A	A	A	A	A	A	A	H	A	A	A	A
1968	1	1513844	[T/G]	H	B	H	H	H	H	H	H	H	H	B	A	B	B	H	?	H	B	B	B	?	A	B	H	H	B	B	H	B	H	B	H	B	H	H	B	B	A	A	H	H	H	H	H	H	H
1971	1	1562688	[A/C]	B	H	B	B	H	B	B	B	H	B	H	B	H	B	B	B	B	B	B	H	B	B	B	H	B	H	H	H	H	H	B	B	B	H	B	B	H	B	B	H	B	B	B	H	H	B
17976	1	1563978	[T/G]	H	B	H	H	B	B	B	H	B	H	H	B	H	A	H	H	H	H	H	B	H	B	H	B	H	H	B	H	B	B	H	H	H	H	H	B	H	B	B	B	B	B	H	B	H	B
1979	1	1583561	[A/G]	B	H	H	B	B	H	H	H	B	B	B	B	B	A	B	H	H	H	A	H	B	B	H	B	B	H	H	H	H	B	H	B	H	H	B	A	B	B	B	B	H	H	H	B	B	H
1987	1	1587657	[T/C]	B	B	B	B	B	B	B	B	B	B	B	B	B	B	B	B	B	B	B	B	B	B	B	B	B	B	B	B	B	B	B	B	B	B	B	B	B	B	B	B	B	B	B	B	B	B
1991	1	1611098	[A/C]	A	A	H	A	A	A	A	H	A	A	A	A	A	B	A	H	H	A	H	A	A	A	H	A	A	A	A	?	A	A	A	A	?	?	A	A	A	A	A	A	A	A	H	A	A	A
2003	1	1620902	[T/C]	A	H	H	A	H	A	A	H	H	A	H	A	A	B	A	H	H	A	H	A	A	A	H	H	A	H	H	H	H	H	A	A	H	H	A	A	H	A	A	A	A	A	H	H	A	A
2035	1	1655940	[T/C]	A	B	A	H	H	H	H	A	H	H	B	A	B	B	H	H	A	B	B	B	H	A	B	H	A	H	B	H	B	H	?	H	H	H	H	B	B	A	A	A	H	H	A	H	B	H
2036	1	1761083	[T/G]	A	B	H	H	H	A	A	H	?	H	B	A	?	B	A	H	H	?	B	?	H	A	B	H	A	?	B	H	B	?	?	?	H	H	H	B	B	A	A	A	A	A	H	H	?	A
2048	1	1764767	[A/G]	H	A	B	H	H	H	H	B	H	H	A	B	A	A	H	H	B	A	A	A	H	B	A	H	H	H	A	H	A	H	?	H	?	H	H	A	A	B	B	H	H	H	B	H	A	H
2055	1	1813511	[T/C]	H	A	A	A	A	A	A	A	A	A	H	A	A	A	A	A	A	H	A	A	A	A	A	A	H	A	A	A	A	A	H	H	A	A	A	A	H	A	A	A	A	A	A	A	A	A
2065	1	1836149	[A/G]	H	H	H	H	H	H	B	H	H	H	A	B	A	B	H	B	H	H	H	A	H	B	H	H	H	H	H	H	H	H	H	H	H	H	H	H	A	B	B	H	H	H	H	H	A	H
2079	1	1870587	[A/G]	A	A	A	A	A	A	A	A	A	A	A	A	A	B	A	H	A	A	A	A	A	A	H	A	A	A	A	A	A	A	A	A	H	A	A	A	A	A	A	A	A	A	A	A	A	A
2086	1	1915978	[A/G]	H	B	B	B	B	B	B	B	B	B	H	B	H	B	H	B	B	H	B	H	B	B	B	B	H	H	B	H	B	B	H	H	?	H	B	H	H	B	B	H	B	B	B	B	H	B
2111	1	1941422	[T/G]	H	H	H	H	H	H	?	H	H	H	B	A	B	B	H	H	H	H	H	B	H	A	B	H	H	H	H	H	H	H	H	H	?	H	H	H	B	?	?	H	H	H	H	H	B	H
2112	1	2013068	[A/G]	H	H	H	H	H	H	A	H	H	H	B	A	B	B	H	H	H	H	H	B	H	A	B	H	H	H	H	H	H	H	H	H	?	H	H	H	B	A	A	H	H	H	H	H	B	H
2121	1	2049117	[T/G]	H	H	H	B	H	H	B	H	H	B	A	B	A	A	H	H	H	H	H	A	B	B	H	H	H	H	H	H	H	H	H	H	H	H	B	H	A	H	B	H	H	H	?	H	A	H
2135	1	2083858	[A/C]	H	H	H	H	H	H	B	H	H	H	A	B	A	A	H	H	H	H	H	A	H	B	A	H	H	H	H	H	H	H	H	H	H	H	H	H	A	H	B	H	H	H	H	H	A	H
2140	1	2119583	[T/G]	A	A	A	H	A	A	A	A	A	H	A	A	B	A	H	A	A	A	H	H	H	A	H	A	A	A	A	H	A	A	A	A	H	H	H	A	A	H	A	H	A	A	A	A	H	A
2145	1	2136674	[T/C]	A	A	A	A	A	A	A	A	A	A	A	A	H	A	H	A	A	A	A	H	A	A	H	A	A	?	A	H	A	A	A	A	H	H	A	A	A	A	A	H	A	A	A	A	H	A
2175	1	2145603	[T/G]	H	B	B	B	B	B	B	B	B	B	?	B	B	B	B	B	B	?	B	B	B	B	B	B	H	B	B	B	B	B	H	H	B	B	B	B	H	B	B	B	B	B	B	B	B	B
2183	1	2243289	[A/G]	A	A	A	A	A	A	A	A	A	A	A	A	A	A	A	A	A	A	A	A	A	A	A	A	A	A	A	A	A	A	?	A	A	A	A	A	A	A	A	A	A	H	A	A	A	A
2194	1	2262939	[T/C]	B	H	H	H	H	H	A	H	H	H	H	B	A	A	H	H	H	B	B	A	H	B	H	H	B	H	H	H	H	H	B	B	H	H	H	H	H	B	B	H	H	A	?	H	A	H
2197	1	2296184	[T/C]	A	H	H	H	H	H	B	H	H	H	H	A	A	B	A	B	B	A	A	A	H	A	H	H	A	H	H	H	H	H	A	A	H	H	H	H	H	A	A	A	A	H	H	H	A	A
2198	1	2425051	[T/C]	A	H	B	B	A	B	B	B	A	?	A	?	A	?	H	H	H	H	?	H	?	A	?	H	H	H	H	H	H	H	H	?	?	H	H	B	A	A	B	H	B	B	B	H	H	?
2199	1	2438051	[T/G]	H	H	A	A	B	A	A	A	B	A	H	A	B	A	H	H	H	A	A	H	A	B	A	H	A	H	H	H	H	H	A	H	?	H	H	A	H	B	A	H	A	H	A	H	H	A
2200	1	2465455	[T/G]	B	B	B	B	B	B	B	B	B	B	B	B	H	B	H	B	B	B	B	H	B	B	B	B	B	B	B	?	B	B	B	B	B	?	B	B	B	B	B	H	B	B	B	B	H	B
2201	1	2477665	[T/C]	A	H	B	B	A	B	B	B	A	B	A	B	A	B	H	H	H	H	H	H	B	A	B	H	H	H	H	H	H	H	H	H	?	H	H	B	A	A	B	H	B	B	B	H	H	B
2202	1	2511205	[T/C]	B	H	H	A	B	H	A	A	B	A	B	A	B	A	H	H	H	H	H	H	A	B	H	H	H	H	H	H	H	H	H	?	H	H	H	A	B	B	A	H	A	B	A	H	H	A
2204	1	2532098	[A/G]	A	H	A	A	H	A	A	A	H	A	H	A	A	A	A	A	A	A	A	A	A	H	H	H	A	H	H	H	H	H	A	A	H	H	A	A	H	A	A	A	A	A	A	H	A	A
2206	1	2582787	[T/G]	A	H	A	A	H	A	A	A	H	A	H	A	A	A	A	A	A	A	A	A	A	H	A	H	A	H	H	H	H	H	A	A	?	H	A	A	H	A	A	A	A	A	A	H	A	A
2207	1	2624505	[A/C]	A	A	A	A	A	A	A	A	A	A	A	A	A	A	A	A	A	A	A	A	A	A	A	A	A	A	A	A	A	A	A	A	A	A	A	A	A	A	A	A	A	A	A	A	A	A
1384	1	2653364	[A/C]	B	H	H	H	H	B	H	H	H	H	H	B	H	A	H	H	H	B	B	A	H	H	A	H	B	H	H	H	H	H	B	?	H	H	H	H	H	B	B	H	H	H	H	H	H	H
2212	1	2693043	[T/C]	B	B	B	B	B	B	H	H	B	B	B	B	B	B	B	B	H	B	B	B	B	B	B	B	B	B	B	B	B	B	B	B	B	B	B	B	B	B	B	B	B	B	H	B	B	B
2215	1	2793596	[T/C]	H	A	A	A	A	A	A	A	A	A	H	A	A	A	A	A	A	H	A	A	A	A	A	A	?	H	A	?	A	A	?	H	?	A	A	A	H	A	A	A	A	A	A	A	A	A
2216	1	2844356	[T/C]	H	A	H	A	A	H	A	A	A	A	H	A	H	A	H	A	A	H	A	B	A	A	A	A	H	H	A	H	A	A	H	H	?	H	A	H	B	H	A	H	H	B	A	A	B	H
2217	1	2880420	[A/G]	A	A	H	A	A	H	A	A	A	A	A	A	H	A	H	A	A	A	A	H	A	A	A	A	A	?	A	H	A	A	A	A	H	H	A	A	H	A	A	H	A	H	A	A	H	A
2218	1	2904096	[T/G]	B	H	B	H	B	H	H	H	B	H	B	A	B	B	H	H	H	H	A	B	H	H	B	H	H	H	H	H	H	H	B	B	?	H	B	H	B	H	A	H	H	B	H	H	B	H
2220	1	2941366	[A/C]	A	H	A	H	A	H	H	H	A	H	A	B	A	A	H	H	H	H	H	H	H	H	H	H	H	H	H	H	H	H	H	H	H	H	A	B	A	H	B	H	B	A	H	H	A	B
2221	1	2992477	[T/C]	B	B	B	B	B	B	H	H	B	B	B	B	B	A	B	H	H	B	B	B	B	B	H	B	B	B	B	B	B	B	B	B	H	B	B	B	B	B	B	B	B	B	H	B	B	B
2223	1	3010321	[A/C]	A	H	A	H	A	H	H	H	A	H	A	B	A	A	H	H	H	H	H	A	H	H	H	H	H	H	H	H	H	H	H	H	H	H	A	H	A	H	B	H	H	A	H	H	A	H
2225	1	3047360	[T/C]	H	B	B	B	B	B	B	B	B	B	H	B	B	B	B	B	B	H	B	B	B	B	B	B	H	H	B	B	B	B	?	H	B	B	B	B	H	H	B	B	B	B	B	B	H	B
2226	1	3081200	[A/C]	H	B	B	B	B	B	B	B	B	B	H	B	B	B	B	B	B	H	B	B	B	B	B	B	H	B	B	B	B	B	H	H	B	B	B	B	H	B	B	B	B	H	B	B	B	B
2227	1	3120443	[A/G]	A	A	A	A	A	H	A	H	A	A	A	A	A	A	A	A	H	A	A	A	A	A	A	A	A	A	A	A	A	A	A	A	A	?	A	A	A	A	A	A	A	A	H	A	A	A
2228	1	3126878	[T/G]	H	H	H	B	H	B	B	H	H	B	B	B	H	B	B	B	H	B	B	B	B	B	B	B	B	?	B	H	H	B	B	H	B	H	H	B	B	B	B	B	B	B	H	B	B	B
2230	1	3145799	[A/G]	H	A	A	A	A	A	A	A	A	A	H	A	A	A	A	A	A	H	H	A	A	A	A	A	H	H	A	?	A	A	H	H	?	A	A	A	H	A	A	A	A	B	A	A	A	A
2231	1	3147694	[T/C]	B	B	B	B	B	H	B	B	B	B	B	B	B	A	B	H	B	B	B	B	B	B	H	H	B	?	B	H	B	H	B	B	H	H	B	B	B	B	B	B	B	B	B	H	B	B
2233	1	3224471	[T/C]	B	B	B	H	B	H	H	B	B	H	B	H	B	A	B	H	B	B	B	B	H	B	A	H	B	?	B	H	B	H	B	B	?	H	H	B	B	H	H	B	B	B	B	H	H	B
2234	1	3260597	[A/C]	A	A	A	B	A	H	B	B	A	?	A	H	A	?	H	?	?	H	H	H	?	H	H	H	?	H	H	H	A	H	B	H	H	H	?	B	A	H	H	H	B	H	B	H	A	?
17985	1	3306534	[T/G]	A	H	H	B	H	B	B	B	H	B	H	B	H	B	B	B	B	H	H	B	B	B	B	B	H	H	B	H	H	B	H	?	?	H	H	B	H	B	B	B	B	H	B	B	B	B
2235	1	3328583	[A/C]	B	H	B	B	H	B	H	B	H	B	H	H	B	B	B	B	B	B	B	B	B	H	H	H	B	H	H	H	H	H	B	B	H	H	B	B	B	H	H	B	B	H	B	H	H	B
2238	1	3357013	[A/G]	A	H	H	B	H	B	B	B	H	B	H	B	H	B	B	B	B	H	B	B	B	B	B	B	H	H	B	H	H	B	?	?	B	?	H	B	H	B	B	B	B	H	B	B	B	B
2239	1	3373891	[A/G]	B	B	B	H	B	B	B	H	B	H	B	B	B	B	H	B	H	H	H	H	H	B	B	B	B	H	H	H	B	B	H	?	?	H	B	A	B	B	B	H	H	B	H	B	B	H
2240	1	3434841	[A/G]	A	A	A	H	A	H	A	A	A	H	A	A	A	B	A	H	A	A	A	A	H	A	B	H	A	H	A	H	A	H	A	?	?	H	H	A	A	A	A	A	A	A	A	H	A	A
2241	1	3451797	[A/C]	H	B	B	B	B	B	B	B	B	B	H	B	B	B	B	B	B	H	B	B	B	B	B	B	H	H	B	B	B	B	?	H	B	B	B	B	H	H	B	B	B	B	B	B	B	B
2242	1	3456810	[A/G]	B	B	B	B	B	H	H	H	B	B	B	H	B	B	B	B	B	B	B	H	B	B	B	B	H	?	B	?	B	B	B	B	B	H	B	H	B	B	H	B	A	H	H	B	B	A
2243	1	3477330	[A/G]	A	A	A	A	A	A	A	A	A	A	A	A	A	A	A	A	A	A	A	H	A	A	A	A	A	H	A	?	A	A	A	A	A	?	A	H	A	A	A	A	H	H	A	A	A	H
2244	1	3509301	[A/C]	B	B	H	B	B	H	A	A	B	B	B	A	H	B	H	B	H	B	B	H	B	B	H	B	B	B	B	H	B	B	B	B	H	H	B	B	H	B	A	H	H	B	A	B	A	H
17456	1	3581101	[A/G]	A	A	A	H	A	A	B	B	A	H	A	H	A	A	A	A	H	A	A	A	H	A	A	A	A	A	A	A	A	A	A	A	?	A	H	A	A	H	H	A	H	A	B	A	A	H
2246	1	3591346	[T/C]	B	B	B	H	B	B	A	A	B	H	B	B	B	B	B	B	H	B	H	B	H	B	B	B	H	B	B	B	B	B	B	B	B	B	H	B	B	B	B	B	H	B	A	B	B	H
15203	1	3652739	[T/C]	B	B	B	B	B	H	B	B	B	B	B	B	B	A	B	H	B	B	B	B	B	B	H	H	B	H	B	H	B	H	B	B	H	H	B	B	B	B	B	B	B	B	B	H	B	B
16366	1	3654499	[A/G]	A	A	H	B	A	B	B	B	A	B	A	H	H	B	B	H	H	H	H	B	B	A	H	H	H	H	H	H	A	H	H	?	H	H	H	B	H	H	H	B	B	H	B	H	H	B
2247	1	3671441	[A/C]	H	H	H	B	H	H	B	B	H	B	B	H	H	A	B	H	B	B	H	B	B	B	A	H	B	H	B	H	H	H	B	H	H	H	H	B	B	B	H	B	B	B	B	H	H	B
2251	1	3687262	[A/G]	H	B	H	H	B	H	H	H	B	H	H	H	H	B	A	H	H	A	H	A	H	H	H	B	A	H	H	H	B	B	?	H	H	H	B	A	A	H	H	A	A	H	H	B	A	A
2253	1	3691115	[A/G]	A	A	A	H	A	H	H	H	A	H	A	H	A	B	A	H	H	A	H	A	H	A	B	H	A	H	A	H	A	H	A	?	?	H	H	A	A	H	H	A	A	A	H	H	H	A
2255	1	3759142	[A/G]	B	B	B	H	B	H	B	B	B	H	B	B	B	A	H	A	H	H	H	B	H	B	H	H	H	H	H	H	B	H	H	?	H	H	B	H	B	H	B	H	B	B	B	H	B	B
2257	1	3797506	[A/G]	H	H	H	H	H	B	H	H	H	H	B	B	H	B	H	H	H	H	H	B	H	B	B	B	B	H	A	H	H	B	H	H	?	H	H	H	B	H	B	H	A	B	H	B	B	A
2258	1	3831340	[T/C]	B	H	H	B	H	H	B	B	H	B	H	A	H	B	H	B	B	B	H	H	B	A	H	H	B	?	B	H	H	H	B	B	H	H	B	B	H	H	A	H	H	A	B	H	H	H
2259	1	3901308	[T/C]	B	H	B	B	H	B	B	B	H	B	H	B	B	B	B	B	B	B	B	B	B	A	B	H	B	B	B	H	H	H	B	B	B	?	B	B	B	B	B	B	B	A	B	H	B	B
2260	1	3912644	[A/G]	B	B	H	H	B	H	H	H	B	H	H	B	H	B	A	H	A	H	H	A	H	B	B	B	H	H	H	H	B	B	H	?	?	H	B	A	H	A	B	A	H	B	H	B	A	H
2265	1	3939437	[A/G]	H	B	B	B	B	B	B	B	B	B	B	H	B	H	B	B	B	H	B	B	B	H	H	B	H	?	B	?	B	B	H	H	H	B	B	B	H	B	H	B	B	B	B	B	B	B
2266	1	3973232	[T/C]	A	A	H	B	A	H	H	H	A	B	H	H	H	H	B	H	B	H	H	B	B	A	A	A	H	H	H	H	A	A	H	H	H	H	H	B	H	B	H	B	H	A	H	A	B	H
2267	1	4115621	[A/C]	B	B	H	B	B	B	B	B	B	B	B	B	H	B	H	B	B	B	B	H	B	B	B	B	B	?	B	H	B	B	B	B	B	H	B	B	H	B	B	H	H	B	B	B	H	H
2268	1	4115697	[A/C]	A	H	H	H	H	A	H	A	H	H	H	A	H	H	H	A	A	A	A	B	H	H	A	H	H	H	A	H	H	H	A	?	?	H	H	H	H	H	A	H	H	H	A	H	B	H
2270	1	4153036	[T/C]	H	B	B	B	B	B	B	B	B	B	B	H	B	H	B	B	B	H	H	B	B	H	H	B	H	?	B	?	B	B	H	H	H	B	B	B	H	B	H	B	B	B	B	B	B	B
2271	1	4189252	[T/C]	H	H	H	H	H	H	H	B	H	H	B	B	H	H	H	A	H	H	H	B	H	B	H	H	B	H	A	H	H	H	H	H	H	H	H	H	B	H	B	H	H	B	B	H	B	H
2272	1	4217401	[A/G]	H	H	H	B	H	H	H	B	H	B	B	B	H	H	B	H	B	B	B	H	B	B	H	H	B	H	H	H	H	H	B	H	H	H	H	H	B	B	B	B	H	B	B	H	H	H
2273	1	4244591	[A/G]	B	B	B	H	B	B	B	B	B	H	B	B	B	B	H	H	H	H	H	B	H	B	B	B	B	H	H	?	B	B	H	B	?	H	B	H	B	A	B	H	B	B	B	B	B	B
2274	1	4328972	[T/G]	H	H	A	H	H	A	H	H	H	H	B	B	A	H	A	A	H	H	H	A	H	H	H	H	B	H	A	H	H	H	?	H	H	H	H	A	H	H	B	A	A	H	H	H	A	A
2277	1	4363169	[T/C]	A	A	A	H	A	A	A	H	A	H	H	A	A	H	H	H	B	H	H	A	H	A	A	A	H	H	H	H	A	A	H	?	H	H	A	H	A	H	A	H	A	H	H	A	A	A
2279	1	4372397	[A/C]	H	B	B	B	B	B	B	B	B	B	B	H	H	B	B	B	B	H	B	H	B	B	H	B	A	H	B	H	B	B	H	H	H	H	B	B	H	B	H	H	B	B	B	B	H	B
2280	1	4401025	[A/G]	B	B	B	?	B	B	H	H	B	?	A	?	B	B	?	B	A	?	B	B	?	A	B	B	?	B	B	B	B	B	B	B	B	B	B	B	?	?	?	?	B	?	H	B	B	B
2281	1	4450776	[A/G]	A	A	A	H	A	A	H	A	A	H	A	A	A	H	A	A	A	A	A	A	H	A	A	A	A	A	A	A	A	A	A	A	?	A	H	A	A	A	A	A	A	A	A	A	A	A
2282	1	4507532	[T/C]	A	A	A	H	A	A	H	H	A	H	H	A	A	H	H	H	B	H	A	A	H	A	A	A	A	H	H	H	A	A	H	?	H	H	A	A	A	H	A	H	A	A	H	A	A	A
2283	1	4542269	[T/C]	H	H	H	H	H	H	H	H	H	H	B	B	H	H	B	H	B	B	A	H	H	B	H	H	B	H	H	H	H	H	B	H	H	H	A	A	B	H	B	B	H	H	H	H	H	H
1386	1	4576447	[A/G]	H	H	H	B	H	H	B	B	H	B	H	H	H	B	H	B	B	H	H	H	B	H	H	H	A	H	B	H	H	H	H	H	H	H	B	B	A	B	H	H	H	H	B	H	H	H
2284	1	4613154	[T/C]	H	H	H	B	H	H	B	B	H	B	H	A	H	B	H	B	B	H	H	H	B	A	H	H	A	H	B	H	H	H	H	H	H	H	B	B	A	B	A	H	H	H	B	H	H	H
2286	1	4644161	[A/G]	H	H	H	B	H	B	B	B	H	B	H	H	H	B	H	B	B	H	B	H	B	H	H	H	H	?	B	H	H	H	H	H	H	H	B	B	A	B	H	H	H	H	B	H	H	H
2289	1	4651426	[A/C]	H	H	H	H	H	H	A	A	H	H	H	H	H	A	B	H	H	B	H	H	H	B	H	H	B	H	H	H	H	H	B	H	H	H	A	A	B	H	H	B	H	H	A	H	B	H
2293	1	4720796	[A/C]	H	H	H	H	H	H	H	H	H	H	B	B	H	A	B	H	B	B	H	H	H	B	H	H	B	H	H	H	H	H	B	H	H	H	A	A	B	B	B	B	H	H	H	H	B	H
2294	1	4765587	[T/C]	B	B	B	B	B	B	H	H	B	B	H	B	B	B	B	B	H	B	B	B	B	B	B	B	B	B	B	B	B	B	B	B	B	B	B	B	B	H	B	B	B	B	H	B	B	B
2295	1	4865597	[T/C]	H	H	H	A	H	A	A	A	?	A	H	B	H	A	H	A	A	H	A	H	A	B	H	H	H	H	A	H	H	H	?	H	H	H	A	A	B	A	B	H	H	B	A	H	H	H
2297	1	4899311	[A/G]	A	A	A	A	A	A	H	H	A	A	H	H	A	A	A	A	H	A	A	A	A	A	A	A	A	A	A	A	A	A	A	A	A	A	A	A	A	A	H	A	A	A	H	A	A	A
2298	1	4934163	[T/C]	H	H	H	B	H	B	B	B	H	B	H	H	H	B	H	B	B	H	H	A	B	H	H	H	H	H	B	H	H	H	H	H	H	H	B	B	A	B	H	H	H	H	B	H	A	H
2299	1	4969240	[T/C]	A	H	H	H	H	B	H	H	H	H	A	A	H	B	H	B	H	H	H	A	H	A	H	H	H	?	B	H	H	H	H	H	H	H	H	H	A	H	A	H	H	A	H	H	A	H
2300	1	4986870	[A/G]	H	A	H	H	A	A	A	A	A	H	A	H	H	A	H	A	A	H	H	B	H	A	H	A	H	H	A	H	A	A	H	H	H	H	H	H	B	H	H	H	H	H	A	A	B	H
2302	1	5042215	[A/G]	?	B	B	B	B	H	B	B	B	B	B	B	B	B	B	B	B	B	H	?	B	A	B	B	B	B	B	B	B	B	B	B	B	B	B	B	?	B	B	B	B	A	B	B	?	B
467	1	5060409	[A/G]	H	A	H	H	A	H	A	A	A	H	A	H	H	A	H	A	A	H	H	H	H	H	H	A	H	H	A	H	A	A	H	H	H	H	H	H	B	A	H	H	H	H	A	A	H	H
2303	1	5140666	[T/C]	B	B	B	B	B	B	B	B	B	B	B	B	B	B	H	H	H	H	B	B	B	H	B	B	B	H	H	?	B	B	H	B	B	?	B	B	B	H	B	H	B	H	B	B	B	B
2305	1	5144110	[A/G]	A	H	H	A	H	H	H	H	H	A	A	A	H	B	A	H	A	A	H	A	A	A	H	H	A	H	H	H	H	H	A	H	H	H	H	H	A	A	A	A	H	A	H	H	A	H
2306	1	5144587	[A/G]	H	H	A	H	H	H	H	H	H	H	B	A	A	A	A	A	H	A	A	A	H	H	A	H	H	H	A	H	H	H	?	?	H	H	A	A	A	A	A	A	A	H	H	H	A	A
2308	1	5183903	[T/C]	H	B	H	H	B	B	B	B	B	H	B	A	H	B	H	B	B	H	B	H	H	B	H	B	H	H	B	H	B	B	H	H	H	H	H	H	A	B	A	H	H	B	B	B	H	H
2309	1	5213775	[T/C]	H	B	H	H	B	B	B	B	B	H	B	H	H	B	H	B	B	H	H	A	H	B	H	B	H	H	B	H	B	B	H	H	H	H	H	H	A	H	H	H	H	B	B	B	A	H
17956	1	5255483	[A/G]	H	H	B	H	H	B	B	B	H	H	H	B	B	B	B	B	B	B	B	B	H	H	B	H	H	H	B	H	H	H	B	?	B	H	B	B	B	B	B	B	B	A	B	H	B	B
2311	1	5295802	[T/C]	B	B	B	B	B	B	H	B	B	B	B	B	A	H	B	B	B	B	B	H	B	B	B	B	B	B	B	H	B	B	B	B	B	?	B	B	B	B	B	H	H	B	B	B	H	H
2315	1	5325032	[T/C]	A	A	A	A	A	A	B	H	A	A	H	A	B	H	A	A	H	A	A	H	A	A	A	A	A	A	A	H	A	A	A	A	A	?	A	A	A	A	A	H	H	A	H	A	H	H
2316	1	5368886	[A/G]	A	H	H	A	H	B	B	B	H	A	H	A	B	B	A	H	H	A	H	B	A	A	H	H	A	H	H	H	H	H	A	H	H	H	H	H	A	H	A	H	H	A	B	H	B	H
2318	1	5371051	[T/C]	H	B	H	H	B	B	B	B	B	H	B	A	B	B	H	B	B	H	B	B	H	B	H	B	H	H	B	?	B	B	H	H	H	?	H	H	A	B	A	B	H	B	B	B	B	H
2319	1	5399768	[T/C]	A	A	A	A	A	A	A	A	A	A	A	A	A	A	A	A	A	A	A	A	A	A	A	A	A	A	A	A	A	A	A	A	A	A	A	A	A	A	A	A	A	A	A	A	A	A
2320	1	5423772	[A/G]	H	H	B	B	H	B	B	B	H	B	H	B	B	B	B	B	B	B	B	B	B	H	B	H	B	B	B	B	H	H	B	B	B	B	B	B	B	B	B	B	B	H	B	H	B	B
42	1	5433796	[A/G]	A	A	A	H	A	A	H	H	A	H	H	A	A	A	A	A	H	A	A	A	H	A	A	A	A	A	A	A	A	A	A	A	A	A	A	A	A	H	A	A	A	A	H	A	A	A
15937	1	5447426	[A/G]	B	B	B	B	B	B	H	B	B	B	B	B	A	H	B	B	B	B	B	H	B	B	B	B	B	B	B	?	B	B	B	B	B	B	B	B	B	B	B	H	H	B	B	B	H	H
2321	1	5540305	[T/C]	B	B	B	B	B	B	H	H	B	B	H	B	B	B	B	B	H	B	B	B	B	B	B	B	B	B	B	B	B	B	B	B	B	B	B	B	B	B	B	B	B	B	H	B	B	B
2322	1	5577208	[T/C]	H	B	H	H	B	H	H	H	B	H	H	H	B	B	H	B	H	H	B	B	H	B	H	B	H	H	B	H	B	B	H	H	H	H	H	H	A	B	H	B	H	B	H	B	B	H
2323	1	5612001	[A/C]	H	B	H	H	B	B	B	B	B	H	B	H	B	B	H	B	B	H	B	B	H	B	H	B	H	H	B	H	B	B	H	H	H	H	H	H	A	H	H	B	H	B	B	B	B	H
2324	1	5617181	[A/G]	H	A	H	H	A	A	H	H	A	H	H	H	A	A	H	A	H	H	H	H	H	A	H	A	B	H	A	H	A	A	H	H	H	H	H	H	B	H	H	A	H	A	H	A	A	H
2326	1	5633809	[A/G]	H	H	B	B	H	H	H	B	H	B	H	H	A	H	B	B	B	B	H	H	B	A	B	H	H	H	B	H	H	H	B	?	?	H	B	B	B	B	H	H	H	A	B	H	A	H
2330	1	5649071	[A/C]	?	H	B	?	H	H	?	B	?	?	A	A	A	H	A	H	A	A	B	A	A	A	B	H	A	H	H	H	H	H	?	?	H	H	B	B	?	A	A	A	A	?	B	H	A	A
2331	1	5720872	[A/G]	B	B	B	H	B	H	H	B	B	H	B	B	A	H	B	B	B	B	B	A	H	B	B	B	B	B	B	?	B	B	B	B	B	?	B	B	H	B	B	H	H	B	B	B	H	H
2332	1	5754629	[A/G]	B	H	H	H	H	H	H	H	H	H	B	B	A	A	B	H	B	B	H	H	H	H	H	H	B	H	H	H	H	H	B	H	H	H	H	H	H	H	B	H	H	B	H	H	H	H
2333	1	5755006	[A/G]	H	A	H	H	A	A	H	H	A	H	H	H	A	A	H	A	H	H	A	A	H	A	H	A	H	H	A	H	A	A	H	H	H	H	H	H	H	A	H	A	H	A	H	A	A	H
2335	1	5789020	[A/C]	H	H	A	H	H	A	H	A	H	H	H	A	B	H	A	A	A	A	A	H	H	H	A	H	A	H	A	H	H	H	A	A	?	H	A	A	H	A	A	H	H	H	A	H	H	H
2336	1	5898296	[T/C]	B	B	B	B	B	B	B	B	B	B	B	B	B	B	H	B	B	H	B	B	B	B	B	B	B	?	H	B	B	B	?	B	B	B	B	B	B	B	B	H	B	B	B	B	B	B
2337	1	5906790	[A/C]	B	B	B	H	B	B	H	B	B	H	B	B	A	H	B	H	H	B	B	H	H	B	B	B	B	B	B	B	B	B	B	B	B	B	B	B	H	H	B	H	B	B	B	B	H	B
2338	1	5933624	[T/C]	A	A	A	H	A	A	H	A	A	H	A	A	B	H	A	H	H	A	A	H	H	A	A	A	A	H	A	H	A	A	A	?	H	H	A	A	H	H	A	H	A	A	A	A	B	A
2340	1	5973457	[T/C]	H	H	B	B	H	B	H	A	H	B	A	B	B	B	H	B	H	H	H	H	B	H	B	H	H	H	H	H	H	H	H	?	?	H	B	H	B	B	B	H	B	H	A	H	B	B
2342	1	6062580	[T/G]	H	H	B	H	H	H	A	A	H	H	A	H	A	H	H	A	A	H	A	A	H	A	B	H	H	H	H	H	H	H	H	?	?	H	B	H	H	A	H	A	B	A	A	H	A	B
2343	1	6074809	[T/G]	A	A	A	A	A	A	A	H	A	A	A	A	H	A	H	A	A	H	A	B	A	A	A	A	A	H	H	H	A	A	H	?	?	H	A	H	A	A	A	B	A	A	H	A	H	A
2345	1	6083020	[A/C]	B	B	B	B	B	H	B	B	B	B	B	B	B	B	B	B	B	B	B	B	B	B	B	B	B	B	B	B	B	B	B	B	B	?	B	B	B	H	B	B	B	B	B	B	B	B
2346	1	6109262	[A/G]	A	H	H	H	H	H	H	A	H	H	A	A	H	B	A	B	H	A	H	A	H	A	H	H	H	H	H	H	H	H	?	H	H	H	H	A	H	H	A	A	A	A	A	H	A	A
2347	1	6118771	[T/C]	B	B	B	B	B	B	B	B	B	B	B	B	B	B	B	B	B	B	B	B	B	B	B	B	B	B	B	B	B	B	B	B	B	B	B	B	B	B	B	B	B	B	B	B	B	B
2348	1	6124236	[A/G]	B	B	B	B	B	B	B	B	B	B	B	B	B	B	B	B	B	B	B	B	B	B	B	B	B	B	B	B	B	B	B	B	B	B	B	B	B	B	B	B	B	B	B	B	B	B
2349	1	6142886	[T/C]	B	B	B	H	B	H	H	H	B	H	B	B	A	H	H	H	H	H	H	A	H	H	B	B	B	H	H	H	B	B	H	?	H	H	B	H	H	A	B	A	B	B	H	B	H	B
2350	1	6214249	[T/C]	B	B	B	B	B	B	B	B	B	B	B	B	H	B	B	B	B	H	B	A	B	B	B	B	B	H	H	H	B	B	H	B	B	H	B	B	B	B	B	A	B	B	B	B	H	B
2351	1	6218393	[T/C]	A	A	A	H	A	H	H	A	A	H	A	A	H	H	A	H	H	A	H	A	H	A	A	A	A	A	A	?	A	A	A	A	A	?	A	A	H	H	A	A	A	A	A	A	A	A
2352	1	6298545	[A/G]	H	H	H	A	H	A	H	B	H	A	B	A	A	A	H	A	H	A	H	A	A	H	A	H	A	H	A	H	H	H	A	A	A	H	A	H	A	H	A	A	B	H	B	H	A	B
2355	1	6322315	[T/C]	B	H	H	H	H	H	H	B	H	H	B	B	H	A	H	A	H	B	H	B	H	H	H	H	H	H	H	H	H	H	?	H	H	H	H	B	H	H	B	B	B	H	B	H	H	B
2356	1	6359505	[A/C]	A	A	A	H	A	A	H	A	A	H	A	A	H	H	A	H	H	A	H	A	H	A	A	A	A	A	A	A	A	A	A	A	A	A	A	A	H	H	A	A	A	A	A	A	A	A
2359	1	6366603	[T/C]	B	H	H	H	H	H	H	B	H	H	B	B	H	A	H	A	H	B	H	B	H	H	H	H	H	H	H	H	H	H	B	H	H	H	H	B	H	H	B	B	B	H	B	H	H	B
2360	1	6394661	[A/C]	B	B	B	B	B	B	B	B	B	B	B	B	B	B	B	B	B	B	B	B	B	B	B	B	B	B	B	B	B	B	B	B	B	B	B	A	B	B	B	B	B	B	B	B	B	B
2361	1	6416049	[A/G]	A	H	H	A	H	H	A	A	H	A	A	A	A	H	A	H	H	A	A	A	A	A	H	H	A	H	H	H	H	H	A	H	H	H	H	A	A	H	A	A	A	A	A	H	A	A
2363	1	6433498	[T/C]	H	A	A	H	A	A	A	A	A	H	A	H	A	A	H	A	A	H	A	A	H	H	H	A	H	H	A	H	A	A	H	H	H	?	H	H	H	A	H	A	A	H	A	A	H	A
2364	1	6466156	[A/C]	B	B	B	H	B	H	A	H	B	H	H	B	H	H	B	H	A	B	A	B	H	B	B	B	B	B	B	?	B	B	B	B	?	?	B	B	H	H	B	B	B	B	H	B	B	B
17967	1	6612179	[A/G]	A	A	A	H	A	A	A	A	A	H	A	B	A	A	H	H	A	H	H	A	H	A	H	A	H	H	A	H	A	A	H	H	H	H	H	H	H	A	B	A	A	H	A	A	H	A
2367	1	6673914	[T/C]	B	B	B	H	B	B	A	H	B	H	H	B	H	H	B	B	H	B	H	B	H	B	B	B	B	B	B	?	B	B	B	B	B	B	B	B	H	B	B	B	B	B	H	B	B	B
2368	1	6737530	[T/C]	B	B	B	B	B	B	B	B	B	B	B	B	B	B	B	B	B	B	H	B	B	B	B	B	B	?	B	?	B	B	B	B	B	?	B	?	B	B	B	B	B	B	B	B	H	B
2369	1	6751978	[A/G]	A	H	A	A	H	H	A	A	H	A	A	A	A	H	A	B	H	A	H	A	A	A	B	H	H	H	H	H	H	H	A	H	H	H	H	H	H	H	A	A	A	H	A	H	H	A
2372	1	6787182	[A/G]	B	B	B	B	B	B	H	H	B	B	H	B	B	B	B	B	H	B	B	B	B	B	B	B	B	B	B	B	B	B	B	B	B	B	B	B	B	B	B	B	B	B	H	B	B	B
15939	1	6864170	[T/C]	A	A	B	H	H	A	A	A	A	H	H	H	H	A	H	A	A	B	A	B	H	A	A	A	A	H	H	H	A	A	?	?	H	H	H	A	A	A	H	B	H	H	A	A	H	H
2373	1	6897691	[T/C]	A	?	B	H	B	?	H	B	H	H	B	B	H	A	B	H	B	B	A	B	H	A	B	H	A	H	B	H	A	A	B	H	H	H	B	A	?	B	B	B	B	H	B	H	H	B
16978	1	6902301	[A/C]	B	H	A	H	A	H	H	A	H	H	A	A	H	H	A	H	A	A	B	A	H	H	A	H	B	H	A	H	H	H	A	H	?	H	A	B	H	A	A	A	A	H	A	H	H	A
2374	1	6966305	[A/G]	B	H	B	B	H	A	B	H	H	B	B	B	B	H	H	H	B	B	B	B	B	B	H	H	H	H	H	H	H	H	B	H	H	H	H	H	B	H	B	B	B	H	H	H	H	B
2375	1	6982438	[T/C]	B	B	A	H	H	B	A	H	B	H	A	A	H	B	H	H	A	A	H	A	H	B	B	B	B	H	H	H	B	B	?	?	H	H	H	B	B	H	A	A	H	H	H	B	H	H
2378	1	6994761	[A/G]	B	B	A	H	H	B	A	H	B	H	A	H	H	B	H	H	A	A	H	A	H	B	B	B	B	H	H	H	B	B	A	?	H	H	H	B	B	H	H	A	H	H	H	B	H	H
2380	1	7082544	[T/C]	B	B	B	B	B	B	H	B	B	B	B	B	B	B	H	H	H	B	B	B	B	B	B	B	B	B	B	B	B	B	B	B	B	B	B	B	B	A	B	B	B	B	B	B	B	B
2381	1	7100593	[T/C]	A	A	A	A	A	A	A	A	A	A	A	H	A	A	A	A	A	A	A	A	A	A	A	A	A	A	A	A	A	A	A	A	A	A	A	A	A	A	H	A	A	A	A	A	A	A
2382	1	7108686	[A/C]	H	H	B	H	B	B	A	A	H	H	H	H	H	H	H	A	A	B	H	B	H	A	B	H	H	H	B	H	H	H	B	?	?	H	B	B	H	A	H	B	H	B	A	H	B	H
2383	1	7130173	[A/C]	H	H	B	H	B	B	A	A	H	H	H	B	H	H	H	A	A	B	H	B	H	A	B	H	H	H	B	H	H	H	B	?	?	H	B	B	H	A	B	B	H	H	A	H	B	H
2384	1	7135890	[A/G]	H	H	B	H	B	B	A	A	H	H	H	H	H	H	H	A	A	B	H	B	H	A	B	H	H	H	B	H	H	H	B	?	?	H	B	B	H	A	H	B	H	H	A	H	B	H
2386	1	7146078	[A/G]	B	B	A	H	H	B	B	B	B	H	H	H	H	B	H	B	B	A	H	A	H	B	B	B	B	H	H	H	B	B	?	?	H	H	H	B	B	B	H	A	H	H	B	B	H	H
2387	1	7251013	[T/C]	H	H	A	H	A	A	B	H	H	H	H	A	H	H	A	H	B	A	H	A	H	B	A	H	H	H	A	H	H	H	?	H	H	H	A	H	H	B	A	A	A	A	H	H	A	A
2389	1	7288880	[A/G]	A	A	B	H	H	A	A	A	A	H	H	H	H	A	H	A	A	B	H	B	H	A	A	A	A	H	H	H	A	A	?	?	H	H	H	A	A	A	H	B	H	H	A	A	H	H
2390	1	7290040	[A/G]	H	H	A	A	H	H	A	A	H	A	A	A	A	H	A	H	A	A	A	A	A	A	B	H	H	H	H	H	H	H	?	?	H	H	H	H	H	H	A	A	H	A	A	H	A	H
2391	1	7323014	[T/C]	B	B	A	H	H	B	H	H	B	H	A	H	H	B	H	B	H	A	H	A	H	B	B	B	B	H	H	H	B	B	?	?	H	H	H	B	B	B	H	A	A	H	H	B	H	A
2392	1	7349729	[A/G]	B	B	A	H	A	H	H	B	H	H	H	H	H	H	H	H	H	A	H	A	H	B	H	H	B	H	A	H	B	H	H	H	H	H	A	B	B	H	H	A	H	H	B	H	H	H
2393	1	7394780	[A/G]	A	A	A	A	A	A	H	H	A	A	H	A	A	A	A	A	H	A	A	A	A	A	A	A	A	A	A	A	A	A	A	A	A	A	A	A	A	A	A	A	A	A	H	A	A	A
2394	1	7422730	[A/G]	A	A	A	A	A	A	H	H	A	A	H	A	A	A	A	A	H	A	A	A	A	A	A	A	A	A	A	A	A	A	A	A	A	A	A	A	A	A	A	A	A	A	H	A	A	A
2396	1	7440546	[A/G]	B	B	B	B	B	B	H	H	B	B	H	H	B	B	B	B	H	B	B	B	B	B	B	B	B	B	B	B	B	B	B	B	B	B	B	B	B	B	H	B	B	B	H	B	H	B
2397	1	7498727	[T/C]	H	A	B	H	B	B	B	B	H	H	B	B	H	H	B	H	B	B	H	B	H	A	H	H	H	H	B	H	A	H	B	?	H	H	B	H	H	B	B	B	H	H	B	H	H	H
2398	1	7536794	[T/G]	B	B	B	B	B	H	H	H	B	B	H	B	B	B	B	B	H	B	B	B	B	B	B	B	B	?	B	?	B	B	B	B	B	H	B	B	H	H	B	B	B	B	H	B	B	B
2399	1	7571627	[T/C]	A	A	B	H	B	B	B	B	H	H	B	H	H	H	H	H	B	B	H	B	H	A	H	H	A	H	B	H	A	H	H	H	H	H	B	A	H	B	H	B	H	H	B	H	H	H
2401	1	7593079	[T/C]	B	H	A	H	A	A	A	A	H	H	A	A	H	H	A	H	A	A	A	A	H	B	A	H	B	H	A	H	H	H	H	H	?	H	A	B	H	A	A	A	A	A	A	H	H	A
2402	1	7621682	[T/C]	H	H	A	H	A	A	A	A	H	H	A	A	H	H	A	A	A	A	A	A	H	B	A	H	H	H	A	H	H	H	A	?	?	H	A	H	H	A	A	A	H	A	A	H	A	H
2403	1	7637892	[T/C]	B	H	B	B	B	H	A	A	B	B	H	B	B	B	B	H	A	B	B	B	B	B	B	B	B	?	B	?	H	B	B	B	B	H	B	B	B	A	B	B	B	B	A	B	H	B
2406	1	7691369	[T/C]	A	H	A	A	A	H	B	H	A	A	H	H	A	A	A	H	B	A	H	A	A	A	H	A	A	A	A	A	H	A	A	A	?	A	A	A	H	H	H	A	H	H	H	A	H	H
2410	1	7712244	[A/G]	B	B	B	B	B	H	H	H	B	B	H	B	B	B	B	B	H	B	B	B	B	B	B	B	B	B	B	B	B	B	B	B	B	B	B	B	B	B	B	B	B	B	H	B	B	B
2411	1	7741364	[T/C]	H	H	B	H	B	H	A	A	H	H	H	B	H	H	B	H	A	B	B	B	H	A	B	H	H	H	B	H	H	H	B	?	?	H	B	H	H	H	B	B	B	B	A	H	H	B
2412	1	7757014	[A/G]	H	H	B	H	B	H	A	A	H	H	H	B	H	H	B	H	A	B	B	B	H	A	H	H	H	H	B	H	H	H	?	?	H	H	B	H	A	H	B	B	B	B	A	H	B	B
2415	1	7785005	[T/C]	B	B	B	B	B	B	B	H	B	B	B	B	B	B	H	B	B	B	B	B	B	B	B	B	B	B	B	B	B	B	B	B	B	B	B	B	B	H	B	B	B	B	H	B	B	B
2416	1	7822798	[A/G]	H	H	A	A	A	A	A	A	A	A	A	A	A	A	A	A	A	A	H	A	A	A	H	A	H	H	A	H	H	A	A	H	H	A	A	H	H	A	A	A	H	A	A	A	H	H
2417	1	7852689	[T/C]	H	H	A	H	A	A	A	A	H	H	A	A	H	H	A	A	A	A	A	A	H	B	A	H	?	H	A	H	H	H	A	H	?	H	A	H	H	A	A	A	A	A	A	H	A	A
2418	1	7870690	[A/G]	H	H	B	H	B	B	B	B	H	H	B	B	H	H	B	B	B	B	B	B	H	A	B	H	H	H	B	H	H	H	B	?	?	H	B	H	H	B	B	B	B	B	B	H	B	B
2421	1	7963986	[A/G]	H	H	A	H	A	H	H	H	H	H	H	A	H	H	A	A	H	A	H	A	H	B	A	H	H	H	A	H	H	H	?	H	H	H	A	H	H	A	A	A	A	A	H	H	A	A
2422	1	8037779	[T/C]	H	H	A	H	A	H	H	A	A	H	H	H	A	A	H	H	H	A	H	A	H	A	A	A	H	H	A	H	H	A	A	H	H	H	H	H	H	A	H	A	A	A	A	A	A	A
2423	1	8062657	[T/C]	A	A	A	H	A	A	H	A	A	H	H	A	A	A	A	A	H	A	A	A	H	A	A	A	A	A	A	A	A	A	A	A	?	A	H	A	A	A	A	A	A	A	A	A	A	A
15676	1	8071772	[T/G]	H	H	H	A	A	A	H	A	A	A	A	A	A	A	H	H	A	A	A	A	A	A	A	A	H	?	A	?	H	A	?	H	A	?	A	H	H	?	A	A	B	H	A	A	H	B
2424	1	8103740	[A/G]	B	B	B	H	B	B	H	B	B	H	H	B	B	B	B	B	H	B	B	B	H	B	B	B	B	B	B	B	B	B	B	B	B	B	H	B	B	B	B	B	B	B	B	B	B	B
2426	1	8202506	[A/G]	H	H	B	H	B	B	B	B	H	H	B	B	H	H	B	B	H	B	B	B	H	A	B	H	H	H	B	H	H	H	B	?	?	H	B	H	A	B	B	B	B	H	B	H	B	B
2427	1	8210025	[T/C]	H	A	H	A	A	H	H	H	A	A	A	A	A	A	H	H	A	A	H	A	A	A	A	A	H	H	A	H	A	A	?	H	?	H	A	H	A	B	A	A	B	H	H	A	H	B
2428	1	8249755	[A/G]	H	A	B	H	B	B	B	B	H	H	B	B	H	H	B	B	H	B	B	B	H	A	B	H	H	?	B	H	A	H	B	B	B	?	B	H	H	B	B	B	B	H	B	H	B	B
2429	1	8324181	[A/G]	B	B	H	B	A	H	B	H	H	B	H	A	H	H	B	B	B	A	H	A	B	B	A	H	B	H	A	H	B	H	?	H	H	H	H	B	B	B	A	A	B	B	H	H	H	B
2432	1	8429533	[T/C]	B	H	B	H	H	H	A	B	B	H	H	H	B	B	H	A	H	B	H	B	H	B	B	B	B	?	B	H	H	B	B	B	?	H	H	B	B	A	H	B	B	B	B	B	H	B
2434	1	8467057	[T/G]	B	H	B	B	H	B	B	B	B	B	B	B	B	B	B	B	B	B	H	B	B	B	B	B	B	B	B	B	H	B	B	B	B	B	B	B	H	B	B	B	B	B	B	B	H	B
2435	1	8492715	[T/C]	B	H	H	H	A	A	A	A	H	H	A	A	H	H	H	A	H	A	A	A	H	B	A	H	B	H	A	H	H	H	?	H	?	H	A	B	H	A	A	A	H	H	A	H	A	H
2436	1	8517555	[A/G]	B	B	H	B	H	H	H	H	H	B	H	H	H	H	B	H	B	A	H	A	B	B	A	H	B	H	A	H	B	H	?	H	H	H	H	B	B	H	H	A	B	B	H	H	H	B
2437	1	8649084	[A/G]	B	H	B	B	A	?	B	B	B	B	B	?	B	B	B	B	B	?	?	?	B	B	?	B	B	B	?	B	H	B	?	B	B	B	B	B	B	?	?	?	B	B	B	B	?	B
2438	1	8671481	[T/C]	A	H	A	H	A	A	H	H	A	H	H	A	A	A	H	A	H	A	A	A	H	A	A	A	A	H	A	H	H	A	A	A	?	H	H	A	H	A	A	A	H	A	H	A	H	H
2440	1	8676663	[A/G]	A	?	?	?	?	B	H	B	H	?	?	?	?	?	?	A	?	?	?	?	?	A	?	A	A	A	B	A	A	A	H	A	H	A	?	A	?	?	B	B	H	A	B	H	?	?
2442	1	8705451	[T/G]	A	A	A	H	A	A	H	A	A	H	H	A	A	A	A	A	H	A	A	A	H	A	A	A	A	A	A	A	A	A	A	A	?	A	H	A	A	A	A	A	A	A	A	A	A	A
2443	1	8710909	[T/C]	H	H	A	H	H	A	H	A	H	H	A	A	H	H	A	H	H	A	H	A	H	B	A	H	H	H	A	H	H	H	A	?	?	H	A	H	H	B	A	A	A	H	A	H	A	A
2444	1	8744093	[A/G]	B	B	B	H	B	B	A	B	B	H	H	H	B	B	H	H	H	B	H	B	H	B	B	B	B	B	B	B	B	B	B	B	B	B	H	B	B	A	H	B	B	B	B	B	B	B
2445	1	8780767	[A/C]	A	A	A	H	A	A	B	A	A	H	H	?	A	A	H	H	H	A	H	A	H	A	A	A	A	A	A	A	A	A	A	A	A	A	H	A	A	B	H	A	A	A	A	A	A	A
2446	1	8821137	[A/G]	B	B	B	H	B	B	H	B	B	H	H	H	B	B	H	B	H	B	B	B	H	B	B	B	B	B	B	B	B	B	B	B	B	B	H	B	B	H	H	B	B	B	B	B	B	B
2447	1	8850489	[T/C]	A	A	A	H	A	A	H	A	A	H	H	A	A	A	A	A	H	A	A	A	H	A	A	A	A	A	A	A	A	A	A	A	A	A	H	A	A	A	A	A	A	A	A	A	A	A
2449	1	8890473	[A/C]	H	H	H	B	H	A	H	B	H	B	B	H	B	H	H	A	B	H	H	B	B	B	H	H	H	H	H	H	H	B	H	?	H	H	H	A	H	H	H	B	A	A	B	B	H	A
2450	1	8924712	[T/C]	H	H	H	H	H	B	H	A	H	H	H	H	A	H	B	H	H	H	A	A	H	A	H	H	H	H	H	H	H	A	H	?	H	H	B	H	A	A	H	A	B	B	A	A	A	B
16573	1	8958136	[A/G]	A	H	A	A	H	H	A	A	H	A	A	A	A	H	A	A	A	H	A	A	A	A	H	H	A	H	H	H	H	A	H	H	H	H	H	H	A	A	A	A	H	H	A	A	H	H
2451	1	8975551	[T/C]	B	H	H	H	H	A	A	A	H	H	A	H	H	H	H	H	H	A	A	A	H	B	A	H	B	H	A	H	H	H	?	H	?	H	A	H	H	A	H	A	H	H	A	H	A	H
2452	1	8997177	[A/C]	A	H	A	H	A	A	H	H	A	H	H	A	A	A	H	A	H	A	A	A	H	A	A	A	A	?	A	A	H	A	A	A	A	A	H	A	A	A	A	A	H	H	H	A	A	H
2455	1	9000381	[A/C]	H	B	H	B	B	B	B	B	B	B	B	B	B	B	H	H	B	B	B	B	B	B	B	B	H	B	B	B	B	B	B	H	B	B	B	H	B	B	B	B	H	H	B	B	B	H
2456	1	9015822	[T/C]	A	A	H	A	A	A	A	H	A	A	H	H	H	A	A	A	A	H	B	B	A	A	H	A	A	H	H	H	A	H	H	?	H	H	A	A	H	H	H	B	A	A	H	H	H	A
2457	1	9096264	[A/G]	B	B	H	B	H	H	B	A	H	B	H	H	H	H	B	B	B	A	A	A	B	B	A	H	B	H	A	H	B	H	H	H	H	H	H	B	H	H	H	A	H	B	A	H	H	H
2460	1	9242867	[A/G]	A	A	A	A	A	A	A	A	A	A	A	A	A	A	A	A	A	A	A	A	A	A	A	A	A	A	A	A	A	A	A	A	A	A	A	H	A	A	A	A	A	A	A	A	H	A
2463	1	9305946	[A/G]	H	H	B	H	H	B	B	B	H	H	B	B	H	A	B	B	H	B	B	B	H	A	B	H	H	H	B	H	H	H	B	?	?	H	B	B	H	B	B	B	B	B	B	H	B	B
2464	1	9321654	[T/G]	H	H	A	B	H	A	A	A	H	B	?	A	B	B	A	A	B	A	A	?	B	B	A	?	?	H	A	H	H	B	?	H	H	H	A	A	H	A	A	?	A	A	?	B	A	A
2465	1	9353859	[A/G]	B	B	B	H	B	B	A	B	B	H	A	B	H	B	H	H	H	B	H	A	H	B	B	B	B	B	B	?	B	B	B	B	B	B	H	B	B	H	B	H	B	B	B	B	H	B
2467	1	9436830	[A/C]	H	B	A	H	B	H	H	B	B	H	A	B	H	B	H	H	H	B	H	A	H	B	B	B	H	H	B	H	B	B	B	H	?	H	H	H	B	B	B	A	H	H	B	B	H	H
1826	1	9496251	[A/C]	A	A	H	A	A	H	A	A	A	A	A	A	H	H	A	A	A	A	H	A	A	H	A	A	H	H	A	H	A	A	A	?	?	H	A	H	A	A	A	H	H	A	A	A	H	H
1828	1	9532553	[A/G]	A	A	H	H	H	B	H	A	H	H	H	A	A	A	H	A	H	H	A	A	H	A	H	H	A	H	H	H	A	A	H	H	H	H	B	A	A	A	A	H	H	A	A	A	A	H
1829	1	9567236	[T/G]	B	B	H	H	B	H	H	H	B	H	A	H	B	B	H	B	H	B	H	B	H	B	B	B	B	B	B	B	B	B	B	B	B	H	H	B	B	B	H	H	B	B	H	B	B	B
18019	1	9603446	[A/G]	B	B	H	B	B	H	B	B	B	B	B	B	B	B	B	B	B	B	B	B	B	B	B	B	B	?	B	H	B	B	B	B	?	H	B	B	B	B	B	H	B	B	B	B	B	B
1830	1	9713401	[T/C]	A	A	B	A	A	H	B	H	A	A	B	H	H	H	B	B	A	A	B	A	A	H	A	A	B	H	A	H	A	A	A	H	?	H	?	B	A	B	H	H	B	B	H	A	H	B
1833	1	9743721	[A/G]	H	B	H	B	B	B	B	B	B	B	B	B	B	B	H	H	B	B	H	B	B	B	B	B	H	?	B	B	B	B	B	H	B	B	B	H	B	B	B	B	A	A	B	B	H	A
1834	1	9750032	[A/C]	B	B	B	H	B	B	H	B	B	H	H	B	B	B	H	B	H	B	B	B	H	B	B	B	B	B	B	B	B	B	B	B	B	B	H	B	B	B	B	B	B	B	B	B	B	B
1835	1	9816361	[A/G]	B	B	H	H	B	B	A	A	B	H	A	B	B	B	H	A	H	B	H	B	H	B	B	B	H	H	H	H	B	H	B	H	?	B	H	H	B	H	B	H	B	B	A	H	B	B
1836	1	9900799	[T/C]	A	H	H	H	A	H	B	B	A	H	B	H	H	H	H	B	H	A	H	A	H	H	A	A	B	H	H	H	H	H	H	H	?	H	H	B	A	H	H	H	A	A	B	H	H	A
1838	1	9923278	[T/C]	B	B	A	H	B	H	A	A	B	H	A	H	H	H	A	A	H	B	A	B	H	?	B	B	A	H	H	H	B	H	B	H	B	H	H	A	B	H	H	H	A	A	A	H	B	A
1839	1	9959141	[A/C]	B	B	B	B	B	B	B	B	B	B	B	B	H	H	B	B	B	B	B	B	B	H	B	B	H	?	B	H	B	B	B	?	B	?	B	B	B	B	B	B	B	B	B	B	B	B
1840	1	9996086	[T/C]	A	A	A	H	H	A	H	H	H	H	H	A	A	A	H	A	H	A	A	A	H	A	A	A	A	H	B	H	A	H	?	H	H	H	B	A	A	A	A	A	A	A	H	H	H	A
1841	1	10027559	[A/C]	H	B	H	B	B	B	B	H	B	B	B	H	B	B	A	B	B	B	B	B	B	B	B	B	B	B	B	B	B	B	B	B	B	B	B	B	B	B	H	B	B	H	H	B	B	B
1842	1	10028280	[T/C]	H	H	H	B	B	B	B	H	H	B	H	H	B	H	H	B	H	B	B	B	B	H	H	H	H	H	B	H	H	H	B	H	H	H	B	B	H	H	H	H	H	B	H	H	H	H
1843	1	10048792	[T/C]	A	A	A	A	B	A	A	A	H	A	A	?	B	H	A	A	A	A	H	B	A	H	A	A	H	H	H	H	A	A	?	H	?	H	H	H	?	A	?	H	?	A	A	A	H	?
16316	1	10064124	[T/C]	A	A	A	A	A	A	A	A	A	A	A	A	H	H	A	A	A	A	A	A	A	H	A	A	H	A	A	A	A	A	A	A	A	A	A	A	A	A	A	A	A	A	A	A	A	A
1847	1	10068071	[A/G]	B	B	B	H	B	B	H	B	B	H	H	B	H	H	B	B	H	B	B	B	H	H	B	B	H	H	H	H	B	H	B	?	?	H	H	B	B	B	B	B	B	B	B	H	B	B
1848	1	10103455	[A/G]	B	B	B	B	B	B	B	H	B	B	H	B	H	H	H	H	B	B	H	B	B	H	B	B	A	H	B	H	B	B	B	H	B	?	B	H	B	B	B	B	B	B	H	B	B	B
1849	1	10198406	[A/C]	B	B	B	B	B	H	B	B	B	?	?	?	?	?	?	?	?	?	?	?	?	?	?	B	B	B	B	B	B	B	B	B	B	?	B	B	B	B	B	B	B	B	B	B	H	?
1850	1	10215474	[A/G]	H	B	A	B	H	B	B	B	H	B	H	B	B	B	H	H	B	B	H	B	B	B	B	B	H	H	H	H	B	B	H	?	B	?	H	H	B	B	B	H	B	H	B	B	B	B
1852	1	10248041	[A/G]	A	H	H	A	B	A	A	A	H	A	H	H	A	A	A	H	H	A	H	A	A	A	H	A	H	H	H	H	H	A	?	?	H	H	H	H	B	A	H	H	A	H	A	A	A	A
1854	1	10279151	[A/G]	A	A	A	A	H	H	A	H	A	A	A	H	H	H	H	A	H	A	A	A	A	H	H	A	H	H	A	H	A	A	A	?	H	H	A	A	B	A	H	A	A	H	H	A	H	A
1855	1	10346685	[T/G]	H	H	B	A	B	H	A	H	H	A	H	B	B	H	B	H	H	A	B	B	A	H	H	A	B	H	H	H	H	A	A	?	H	H	H	B	B	A	B	B	B	B	H	A	B	B
1856	1	10348071	[T/C]	H	H	B	A	B	A	A	A	H	A	H	H	B	H	H	H	H	A	B	B	A	H	H	A	B	H	H	H	H	A	?	?	H	H	H	B	B	A	H	B	B	B	A	A	H	B
1858	1	10352546	[A/G]	H	H	B	H	B	H	B	B	H	H	B	B	B	H	B	B	B	H	B	B	H	H	H	A	B	?	B	H	H	H	H	B	H	H	B	B	B	H	B	B	B	B	B	H	B	B
1860	1	10384689	[T/C]	A	A	A	A	H	H	A	H	A	A	A	H	H	H	H	A	H	A	A	A	A	H	H	A	H	H	A	H	A	A	A	?	H	H	A	A	B	A	H	A	B	H	H	A	H	B
1861	1	10422513	[A/G]	H	H	B	A	B	A	A	A	H	A	H	H	H	A	H	H	H	A	B	B	A	A	H	A	H	H	H	H	H	A	A	?	H	H	H	B	B	A	H	B	B	B	A	A	H	B
1862	1	10456407	[A/G]	B	B	B	H	B	B	A	H	B	H	H	B	B	B	B	A	H	H	H	B	H	B	B	B	H	H	H	H	B	H	H	H	?	?	H	H	B	H	B	B	B	B	H	H	B	B
1863	1	10543015	[T/G]	B	B	B	B	H	B	B	B	B	B	B	?	B	B	H	B	H	B	?	B	B	B	H	B	B	B	B	B	B	B	B	B	H	B	B	B	?	B	H	B	B	B	B	B	B	B
1864	1	10567353	[A/G]	B	B	B	B	H	B	B	H	B	B	B	A	B	B	A	B	H	B	B	B	B	B	H	B	B	B	B	B	B	B	B	B	H	B	B	B	A	B	A	B	H	B	H	B	B	H
1865	1	10601560	[A/G]	A	A	A	A	H	A	A	H	A	A	A	H	A	A	B	A	H	A	A	A	A	A	H	A	A	?	A	H	A	A	A	A	H	H	A	A	B	A	H	A	A	A	H	A	A	A
1866	1	10636113	[T/C]	B	H	H	B	H	B	B	B	H	B	H	B	H	B	B	H	B	B	A	A	B	B	B	B	H	H	H	H	H	B	B	?	B	H	H	A	B	B	B	A	H	B	B	B	H	H
1871	1	10645223	[T/G]	H	H	B	A	H	H	H	H	H	A	H	A	B	H	A	B	A	A	B	B	A	?	A	A	B	H	H	H	H	A	?	B	?	H	H	B	A	H	A	B	B	B	H	A	B	B
1873	1	10686955	[A/G]	A	H	H	A	H	H	H	H	H	A	H	A	B	H	A	B	A	A	B	B	A	H	A	A	H	H	H	H	H	A	?	H	?	H	H	B	A	H	A	B	B	B	H	A	B	B
1875	1	10707573	[T/C]	?	A	A	?	A	B	B	B	A	?	A	A	H	B	?	B	?	?	H	A	?	B	?	?	B	H	A	H	A	?	?	H	?	H	A	H	?	B	A	A	B	A	B	?	H	B
1876	1	10751301	[T/G]	B	B	B	H	H	B	H	H	B	H	H	H	B	B	A	B	A	H	B	B	H	B	H	B	B	H	H	H	B	H	H	B	H	?	H	B	A	B	H	B	B	B	H	H	B	B
1877	1	10778771	[A/G]	B	B	B	H	H	B	H	H	B	H	H	H	B	B	A	B	A	H	B	B	H	B	H	B	B	H	H	H	B	H	H	B	H	H	H	B	A	B	H	B	B	B	H	H	B	B
1878	1	10815671	[T/C]	B	B	B	B	B	H	H	H	B	B	B	B	B	B	B	H	B	B	B	B	B	B	B	B	B	B	B	B	B	B	B	B	B	B	B	B	B	H	B	B	B	B	H	B	H	B
16360	1	10848183	[A/G]	H	A	H	A	H	H	H	H	H	A	H	H	H	H	A	B	A	A	H	A	A	H	A	A	B	H	H	H	A	A	?	?	?	H	H	H	A	H	H	A	H	B	H	A	H	H
1879	1	10879621	[A/C]	B	B	B	B	H	B	B	B	B	B	B	H	B	B	H	B	H	B	B	B	B	B	H	B	B	H	B	?	B	B	B	B	H	H	B	B	A	B	H	B	B	B	B	B	B	B
1881	1	10913571	[A/G]	H	H	B	A	H	H	H	H	H	A	B	A	A	A	A	B	A	A	H	A	A	A	A	A	H	H	H	?	H	A	?	?	?	?	H	H	A	H	A	H	A	H	H	A	H	A
1885	1	10976077	[A/C]	A	A	A	A	H	A	H	H	A	A	H	A	A	A	H	B	H	A	H	A	A	A	H	A	A	?	A	?	A	A	A	A	H	H	A	H	H	H	A	A	A	H	H	A	A	A
1886	1	11007311	[A/C]	A	H	H	H	A	A	H	H	A	H	A	A	A	A	H	A	H	H	A	A	H	A	A	A	A	?	H	A	H	H	H	A	A	A	H	A	A	A	A	H	A	A	H	H	A	A
1887	1	11010707	[T/G]	A	A	A	A	H	A	H	A	A	A	A	A	A	A	H	H	H	A	A	A	A	A	H	A	A	?	A	?	A	A	A	A	H	H	A	A	H	H	A	A	A	A	A	A	A	A
1889	1	11027925	[A/G]	A	A	A	A	H	A	H	A	A	A	A	A	A	A	H	H	H	A	A	A	A	A	H	A	A	?	A	?	A	A	A	A	H	?	A	A	H	H	A	A	A	A	A	A	A	A
1890	1	11183949	[T/C]	B	B	B	?	B	A	B	A	B	?	A	A	B	B	B	H	B	?	H	B	?	B	B	?	B	B	B	H	B	?	B	B	H	H	B	?	B	B	A	B	H	B	A	?	B	H
1892	1	11269699	[T/C]	H	H	B	H	B	H	B	B	H	H	H	H	A	A	B	B	B	H	H	A	H	A	H	A	H	H	B	H	H	H	H	?	H	H	B	H	H	H	H	H	H	B	B	H	H	H
1893	1	11313468	[A/G]	A	A	A	A	H	A	H	H	A	A	H	H	H	A	H	B	H	A	B	B	A	A	H	A	A	H	A	H	A	A	A	A	H	H	A	B	H	H	H	H	A	H	H	A	H	A
1894	1	11324024	[A/G]	B	B	B	B	B	B	B	B	B	B	B	B	B	B	B	B	B	B	B	B	B	B	B	B	B	B	B	B	B	B	B	B	B	B	B	B	B	B	B	B	B	B	B	B	B	B
1897	1	11333731	[A/G]	B	B	B	B	H	B	H	B	B	B	B	B	H	B	H	H	H	B	H	A	B	B	H	B	B	B	B	H	B	B	B	B	H	H	B	H	H	H	B	H	B	B	B	B	H	B
1900	1	11414632	[A/G]	B	B	B	B	B	B	B	B	B	B	B	H	B	B	B	B	B	B	B	B	B	B	B	B	B	B	B	B	B	B	B	B	B	B	B	B	B	B	H	B	B	B	B	B	H	B
16564	1	11428082	[A/G]	B	B	B	B	B	B	B	B	B	B	B	B	B	B	B	B	B	B	B	B	B	B	B	B	B	B	B	B	B	B	B	B	B	B	B	B	B	B	B	B	B	H	B	B	B	B
36	1	11457396	[A/G]	B	B	B	H	B	B	H	H	B	H	B	H	B	B	H	B	H	H	H	B	H	B	B	B	B	H	H	?	B	H	H	B	?	?	H	B	B	B	H	B	H	H	H	H	H	H
1902	1	11488239	[A/G]	H	H	B	?	B	?	B	?	H	?	?	?	B	H	B	H	B	?	B	H	?	H	H	A	B	H	B	H	H	A	?	B	H	H	B	H	H	H	?	B	B	B	?	?	B	B
1903	1	11518301	[A/G]	B	H	H	B	H	B	B	H	H	B	H	B	B	B	B	H	B	B	B	H	B	B	B	B	H	H	H	H	H	B	H	H	B	H	H	H	B	B	B	H	B	H	H	B	B	B
17993	1	11527964	[A/G]	A	H	H	A	H	A	A	H	H	A	H	A	A	A	A	H	A	A	A	H	A	A	A	A	H	H	H	H	H	A	?	H	A	?	H	H	A	A	A	H	A	H	H	A	A	A
1904	1	11600448	[A/G]	A	A	A	A	H	A	H	A	A	A	A	A	H	A	H	H	H	A	H	H	A	A	A	A	A	?	A	H	A	A	A	A	A	H	A	H	H	H	A	H	A	A	A	A	H	A
1905	1	11675585	[A/G]	B	H	H	B	H	B	B	B	H	B	B	B	B	B	B	B	B	B	B	B	B	B	B	B	H	H	H	B	H	B	B	H	B	B	H	B	B	B	B	H	B	B	B	B	B	B
1906	1	11680867	[A/G]	H	H	A	B	A	B	H	H	H	B	H	B	A	H	H	A	H	B	A	A	B	H	B	B	A	H	H	H	H	B	?	H	B	H	H	A	H	H	B	A	A	A	H	B	H	A
1910	1	11709592	[A/G]	H	H	B	H	B	A	B	B	H	H	H	H	B	H	B	B	B	H	B	B	H	H	A	A	B	?	B	H	H	H	H	B	?	H	B	B	H	H	H	B	B	H	B	H	B	B
1911	1	11738703	[T/C]	H	H	B	H	B	A	B	H	H	H	H	H	B	H	H	B	B	H	B	B	H	H	A	A	B	H	B	H	H	H	H	?	H	H	B	B	H	H	H	B	B	B	H	H	B	B
1913	1	11739249	[T/C]	A	A	A	H	H	A	B	A	A	H	A	A	A	A	H	H	B	H	A	A	H	A	A	A	A	H	H	H	A	H	H	?	H	H	H	A	H	H	A	A	H	A	A	H	A	H
1915	1	11818337	[A/G]	H	H	A	B	A	B	H	A	H	B	H	H	A	H	A	A	H	B	H	A	B	H	B	B	A	H	H	H	H	B	?	?	?	H	H	H	H	H	H	A	H	A	A	B	A	H
1916	1	11853324	[A/G]	H	H	B	A	H	A	H	B	A	A	H	A	B	H	B	B	H	A	H	B	A	H	A	A	H	H	A	H	H	A	?	H	A	H	A	H	H	H	A	B	B	H	B	A	B	B
1917	1	11858923	[A/G]	B	B	B	B	B	B	B	H	B	B	B	B	B	B	H	B	B	B	B	B	B	B	B	B	B	B	B	B	B	B	B	B	B	B	B	B	B	B	B	B	H	B	H	B	H	H
1918	1	11969030	[A/G]	B	H	H	B	B	B	B	H	B	B	B	B	B	B	H	B	B	B	B	B	B	B	B	B	B	?	B	?	H	B	B	B	B	H	B	B	B	B	B	H	B	H	H	B	H	B
1922	1	11988940	[A/C]	A	A	A	A	A	A	A	A	A	A	A	A	A	A	A	A	A	A	A	A	A	A	A	A	A	?	A	A	A	A	A	A	A	?	A	A	A	A	A	A	A	A	A	A	A	A
1923	1	11996175	[T/C]	B	B	B	B	B	B	B	H	B	B	B	B	B	B	H	B	B	B	B	B	B	B	B	B	B	B	B	B	B	B	B	B	B	B	B	B	B	B	B	B	B	H	H	B	B	B
1924	1	12005500	[T/C]	A	A	A	A	A	A	A	H	A	A	A	H	H	H	H	A	H	A	H	A	A	H	A	A	?	H	A	H	A	A	A	H	A	H	A	A	A	A	H	A	H	H	H	A	A	H
1928	1	12009877	[A/G]	A	A	A	H	A	A	H	B	A	H	H	A	A	A	H	H	H	H	H	H	H	A	A	A	A	A	H	A	A	H	H	A	A	A	H	B	A	A	A	A	A	A	B	H	H	A
1929	1	12046683	[A/G]	B	B	B	B	H	B	H	B	B	B	B	B	H	B	H	H	B	B	B	H	B	B	B	B	B	H	B	H	B	B	B	B	B	H	B	B	H	H	B	H	B	B	B	B	H	B
1930	1	12056309	[T/C]	A	A	A	A	H	A	H	A	A	A	A	H	H	A	H	H	A	A	H	H	A	A	A	A	A	?	A	H	A	A	A	A	A	H	A	H	H	H	H	H	A	A	A	A	H	A
1933	1	12081808	[A/G]	H	H	A	B	B	B	B	H	B	B	H	B	H	H	B	H	B	B	B	H	B	H	B	B	H	H	B	H	H	B	B	H	B	H	B	H	B	B	B	H	A	B	H	B	B	A
1934	1	12092270	[T/C]	A	A	A	H	B	A	B	A	H	H	A	H	B	H	H	H	B	H	H	H	H	H	A	A	B	H	B	H	A	H	H	H	?	H	B	A	H	H	H	H	B	B	A	H	B	B
1935	1	12127803	[T/C]	A	A	A	A	A	A	A	A	A	A	A	A	H	H	A	A	A	A	A	A	A	H	A	A	H	A	A	A	A	A	A	A	A	A	A	A	A	A	A	A	H	A	A	A	A	H
1937	1	12168156	[T/C]	A	A	A	H	H	A	B	H	A	H	H	H	B	H	H	B	H	H	H	B	H	H	A	A	H	H	H	H	A	H	H	H	H	H	H	B	H	H	H	H	H	A	H	H	H	H
1938	1	12241211	[A/G]	B	B	B	H	B	B	H	B	B	H	B	H	B	B	B	B	A	H	B	B	H	B	B	B	B	H	H	B	B	H	H	B	?	B	H	B	B	B	H	B	H	B	B	H	B	H
1939	1	12284201	[A/C]	B	B	B	H	B	B	H	B	B	H	B	H	B	B	B	B	H	H	B	B	H	B	B	B	B	B	H	B	B	H	H	B	B	B	H	B	B	B	H	B	B	B	B	H	H	B
1942	1	12352034	[A/G]	B	B	B	H	B	B	H	B	B	H	B	B	B	B	B	B	A	H	B	B	H	B	B	B	B	B	H	B	B	H	H	B	B	B	H	B	B	B	B	B	H	B	B	H	H	H
1944	1	12389474	[T/G]	B	B	B	H	B	B	H	?	?	H	B	H	B	B	B	B	H	H	B	B	H	B	B	B	B	?	H	B	B	H	?	B	B	B	H	B	B	B	H	B	B	?	?	H	B	B
1945	1	12400623	[A/G]	B	B	B	H	B	B	H	B	B	H	B	B	B	B	B	B	H	H	B	B	H	B	B	B	B	B	H	B	B	H	?	B	B	B	H	B	B	B	B	B	B	B	B	H	B	B
1946	1	12492270	[A/C]	B	B	B	B	B	B	B	B	B	B	B	H	B	B	B	B	B	B	B	B	B	B	B	B	B	B	B	B	B	B	B	B	B	B	B	B	B	B	H	B	B	B	B	B	B	B
1950	1	12552777	[T/C]	A	A	A	H	A	A	B	A	A	H	A	A	H	A	H	H	H	H	A	H	H	A	A	A	A	H	H	H	A	H	H	?	H	H	H	A	H	H	A	H	A	A	A	H	H	A
953	1	12560573	[T/C]	H	H	H	B	A	B	H	H	H	B	H	B	A	H	H	A	B	B	A	A	B	H	B	B	A	H	H	H	H	B	B	?	B	H	H	A	H	H	B	A	H	H	H	B	A	H
16745	1	12648747	[A/C]	A	A	A	H	A	A	H	A	A	H	A	A	A	A	A	A	H	H	A	A	H	A	A	A	A	H	H	H	A	H	H	?	H	?	H	A	A	A	A	A	A	A	A	H	A	A
1952	1	12655926	[A/C]	B	B	B	H	B	B	A	B	B	H	H	H	H	B	H	H	H	H	B	H	H	B	B	B	B	H	H	H	B	H	H	?	H	H	H	B	H	H	H	H	H	H	B	H	H	H
1953	1	12668414	[A/G]	A	H	A	H	A	A	B	H	A	H	B	?	H	?	H	B	H	H	H	B	H	?	?	A	A	H	H	H	H	H	H	?	H	H	H	B	H	H	A	B	H	H	H	H	H	H
1955	1	13669728	[T/C]	H	H	H	H	H	A	B	A	A	H	H	H	H	A	H	H	B	H	H	H	H	A	A	A	A	H	H	H	H	H	H	H	?	H	H	A	H	H	H	B	H	B	A	H	B	H
1956	1	13676388	[T/C]	A	A	A	A	A	A	H	A	A	A	A	A	H	A	H	H	A	A	A	H	A	A	A	A	A	?	A	H	A	A	A	A	A	H	A	A	H	H	A	H	A	A	A	A	H	A
1957	1	13680311	[A/G]	A	A	A	A	H	A	A	A	A	A	A	A	A	A	A	A	A	A	H	A	A	A	A	A	A	?	A	?	A	A	A	A	A	?	A	A	A	A	A	A	A	H	A	A	A	A
1958	1	13836783	[A/G]	H	A	H	H	H	A	H	A	A	H	H	H	A	A	A	A	B	H	H	A	H	A	A	A	A	H	H	H	A	H	?	H	?	?	H	A	A	A	H	A	H	B	A	H	A	H
1962	1	13920137	[T/C]	H	B	H	H	H	B	H	B	B	H	H	H	B	B	B	B	A	H	H	B	H	B	B	B	B	H	H	H	B	H	H	H	H	H	H	B	B	B	H	B	H	A	B	H	B	H
1963	1	13921759	[T/G]	H	B	H	H	H	B	H	B	B	H	H	B	B	B	B	B	H	H	H	B	H	B	B	B	B	H	H	?	B	H	H	H	?	B	H	B	B	B	B	B	B	H	B	H	B	B
1964	1	13961488	[A/G]	B	B	B	B	B	B	B	B	B	B	B	B	B	B	B	B	B	B	B	B	B	B	B	B	B	B	B	?	B	B	B	B	B	?	B	B	B	B	B	B	H	H	B	B	B	H
1965	1	13972387	[T/G]	A	A	A	A	A	A	A	A	A	A	A	A	A	A	A	A	A	A	A	A	A	A	A	A	A	A	A	A	A	A	A	A	A	A	A	A	A	A	A	A	A	A	A	A	A	A
1967	1	13989145	[A/C]	B	H	B	B	A	B	B	H	H	B	B	B	B	B	H	B	H	B	H	B	B	B	B	B	H	H	H	H	H	B	?	H	B	H	H	B	B	B	B	H	H	A	H	B	B	H
1969	1	14006648	[T/C]	B	H	B	B	H	B	B	H	H	B	B	B	B	B	H	B	H	B	B	B	B	B	B	B	H	H	H	H	H	B	?	H	B	H	H	B	B	B	B	H	H	H	H	B	B	H
1972	1	14044589	[A/G]	B	B	B	B	B	B	B	B	B	B	B	B	B	B	B	B	B	B	B	B	B	B	B	B	B	B	B	B	B	B	B	B	B	B	B	B	B	B	B	B	B	B	B	B	B	B
1973	1	14059862	[T/G]	A	A	A	A	A	A	A	A	A	A	A	A	A	A	A	A	A	A	A	A	A	A	A	A	A	A	A	A	A	A	A	A	A	A	A	A	A	A	A	A	A	A	A	A	A	A
1974	1	14215925	[T/C]	H	H	H	H	H	B	A	H	B	H	A	H	A	H	H	A	A	H	A	A	H	H	B	B	H	H	H	H	H	H	H	H	?	H	H	A	H	H	H	A	A	A	H	H	A	A
1975	1	14217751	[T/G]	B	B	B	B	B	B	B	B	B	B	B	B	H	H	B	B	B	B	B	B	B	H	B	B	H	?	B	H	B	B	B	H	B	H	B	B	B	B	B	B	H	B	B	B	B	H
1976	1	14232730	[T/C]	A	A	A	H	A	A	B	A	A	H	H	A	H	A	H	H	B	H	A	H	H	A	A	A	A	H	H	H	A	H	H	?	?	H	H	A	H	H	A	H	A	A	A	H	B	A
1978	1	14309754	[T/G]	B	B	B	B	B	B	B	B	B	B	B	B	H	?	B	B	B	B	B	B	B	B	B	B	H	B	B	B	B	B	B	B	B	B	B	B	B	B	B	B	H	B	B	B	B	H
1980	1	14448219	[T/C]	?	A	A	?	A	A	A	A	A	A	A	H	A	A	A	A	?	?	A	A	A	A	A	A	A	A	A	A	A	A	A	A	A	A	A	A	A	A	H	A	A	A	A	A	A	A
1982	1	14453117	[T/G]	B	B	B	B	B	B	B	H	B	B	B	B	B	B	H	B	B	B	B	B	B	H	B	B	B	?	B	H	B	B	B	B	B	H	B	B	B	B	B	B	H	H	H	B	B	H
1597	1	14575102	[A/G]	A	A	A	A	H	A	A	A	A	A	A	A	A	A	A	A	A	A	H	A	A	A	A	A	A	?	A	?	A	A	A	A	A	?	A	A	A	A	A	A	A	H	A	A	A	A
1983	1	14581112	[T/C]	A	A	A	A	H	A	A	A	A	A	A	A	A	A	A	A	H	A	H	A	A	A	A	A	A	H	A	?	A	A	A	A	A	H	A	A	A	A	A	A	A	H	A	A	H	A
1985	1	14624429	[T/C]	A	A	A	A	A	A	H	A	A	A	A	A	H	A	H	H	A	A	A	H	A	A	A	A	A	H	A	H	A	A	A	A	A	H	A	A	H	H	A	H	A	A	A	A	H	A
1989	1	14627879	[T/C]	A	A	A	H	A	A	B	H	A	H	H	A	H	A	B	H	H	H	A	H	H	H	A	A	A	H	H	H	A	H	?	?	?	H	H	A	H	H	A	H	H	H	H	H	H	H
1990	1	14667660	[T/C]	B	H	B	B	H	B	H	H	B	B	B	H	A	H	A	H	H	B	H	H	B	H	B	B	H	H	B	H	H	B	B	?	B	H	B	B	H	H	H	A	A	A	H	B	A	A
1992	1	14668769	[A/G]	A	A	A	A	A	A	H	H	A	A	A	A	H	A	B	H	A	A	A	H	A	H	A	A	A	H	A	H	A	A	A	A	A	H	A	A	H	H	A	H	H	H	H	A	H	H
1996	1	14842859	[A/G]	H	A	H	H	A	A	B	A	A	H	H	A	H	A	H	H	H	H	A	H	H	A	A	A	A	H	H	H	A	H	H	H	H	H	H	A	H	H	A	H	H	H	A	H	H	H
16565	1	14860048	[A/G]	A	A	A	A	A	A	A	H	A	A	A	A	A	A	H	A	A	A	A	A	A	H	A	A	A	A	A	A	A	A	A	A	A	A	A	A	A	A	A	A	A	A	H	A	A	A
2000	1	14954166	[A/C]	H	?	H	?	H	A	B	A	H	H	H	A	H	A	?	H	B	H	A	H	H	A	A	A	H	H	B	H	H	H	H	?	?	H	B	A	H	H	A	B	H	H	A	H	B	?
2001	1	14958139	[A/G]	H	H	H	H	H	B	A	B	H	H	H	H	A	H	H	H	A	H	B	H	H	B	B	B	A	H	A	H	H	H	H	?	H	H	A	B	H	H	H	A	A	H	B	H	A	A
2002	1	15016961	[T/C]	H	B	H	H	H	B	A	B	B	H	H	B	H	B	H	H	H	H	H	H	H	B	B	B	B	H	H	H	B	H	H	H	H	H	H	B	H	H	B	H	H	A	B	H	H	H
2004	1	15601334	[T/C]	A	A	A	H	A	A	H	A	A	H	H	H	A	A	A	A	H	H	A	A	H	A	A	A	A	H	H	?	A	H	H	?	?	A	H	A	A	A	H	A	A	A	A	H	H	A
2006	1	15605027	[T/C]	B	B	B	H	B	B	H	B	B	H	H	B	B	B	B	B	H	H	B	B	H	B	B	B	B	?	H	B	B	H	H	B	?	B	H	B	B	B	B	B	B	B	B	H	H	B
15671	1	15657631	[T/G]	B	B	B	H	B	B	H	B	B	H	H	B	B	B	B	B	H	H	B	B	H	B	B	B	B	?	H	B	B	H	H	B	B	B	H	B	B	B	B	B	B	B	B	H	B	B
2009	1	15659319	[A/G]	A	A	A	A	A	A	H	A	A	A	A	A	H	A	H	H	A	A	A	H	A	A	A	A	A	?	A	H	A	A	A	A	A	H	A	A	H	H	A	H	A	A	A	A	H	A
2010	1	15702664	[T/C]	H	B	H	H	B	B	A	H	B	H	H	H	H	B	A	H	H	H	B	H	H	H	B	B	B	H	H	H	B	H	H	H	?	H	H	B	H	H	H	H	H	H	H	H	H	H
2011	1	15717010	[A/C]	H	A	H	A	A	A	A	A	A	A	A	H	A	A	A	A	A	A	A	A	A	A	A	A	A	A	A	A	A	A	A	H	A	A	A	A	A	A	H	A	A	A	A	A	A	A
2013	1	15717071	[A/G]	H	B	H	H	B	B	A	H	B	H	H	H	H	B	A	H	H	H	B	H	H	H	B	B	B	H	H	H	B	H	H	H	H	H	H	B	H	H	H	H	H	H	H	H	H	H
2014	1	15804771	[T/C]	H	H	H	H	H	B	A	H	H	H	H	H	H	B	A	A	A	H	B	H	H	H	B	B	H	H	A	H	H	H	H	H	H	H	A	B	H	H	H	A	H	H	H	H	H	H
2016	1	15843271	[A/G]	H	H	H	H	H	A	B	H	H	H	H	A	H	A	B	B	B	H	A	H	H	H	A	A	H	H	B	H	H	H	H	?	H	H	B	A	H	H	A	B	H	H	H	H	H	H
2017	1	15889332	[A/G]	B	B	B	B	B	B	H	B	B	B	B	B	H	B	H	H	B	B	B	H	B	B	B	B	B	H	B	H	B	B	B	B	B	H	B	B	H	H	B	H	H	H	B	B	H	H
2018	1	15892180	[T/C]	B	H	B	B	B	B	B	B	B	B	B	B	B	B	B	H	B	B	B	B	B	B	B	B	B	B	B	B	H	B	B	B	B	B	B	B	B	B	B	H	B	B	B	B	B	B
2019	1	15909374	[T/C]	B	B	B	H	H	B	B	B	B	H	B	B	H	A	B	B	B	B	H	B	H	B	B	B	H	H	B	H	B	B	B	?	B	H	B	B	B	B	B	B	H	H	B	B	B	H
2020	1	15927368	[A/G]	B	B	B	B	B	B	B	B	B	B	B	B	B	B	B	B	B	B	B	B	B	B	B	B	B	B	B	B	B	B	B	B	B	B	B	B	B	B	B	B	B	B	B	B	B	B
2021	1	15934554	[A/G]	H	B	H	H	B	B	A	?	B	H	H	H	H	B	A	H	A	H	B	H	H	H	B	B	B	H	H	H	B	H	H	H	?	H	H	B	H	H	H	H	B	H	?	H	A	B
2022	1	16197622	[A/G]	B	B	B	H	B	B	B	B	B	H	B	B	H	A	B	B	B	B	B	B	H	B	B	B	H	H	B	H	B	B	B	?	B	H	B	B	B	B	B	B	H	B	B	B	B	H
2025	1	16205431	[A/C]	A	A	A	H	H	A	A	H	A	H	A	A	H	B	H	A	A	A	H	A	H	A	A	A	H	H	A	H	A	A	A	?	A	H	A	A	A	A	A	A	H	H	H	A	H	H
2026	1	16242814	[T/C]	H	B	H	A	A	B	A	A	H	A	H	?	A	A	A	H	A	H	H	H	A	H	B	B	A	H	A	H	B	H	H	A	?	H	A	B	H	H	?	H	A	A	A	H	A	A
2027	1	16346395	[T/C]	?	?	?	B	H	?	?	A	B	B	?	?	B	B	A	?	?	?	A	?	B	?	?	B	B	B	B	B	B	?	B	B	B	B	B	?	?	?	?	?	B	A	A	?	A	B
2029	1	16376328	[A/G]	?	?	?	B	B	?	A	H	?	B	?	?	H	B	H	A	A	?	B	A	B	?	?	?	B	B	?	H	?	?	?	B	B	H	?	?	A	A	?	A	H	B	H	?	H	H
2030	1	16384739	[T/C]	B	B	B	H	A	B	H	A	H	H	B	H	A	A	A	H	H	B	H	H	H	B	B	B	A	H	H	H	B	B	?	H	?	H	H	B	H	H	H	H	A	A	A	B	A	A
2031	1	16391144	[A/G]	A	A	A	H	H	A	H	B	A	H	A	H	B	B	B	H	H	A	H	H	H	A	A	A	H	H	A	H	A	A	A	?	?	H	A	A	H	H	H	H	B	H	B	A	B	B
2032	1	16491864	[A/G]	?	B	?	A	A	B	A	?	?	A	B	B	A	?	H	H	B	B	H	H	A	B	B	B	A	H	A	H	B	B	?	?	B	H	A	B	H	H	B	H	B	?	?	B	A	B
2033	1	16513552	[T/C]	B	B	B	B	H	B	H	H	H	B	B	B	H	B	H	H	H	B	B	H	B	B	B	B	H	H	H	H	B	B	B	H	B	H	H	B	H	H	B	H	H	B	H	B	H	H
2034	1	16550466	[T/C]	H	H	H	H	A	B	A	A	H	H	H	H	H	B	A	A	H	H	A	H	H	H	B	B	H	H	A	H	H	H	H	H	?	H	A	H	H	H	H	A	H	A	A	H	A	H
15241	1	16586426	[A/C]	A	A	A	H	H	A	H	H	A	H	A	A	B	B	B	H	A	A	H	H	H	H	A	A	H	H	A	H	A	A	A	?	?	H	A	A	H	H	A	H	B	H	H	A	H	B
16157	1	16623814	[T/C]	H	H	H	H	H	B	H	A	B	H	H	B	H	H	H	H	H	H	H	B	H	H	B	B	H	H	H	H	H	H	H	H	H	H	H	B	B	B	B	H	A	A	A	H	B	A
2037	1	16866207	[A/G]	A	H	A	H	H	A	H	B	A	H	A	H	B	B	B	B	H	A	B	H	H	H	A	A	H	H	A	H	H	A	?	H	?	H	A	H	H	H	H	H	B	B	B	A	B	B
2041	1	16904389	[T/C]	H	H	H	B	B	A	B	B	H	B	H	H	B	B	B	B	B	H	B	H	B	H	A	A	B	?	B	H	H	H	H	B	H	H	B	H	H	H	H	H	B	B	B	H	B	B
2042	1	16906729	[A/C]	A	H	A	A	A	A	H	B	A	A	A	H	B	H	B	B	H	A	H	H	A	A	A	A	H	H	A	H	H	A	A	?	A	H	A	H	H	H	H	H	H	H	B	A	B	H
2043	1	16967062	[A/G]	A	A	A	A	H	A	A	A	A	A	A	A	A	A	A	A	H	A	H	A	A	H	A	A	A	A	A	A	A	A	A	A	A	A	A	A	A	A	A	A	A	H	A	A	A	A
2044	1	16977489	[A/G]	A	H	A	A	A	A	A	B	A	A	A	A	A	A	H	H	A	A	H	A	A	A	A	A	A	H	A	H	H	A	A	A	A	H	A	H	A	A	A	A	A	H	B	A	A	A
2045	1	17048242	[A/G]	A	H	A	A	A	A	A	B	A	A	A	A	A	A	H	H	A	A	A	A	A	A	A	A	A	H	A	H	H	A	A	A	A	H	A	A	A	A	A	A	A	H	B	A	A	A
2047	1	17121115	[T/C]	H	A	H	H	?	A	H	A	A	H	B	A	A	A	A	A	B	H	A	H	H	A	A	A	A	H	H	?	A	H	H	H	?	A	B	H	A	A	A	A	A	A	A	H	A	A
2049	1	17139876	[A/G]	H	B	H	H	?	B	H	B	B	H	A	B	B	B	B	B	A	H	?	H	H	B	B	B	B	H	A	?	B	H	H	H	?	B	A	A	B	B	B	B	B	B	B	H	B	B
2050	1	17167398	[A/G]	B	B	B	B	B	B	H	B	B	B	B	B	H	B	H	H	B	B	B	H	B	B	B	B	B	H	B	H	B	B	B	B	B	H	B	B	H	H	B	H	B	B	B	B	H	B
2052	1	17202271	[A/G]	B	H	B	B	H	B	B	H	H	B	B	B	B	B	B	H	H	B	B	B	B	B	B	B	H	H	H	H	H	B	B	H	B	H	H	B	B	B	B	B	B	H	H	B	B	B
2053	1	17217214	[A/G]	B	H	B	B	H	B	B	H	H	B	B	B	B	B	B	H	H	B	B	B	B	B	B	B	H	H	H	H	H	B	B	H	B	H	H	B	B	B	B	B	B	H	H	B	B	B
2054	1	17218476	[A/G]	B	B	B	B	B	B	H	B	B	B	B	B	H	B	H	H	B	B	B	H	B	B	B	B	B	?	B	H	B	B	B	B	B	H	B	B	H	H	B	H	B	B	B	B	H	B
2056	1	17324608	[T/G]	H	H	H	A	A	B	A	A	H	A	A	H	A	A	A	A	A	H	A	A	A	H	B	B	A	H	A	H	H	H	H	A	?	H	A	A	H	H	H	H	A	A	A	H	A	A
2057	1	17373491	[T/C]	H	A	H	A	A	A	A	A	A	A	A	A	A	A	A	A	A	A	A	A	A	A	A	A	A	A	A	A	A	A	?	H	A	A	A	A	A	A	A	A	A	A	A	A	A	A
2058	1	17402591	[T/C]	A	H	A	A	B	A	A	H	H	A	A	A	H	H	A	H	A	A	H	A	A	A	A	A	B	H	H	H	H	A	?	H	A	H	H	A	A	A	A	A	H	B	H	A	A	H
2059	1	17451211	[A/G]	B	H	B	B	H	B	B	H	H	B	B	B	H	H	B	H	B	B	B	B	B	B	B	B	H	H	H	H	H	B	B	H	B	H	H	B	B	B	B	B	H	H	H	B	B	H
17189	1	17472553	[T/C]	B	B	B	B	A	B	B	B	?	B	B	B	B	B	B	B	B	B	A	B	B	B	B	B	A	?	H	B	B	B	B	H	B	B	H	H	B	B	B	B	B	B	B	B	H	B
2060	1	17513172	[T/C]	H	A	H	H	B	A	B	H	H	H	H	H	H	A	B	H	B	H	H	H	H	H	A	A	B	H	B	H	A	H	?	?	?	H	B	A	H	H	H	H	H	H	H	H	H	H
2062	1	17549134	[A/G]	H	A	H	H	A	A	B	H	A	H	H	A	H	A	B	H	B	H	A	H	H	A	A	A	A	H	H	H	A	H	H	H	H	H	H	A	H	H	A	H	A	A	H	H	H	A
2063	1	17556282	[T/C]	H	B	H	H	B	B	A	H	B	H	H	?	H	?	A	H	A	H	?	H	H	?	?	B	B	H	H	H	B	H	H	H	?	H	H	B	H	H	B	H	B	B	H	H	H	?
2064	1	17557827	[A/G]	B	B	B	H	B	B	B	B	B	H	B	B	B	H	B	B	B	B	B	B	H	B	B	B	B	B	B	B	B	B	B	B	B	B	B	B	B	B	B	B	B	B	B	B	B	B
2066	1	17852133	[A/G]	H	A	H	B	?	A	H	A	?	B	H	A	A	H	A	A	H	H	H	A	B	A	A	A	H	H	B	H	A	?	?	H	H	H	B	H	A	A	A	A	H	A	A	H	A	H
2069	1	17880537	[T/C]	A	A	A	A	A	A	A	A	A	A	H	A	A	A	A	A	A	A	A	H	A	A	A	A	A	A	A	A	A	A	A	A	A	A	A	H	A	A	A	A	A	A	A	A	A	A
2070	1	17880631	[A/G]	H	H	H	A	A	B	A	A	H	A	A	H	A	A	A	A	A	H	A	A	A	H	B	B	A	H	A	H	H	H	H	A	?	H	A	A	H	H	H	H	A	A	A	H	A	A
2071	1	17917599	[A/G]	B	B	B	B	H	B	B	H	H	B	B	B	B	B	B	B	B	B	B	B	B	B	B	B	H	H	H	B	B	B	B	H	B	B	H	B	B	B	B	B	B	B	H	B	B	B
682	1	17951118	[A/C]	H	H	H	A	A	B	A	A	H	A	A	B	H	A	H	A	H	H	A	H	A	H	B	B	A	H	A	H	H	H	H	?	?	H	A	H	B	H	B	B	A	A	A	H	H	A
2072	1	17969189	[A/G]	H	B	H	H	B	B	H	B	B	H	H	B	B	B	B	B	H	H	B	B	H	B	B	B	B	H	H	?	B	H	H	H	H	B	H	B	B	B	B	B	B	B	B	H	B	B
2075	1	18013177	[A/G]	H	A	H	H	A	A	B	H	A	H	B	A	A	A	H	H	H	H	A	H	H	A	A	A	A	H	H	H	A	H	H	H	H	H	H	H	A	H	A	A	A	A	H	H	A	A
2076	1	18021871	[A/G]	B	H	B	B	B	B	B	H	B	B	B	H	B	B	H	H	B	B	B	B	B	B	B	B	B	?	B	H	H	B	B	B	B	H	B	B	B	B	H	B	B	H	H	B	B	B
2077	1	18047795	[A/G]	H	A	H	H	A	A	H	A	A	H	H	A	A	A	A	A	H	H	A	A	H	A	A	A	A	H	H	?	A	H	H	H	?	A	H	A	A	A	A	A	A	A	A	H	A	A
2078	1	18105883	[A/G]	B	B	B	B	B	B	B	H	B	B	B	B	B	B	H	B	B	B	B	B	B	B	B	B	B	B	B	B	B	B	B	B	B	B	B	B	B	B	B	B	B	B	H	B	B	B
2080	1	18157904	[T/C]	B	H	B	H	A	B	B	H	H	H	B	H	A	A	H	H	H	B	A	H	H	H	B	B	A	H	H	H	H	B	B	H	?	H	H	B	H	B	H	H	A	A	H	B	A	A
2081	1	18181446	[T/C]	A	H	A	H	B	A	A	B	H	H	A	H	H	B	H	H	A	A	B	A	H	H	A	A	B	H	H	H	H	A	?	H	?	H	H	H	A	A	H	A	H	B	B	A	H	H
2082	1	18207009	[A/G]	A	A	A	A	H	A	A	A	H	A	A	A	A	A	A	A	A	A	A	A	A	A	A	A	H	H	?	?	A	A	?	H	A	A	H	A	A	A	A	A	A	A	A	A	A	A
2083	1	18321760	[A/G]	B	B	B	H	H	B	B	B	B	H	B	B	H	A	B	B	B	B	H	B	H	B	B	B	?	H	B	H	B	B	H	H	?	H	B	B	B	B	B	B	H	H	B	B	B	H
2084	1	18353212	[T/C]	B	B	B	H	A	B	B	A	H	H	B	H	H	A	H	B	B	B	A	B	H	B	B	B	A	H	H	H	B	B	?	H	?	H	H	B	B	B	H	B	A	H	A	B	H	A
1166	1	18368208	[T/C]	H	H	H	A	A	B	H	A	H	A	H	H	H	A	A	H	A	H	A	B	A	H	B	B	A	H	A	H	H	H	H	?	H	H	A	H	H	B	H	B	H	A	A	H	B	H
16567	1	18404031	[A/G]	H	A	H	B	B	A	H	H	H	B	H	H	H	B	H	A	B	H	B	A	B	H	A	A	B	H	B	H	A	H	H	B	H	H	B	A	H	A	H	A	B	H	H	H	H	B
2087	1	18463066	[A/G]	H	A	H	H	A	A	H	A	A	H	H	A	A	A	A	A	H	H	A	A	H	A	A	A	A	H	H	H	A	H	H	H	H	A	H	A	A	A	A	A	A	A	A	H	A	A
2089	1	18464186	[A/G]	H	H	H	A	A	B	H	A	H	A	H	H	B	H	A	H	A	H	A	B	A	H	B	B	A	H	A	H	H	H	H	?	?	H	A	B	H	B	H	B	H	A	A	H	H	H
2090	1	18542179	[T/C]	B	B	B	B	B	B	B	H	B	B	B	B	B	B	H	B	B	B	B	B	B	B	B	B	B	B	B	B	B	B	B	B	B	B	B	B	B	B	B	B	B	B	H	B	B	B
2091	1	18544195	[A/G]	H	B	H	H	B	B	H	B	B	H	H	B	B	B	B	B	H	H	B	B	H	B	B	B	B	H	H	?	B	H	H	H	?	B	H	B	B	B	B	B	B	B	B	H	B	B
2092	1	18577173	[T/C]	B	B	B	B	B	B	B	H	B	B	B	B	B	B	H	B	B	B	B	B	B	B	B	B	B	B	B	B	B	B	B	B	B	B	B	B	B	B	B	B	B	B	H	B	H	B
2093	1	18582851	[T/C]	B	B	B	H	B	B	B	B	B	H	B	B	B	H	B	B	B	B	B	B	H	H	B	B	B	B	B	B	B	B	B	B	B	B	B	B	B	H	B	B	B	B	B	B	B	B
2094	1	18654390	[T/C]	H	B	H	H	B	B	H	B	B	H	H	B	B	B	B	B	H	H	B	B	H	B	B	B	B	H	H	?	B	H	H	H	?	B	H	B	B	B	B	B	H	B	B	H	B	H
2095	1	18760209	[A/G]	B	H	B	B	A	B	B	B	H	B	B	B	H	H	B	H	B	B	H	B	B	B	B	B	A	H	H	H	H	B	?	H	B	H	H	B	B	B	B	B	H	A	B	B	B	H
2098	1	18883004	[A/C]	B	B	B	B	B	B	B	B	B	B	B	B	B	B	B	B	B	B	B	B	B	B	B	B	B	B	B	B	B	B	B	B	B	B	B	B	B	B	B	B	B	B	B	B	B	B
2101	1	18902730	[T/C]	A	H	A	A	H	A	A	H	H	A	A	A	A	A	A	H	A	A	H	A	A	A	A	A	H	H	H	H	H	A	?	H	A	H	H	A	A	A	A	A	H	H	H	A	H	H
16568	1	18906357	[T/C]	A	H	A	A	A	A	A	A	A	A	A	A	A	A	A	H	A	A	A	A	A	A	A	A	A	H	A	H	H	A	A	A	A	H	A	A	A	A	A	A	A	H	A	A	A	A
2102	1	18973092	[T/G]	B	H	B	H	B	B	H	B	B	H	H	B	B	B	B	H	H	H	B	B	H	B	B	B	B	H	H	H	H	H	H	B	?	H	H	B	B	B	B	B	B	H	B	H	B	B
2103	1	19009322	[A/G]	A	A	A	H	H	A	H	A	H	H	H	H	A	A	A	A	H	H	A	A	H	A	A	A	H	H	B	H	A	H	H	H	H	?	B	A	A	A	H	A	A	A	A	H	A	A
2104	1	19097478	[T/C]	B	B	B	B	B	B	B	B	B	B	B	B	B	B	H	B	H	B	B	B	B	B	B	B	B	B	B	B	B	B	B	B	B	B	B	B	H	B	B	B	B	B	B	B	B	B
2105	1	19105277	[A/C]	B	B	B	H	B	B	H	B	B	H	H	B	B	B	B	B	H	H	B	B	H	B	B	B	B	?	H	B	B	H	H	B	B	B	H	B	B	B	B	B	B	B	B	H	B	B
2107	1	19117448	[T/C]	A	A	A	H	A	A	A	H	A	H	A	A	A	H	H	A	A	A	A	A	H	A	A	A	A	A	A	A	A	A	A	A	A	?	A	A	A	A	A	A	A	A	H	A	A	A
2108	1	19151567	[A/G]	A	H	A	H	B	A	A	B	H	H	A	A	A	H	H	H	A	A	B	A	H	H	A	A	B	H	H	H	H	A	?	H	?	H	H	A	A	H	A	A	A	B	B	A	H	A
2109	1	19186859	[T/C]	B	B	B	H	A	B	B	A	H	H	B	B	B	A	A	B	H	B	A	B	H	H	B	B	A	H	H	H	B	B	H	H	?	H	H	B	H	H	B	B	H	H	A	B	B	H
2114	1	19224395	[A/G]	B	H	B	H	A	B	B	A	H	H	B	?	H	A	A	H	H	B	A	B	H	H	B	B	A	H	H	H	H	B	B	H	B	H	H	B	H	H	H	B	A	A	A	B	H	A
2115	1	19231080	[A/G]	B	B	B	B	B	B	B	B	B	B	B	B	B	B	B	B	B	B	B	B	B	B	B	B	B	B	B	B	B	B	B	B	B	B	B	B	B	B	B	B	B	B	B	B	B	B
2116	1	19257832	[A/G]	B	B	B	B	B	B	B	B	B	B	B	B	B	B	H	B	H	B	B	B	B	B	B	B	B	?	B	B	B	B	B	B	B	B	B	B	H	B	B	B	B	B	B	B	B	B
2118	1	19258880	[T/C]	A	H	A	B	B	A	H	B	H	B	H	H	H	B	B	H	B	H	B	A	B	H	A	A	B	H	B	H	H	H	H	H	?	H	B	A	H	H	H	A	B	B	B	H	H	B
2119	1	19365829	[A/G]	A	A	A	A	B	A	A	A	H	A	A	H	H	H	H	A	H	A	H	A	A	A	A	A	B	H	H	H	A	A	?	H	A	H	H	A	H	A	H	A	H	H	A	A	A	H
2122	1	19434157	[T/C]	A	H	A	A	B	A	A	A	H	A	A	?	A	H	H	H	H	A	H	A	A	H	A	A	B	H	H	H	H	A	?	H	A	H	H	A	H	H	?	A	H	B	A	A	H	H
2123	1	19509283	[T/C]	B	H	B	B	H	B	B	H	H	B	B	H	B	H	H	H	H	B	B	B	B	B	B	B	H	H	H	H	H	B	?	H	B	H	H	B	H	B	H	B	B	H	H	B	B	B
2124	1	19545452	[A/G]	A	A	A	H	A	A	A	H	A	H	A	H	A	H	H	A	A	A	A	A	H	A	A	A	A	A	A	A	A	A	A	A	A	A	A	A	A	A	H	A	A	A	H	A	A	A
2126	1	19563280	[T/C]	A	A	A	A	A	A	A	H	A	A	A	A	A	A	H	A	A	A	A	A	A	A	A	A	A	A	A	A	A	A	A	A	A	A	A	A	A	A	A	A	A	A	H	A	A	A
2127	1	19565862	[A/G]	A	H	A	A	B	A	A	H	A	A	A	A	A	A	H	H	H	A	B	A	A	H	A	H	B	H	H	H	H	H	?	H	?	H	A	A	H	H	A	A	A	B	H	H	H	A
2131	1	19576877	[A/G]	A	H	A	H	H	A	A	H	A	H	A	A	A	H	H	H	A	A	A	A	H	A	A	A	H	H	A	H	H	A	A	H	?	H	A	A	A	A	A	A	A	H	H	A	A	A
2132	1	19686518	[T/C]	B	H	B	B	A	B	B	A	B	B	B	H	B	B	H	H	B	B	H	B	B	H	B	H	A	H	H	H	H	H	?	H	?	H	B	B	B	H	H	B	B	A	A	H	H	B
2133	1	19758132	[A/G]	A	H	A	A	B	A	A	H	H	A	A	H	H	H	H	H	H	A	B	A	A	H	A	H	B	H	B	H	H	H	?	H	?	H	H	A	H	H	H	A	H	B	H	H	H	H
2134	1	19828192	[A/G]	B	B	B	H	B	B	B	H	B	H	B	B	B	H	H	B	B	B	B	B	H	H	B	B	B	B	B	B	B	B	B	B	B	B	B	B	B	H	B	B	B	B	H	B	B	B
2136	1	19837314	[A/G]	B	H	B	B	H	B	B	H	H	B	B	B	H	H	B	H	B	B	H	B	B	B	B	B	H	H	H	H	H	B	B	H	B	H	H	B	B	B	B	B	A	H	H	B	B	A
2137	1	19866437	[A/C]	A	A	A	A	H	A	A	A	A	A	A	A	A	A	A	A	A	A	H	A	A	A	A	H	H	?	H	A	A	H	A	A	A	A	A	A	A	A	A	A	A	H	A	H	A	A
2141	1	19868076	[T/C]	B	B	B	B	B	B	B	B	B	B	B	B	B	B	H	B	H	B	B	B	B	B	B	B	B	?	B	B	B	B	B	B	B	?	B	B	H	B	B	B	B	B	B	B	B	B
2142	1	19882962	[T/G]	A	A	A	A	H	H	A	A	A	A	A	A	H	A	A	A	A	?	H	A	A	H	A	H	H	H	H	H	A	H	H	H	H	H	A	A	A	H	A	A	B	H	A	H	A	B
2143	1	19895748	[T/C]	B	H	B	B	A	H	B	A	H	B	B	?	H	H	A	H	H	H	A	B	B	H	B	H	A	H	A	H	H	H	H	H	?	H	H	B	H	H	?	B	A	A	A	H	H	A
2144	1	19975589	[A/G]	A	H	A	A	B	H	A	A	H	A	A	H	H	H	A	H	A	H	H	A	A	H	A	H	B	H	B	H	H	H	H	H	H	H	H	A	A	H	H	A	H	B	A	H	A	H
2146	1	19990759	[T/C]	A	H	A	A	B	A	A	A	H	A	A	A	A	H	A	H	A	A	H	A	A	A	A	H	B	H	B	H	H	H	?	H	?	H	H	A	A	A	A	A	A	B	A	H	A	A
2147	1	19998477	[T/C]	B	H	B	A	A	H	H	A	H	A	H	H	H	A	A	H	A	A	A	B	A	H	B	H	A	H	A	H	H	H	A	H	H	H	A	B	H	H	H	B	A	A	A	H	H	A
2149	1	20641842	[T/C]	A	H	A	A	H	A	A	A	H	A	A	A	A	H	A	H	A	A	A	A	A	A	A	A	H	H	H	H	H	A	?	H	A	H	H	A	A	A	A	A	A	H	A	A	A	A
2150	1	20642990	[A/G]	A	H	A	B	H	H	H	H	H	B	H	H	H	B	B	H	B	B	H	A	B	H	A	A	H	H	H	H	H	A	B	H	H	H	B	A	H	H	H	A	H	H	H	A	H	H
2151	1	20648785	[A/G]	B	H	B	A	H	B	H	B	H	A	H	B	B	A	B	H	H	H	B	B	A	B	B	B	H	H	H	H	H	B	H	H	?	H	A	B	B	B	B	B	H	H	B	B	B	H
2152	1	20723234	[A/G]	A	A	A	A	H	H	A	A	A	A	A	A	A	A	H	A	H	H	H	A	A	H	A	H	H	H	H	H	A	H	H	?	H	H	A	A	A	H	A	A	H	H	A	H	A	H
2153	1	20750265	[A/G]	A	H	A	H	H	A	B	H	A	H	H	H	H	A	H	B	B	H	B	A	H	A	A	H	H	H	H	H	H	H	H	?	?	H	H	A	A	H	H	A	H	B	H	H	H	H
2155	1	20870639	[T/G]	A	H	A	B	H	H	B	B	A	B	H	H	H	H	B	B	B	B	B	A	B	H	A	H	H	H	H	H	H	H	?	?	H	H	H	H	H	B	H	A	B	B	B	H	H	B
2157	1	20879274	[T/C]	B	B	B	H	B	B	H	B	B	H	H	H	B	B	B	H	H	H	B	B	H	B	B	B	B	B	B	B	B	B	H	B	B	B	H	B	B	B	H	B	B	B	B	B	B	B
2158	1	20902008	[A/C]	B	B	B	H	B	H	B	B	B	H	B	B	B	H	H	B	B	H	H	B	H	H	B	B	B	H	B	H	B	B	H	B	H	H	B	H	H	H	B	B	H	B	B	B	B	H
17916	1	20933816	[A/G]	B	B	B	H	B	B	H	B	B	H	H	H	B	B	B	H	H	H	B	B	H	B	B	B	B	B	B	B	B	B	H	B	B	B	H	B	B	B	H	B	B	B	B	B	B	B
2161	1	20944785	[T/C]	B	B	B	B	B	B	H	H	B	B	B	H	B	B	H	H	B	B	B	B	B	B	B	B	B	B	B	B	B	B	B	B	B	B	B	B	B	H	H	B	B	B	H	B	B	B
2164	1	20985372	[A/G]	B	B	B	H	B	B	H	B	B	H	H	H	B	B	B	H	H	H	B	B	H	B	B	B	B	B	B	B	B	B	H	B	B	B	H	B	B	B	H	B	B	B	B	B	B	B
2166	1	21104634	[A/C]	B	H	B	B	B	B	B	B	B	B	B	H	B	B	B	B	B	B	H	B	B	B	B	B	B	?	B	?	H	B	B	B	B	H	B	B	B	B	H	B	B	B	B	B	B	B
2169	1	21111153	[T/C]	B	B	B	A	B	B	H	?	B	A	H	B	B	H	?	H	H	H	B	B	A	B	B	B	B	B	B	B	B	B	H	B	B	B	H	B	B	B	B	B	B	B	B	B	B	B
2170	1	21179164	[A/C]	B	H	B	B	H	B	B	H	B	B	B	H	B	B	H	B	H	B	A	B	B	B	B	H	H	H	H	H	H	H	?	?	?	H	B	H	H	B	H	B	A	A	H	H	H	A
2171	1	21206468	[A/C]	B	B	B	B	B	B	B	H	B	B	B	B	B	B	H	B	B	B	B	B	B	B	B	B	B	B	B	B	B	B	B	B	B	B	B	B	B	B	B	B	H	B	H	B	B	H
2172	1	21223815	[T/C]	B	B	B	H	B	B	H	B	B	H	H	B	B	B	B	H	H	H	B	B	H	B	B	B	B	B	B	B	B	B	H	B	?	B	H	B	B	B	B	B	B	B	B	B	B	B
2173	1	21373487	[T/C]	H	A	B	A	H	H	H	A	H	A	H	H	H	H	A	H	A	A	A	B	A	A	H	A	H	H	H	H	A	A	A	?	H	H	H	H	H	H	H	B	A	A	A	A	H	A
2174	1	21394971	[A/G]	A	A	A	H	A	A	H	A	A	H	H	A	A	A	A	H	H	H	A	A	H	A	A	A	A	A	A	A	A	A	H	A	?	A	H	A	A	A	A	A	A	A	A	A	A	A
2177	1	21405071	[T/C]	H	B	A	B	H	H	H	B	H	B	H	H	H	H	B	H	B	B	B	A	B	B	H	B	H	H	H	H	B	B	?	?	H	H	H	H	H	H	H	A	B	B	B	B	H	B
2178	1	21430574	[T/C]	A	A	?	H	A	A	H	A	A	H	B	A	A	A	A	B	H	H	A	?	H	A	A	A	A	?	A	?	A	A	?	H	H	A	B	A	A	A	A	?	A	A	A	A	A	A
2179	1	21473096	[T/C]	A	A	A	H	A	A	H	A	A	H	H	A	A	A	A	H	H	H	A	A	H	A	A	A	A	A	A	A	A	A	?	A	?	A	H	A	A	A	A	A	A	A	A	A	A	A
2180	1	21503298	[A/G]	H	A	B	H	H	H	H	A	H	H	B	B	H	H	A	B	H	H	A	B	H	A	H	A	H	H	H	H	A	A	H	?	H	H	B	H	H	H	B	B	A	A	A	A	H	A
2181	1	21600956	[T/C]	H	A	B	A	H	H	A	A	H	A	H	H	H	H	A	H	A	A	A	H	A	A	A	A	H	H	H	H	A	A	A	?	?	H	H	B	B	H	H	B	A	A	A	A	H	A
2182	1	21610516	[T/C]	A	H	A	H	H	A	H	H	A	H	A	A	H	H	A	A	H	A	B	A	H	A	A	H	H	H	A	H	H	H	A	?	?	H	A	A	A	A	A	A	B	B	H	H	H	B
2184	1	21676342	[T/G]	B	B	B	B	B	B	B	B	B	B	B	B	B	B	B	B	B	B	B	B	B	B	B	B	B	B	B	B	B	B	B	B	B	B	B	B	B	B	B	B	B	B	B	B	B	B
2185	1	21713586	[T/C]	B	B	A	H	H	H	H	B	H	H	H	A	H	H	B	A	H	H	B	H	H	B	H	B	H	H	H	H	B	B	H	?	H	H	A	H	H	H	A	A	B	B	B	B	H	B
2186	1	21718827	[T/C]	A	A	B	H	H	H	H	A	H	H	H	B	H	H	A	B	H	H	A	H	H	A	H	A	H	H	H	H	A	A	H	?	H	H	B	H	H	H	B	B	A	A	A	A	H	A
17914	1	21790591	[A/G]	B	B	B	H	B	B	H	B	B	H	H	B	B	B	B	H	H	H	B	B	H	B	B	B	B	B	B	B	B	B	H	B	B	B	H	B	B	B	B	B	B	B	B	B	B	B
2187	1	21860582	[T/C]	A	A	A	A	A	A	A	A	A	A	A	A	A	A	A	A	A	A	A	A	A	A	A	A	A	H	A	?	A	A	A	A	A	H	A	A	A	A	A	A	A	A	A	A	A	A
2188	1	21868647	[T/C]	H	A	B	B	B	B	B	A	H	B	B	H	H	B	A	B	B	B	A	B	B	A	H	A	B	H	B	H	A	A	B	B	H	H	B	H	H	B	H	B	A	?	A	A	B	A
2189	1	21894243	[A/G]	B	B	B	B	B	B	B	B	B	B	B	H	B	B	B	B	B	B	B	B	B	B	B	B	B	B	B	B	B	B	B	B	B	B	B	B	B	B	H	B	B	B	B	B	B	B
2191	1	21938260	[A/G]	B	H	B	B	H	B	B	B	B	B	B	B	B	H	B	B	H	B	A	B	B	B	B	H	H	B	B	B	H	H	B	B	B	B	B	B	B	B	B	B	H	H	B	H	B	H
2193	1	21967275	[T/C]	A	H	A	H	H	H	H	H	A	H	A	A	H	H	H	A	H	H	H	A	H	H	A	H	H	H	H	H	H	H	H	H	H	H	A	H	H	H	A	A	B	B	H	H	H	B
2195	1	22107348	[T/G]	A	H	A	H	H	A	H	A	A	H	A	A	A	H	A	A	H	A	H	A	H	A	A	H	H	H	A	H	H	H	?	H	H	H	A	A	A	A	A	A	B	B	A	H	A	B
2196	1	22133457	[A/C]	B	H	B	B	B	B	B	B	B	B	B	B	B	B	B	B	B	B	B	H	B	B	B	B	B	B	B	B	H	B	B	B	B	B	B	B	B	B	B	B	B	B	B	B	B	B
9393	1	22184356	[A/G]	H	H	A	H	A	A	H	H	H	H	H	A	A	A	H	H	H	H	A	A	H	H	H	H	A	H	A	H	H	H	H	A	H	H	H	A	A	A	A	A	A	A	H	H	A	A
9431	1	22216753	[T/C]	B	B	B	H	B	B	H	B	B	H	H	B	B	B	B	H	H	H	B	B	H	B	B	B	B	B	B	B	B	B	H	B	B	B	H	B	B	B	B	B	B	B	B	B	B	B
9575	1	22273966	[T/C]	A	H	A	H	H	H	H	A	A	H	A	A	H	H	A	A	H	H	B	H	H	H	A	H	H	H	H	H	H	H	H	?	H	H	A	H	H	H	A	A	B	B	A	H	H	B
9130	1	22309283	[A/G]	B	B	B	B	B	B	B	B	B	B	B	H	B	B	B	B	B	B	B	B	B	B	B	B	B	B	B	B	B	B	B	B	B	B	B	B	B	B	H	B	B	B	B	B	B	B
9209	1	22322441	[T/G]	H	H	B	A	B	H	A	A	H	A	H	B	H	B	A	?	?	A	B	B	A	A	A	H	B	H	H	H	H	H	?	B	?	H	H	H	H	H	B	B	H	H	A	H	H	H
9303	1	22328219	[T/C]	B	B	B	H	H	B	H	B	B	H	H	B	B	H	B	H	A	H	H	B	H	B	B	H	H	H	B	H	B	H	H	H	H	H	H	B	B	B	B	B	H	H	B	H	B	H
9322	1	22359683	[T/C]	H	B	A	H	H	H	H	B	H	H	A	A	H	H	B	A	H	H	B	H	H	B	H	B	H	H	H	H	B	B	H	?	H	H	A	H	H	H	A	A	B	B	B	B	H	B
16467	1	22426516	[A/G]	B	B	B	B	B	B	B	B	B	B	B	B	B	B	B	B	B	B	B	B	B	B	B	B	B	B	B	B	B	B	B	B	B	B	B	B	B	B	B	B	B	B	B	B	B	B
9349	1	22428538	[A/G]	A	A	B	A	H	H	A	H	H	A	A	H	H	H	A	A	A	A	A	H	A	A	A	A	H	H	H	H	A	A	?	?	?	H	A	H	H	A	H	B	A	A	H	A	H	A
9365	1	22466694	[T/G]	A	A	A	A	A	A	A	A	A	A	A	A	A	A	H	A	A	A	A	H	A	A	A	A	A	H	A	?	A	A	A	A	A	H	A	H	A	A	A	A	A	A	A	A	A	A
9386	1	22481214	[A/G]	A	A	A	A	A	A	A	A	A	A	A	A	A	A	H	A	A	A	A	H	A	A	A	A	A	H	A	?	A	A	A	A	A	H	A	H	A	A	A	A	A	A	A	A	A	A
9409	1	22498675	[A/G]	A	A	A	H	A	A	H	A	A	H	H	A	A	A	A	H	H	H	A	A	H	A	A	A	A	A	A	A	A	A	?	A	?	A	H	A	A	A	A	A	A	A	A	A	A	A
9410	1	22540675	[T/C]	B	B	B	B	B	B	B	B	B	B	B	B	B	B	B	B	B	B	B	B	B	B	B	B	B	B	B	B	B	B	B	B	B	B	B	B	B	B	B	B	B	B	B	B	B	B
9424	1	22575141	[A/G]	A	A	A	A	A	A	A	A	A	A	A	H	A	A	A	A	A	A	A	A	A	A	A	A	A	A	A	A	A	A	?	A	A	A	A	A	A	A	H	A	A	?	?	A	A	A
9437	1	22609084	[T/C]	A	H	B	A	B	H	A	B	H	A	A	H	H	B	A	A	A	A	A	H	A	A	A	H	B	H	H	H	H	H	?	?	H	H	A	H	B	A	H	B	A	H	B	H	H	A
9452	1	22644187	[T/C]	B	B	H	B	B	B	B	B	B	B	B	B	B	B	B	B	B	B	B	B	B	B	B	B	B	B	B	B	B	B	B	H	B	B	B	H	B	B	B	B	B	B	B	B	B	B
9463	1	22679750	[T/G]	B	H	A	H	A	A	H	A	H	H	H	A	H	A	B	H	H	A	B	H	H	H	B	H	A	H	A	H	H	H	A	?	H	H	H	H	A	H	A	A	?	H	A	H	A	?
9474	1	22715654	[T/C]	B	H	A	H	A	H	H	A	H	H	H	H	H	A	B	H	H	H	B	H	H	B	B	H	A	H	H	H	H	H	H	?	H	H	H	H	A	B	H	A	B	H	A	H	H	B
9486	1	22715654	[A/G]	B	H	A	H	A	H	H	A	H	H	H	H	H	A	B	H	H	H	B	H	H	B	B	H	A	H	H	H	H	H	H	?	H	H	H	H	A	B	H	A	B	H	A	H	H	B
9508	1	22750062	[A/G]	A	H	H	A	H	H	A	B	A	A	A	H	H	H	A	A	A	A	A	H	A	A	A	H	H	H	A	H	H	H	?	?	H	H	A	A	B	A	H	B	A	H	B	H	H	A
9514	1	22783490	[A/C]	B	B	B	H	H	B	H	B	H	H	H	B	B	H	H	H	H	H	B	H	H	B	B	B	H	H	H	H	B	B	H	H	?	?	H	H	B	B	B	B	B	B	B	B	B	B
9542	1	22783556	[A/G]	A	A	A	A	A	A	A	A	A	A	A	H	A	A	A	A	A	A	A	A	A	A	A	A	A	A	A	A	A	A	A	A	A	A	A	A	A	A	H	A	A	A	A	A	A	A
1500	1	22822369	[A/G]	A	A	A	H	A	A	H	A	A	H	H	A	H	A	A	H	H	H	A	A	H	A	A	A	A	?	A	?	A	A	H	A	?	?	H	A	A	A	A	A	A	A	A	A	H	A
16240	1	22849187	[A/C]	B	B	B	B	B	B	B	B	B	B	B	B	B	B	B	B	B	B	B	B	B	B	B	B	B	B	B	B	B	B	B	B	B	B	B	B	B	B	B	B	B	B	B	B	B	B
9558	1	22857939	[T/C]	A	A	A	H	H	A	H	A	H	H	H	H	A	H	H	H	H	H	A	H	H	A	A	A	H	H	H	H	A	A	H	H	?	H	H	H	A	A	H	A	A	A	A	A	H	A
9588	1	22921027	[A/C]	B	B	B	H	H	B	H	B	H	H	H	B	B	H	H	H	H	H	H	H	H	B	B	B	H	H	H	B	B	B	H	H	B	B	H	H	B	B	B	B	A	B	B	B	H	A
9596	1	22964178	[A/G]	B	B	B	H	H	B	H	B	H	H	H	B	B	H	H	H	H	H	H	H	H	B	B	B	H	H	H	?	B	B	H	H	?	?	H	H	B	B	B	B	A	B	B	B	H	A
9603	1	23000434	[T/C]	A	A	A	A	A	A	A	A	A	A	A	A	A	A	A	A	A	A	A	A	A	A	A	A	A	A	A	A	A	A	A	A	A	A	A	A	A	A	A	A	A	A	A	A	A	A
9606	2	39272	[T/C]	H	H	H	H	H	B	B	H	H	H	H	B	H	B	H	B	B	B	B	H	H	H	H	B	B	H	H	H	H	B	B	H	H	H	H	A	B	A	B	H	B	B	H	B	B	B
9622	2	46846	[T/G]	H	H	H	H	H	B	H	A	H	H	H	B	H	B	A	H	B	B	B	H	H	H	H	B	B	H	H	H	H	B	B	H	H	H	H	A	H	A	B	A	H	B	A	B	B	H
9623	2	80247	[A/G]	A	A	A	A	A	A	H	H	A	A	A	A	A	A	H	H	A	A	A	A	A	A	A	A	A	A	A	A	A	A	A	A	A	?	A	A	H	A	A	H	H	A	H	A	A	H
9111	2	109895	[A/G]	H	H	H	H	H	B	B	H	H	H	H	B	H	B	H	B	B	B	B	H	H	H	H	B	B	H	H	H	H	B	B	H	H	H	H	A	B	A	B	H	B	B	H	B	B	B
9120	2	161067	[T/C]	B	B	B	B	B	B	H	H	B	B	B	B	B	B	H	H	B	B	B	B	B	B	B	B	B	B	B	B	B	B	B	B	B	B	B	B	B	B	B	B	B	B	H	B	B	B
9133	2	196889	[A/G]	B	B	A	B	H	B	H	H	B	B	B	B	B	B	B	H	H	B	H	H	B	H	B	B	H	B	B	B	B	B	B	H	B	B	H	B	H	B	B	B	B	B	H	B	B	B
9134	2	235174	[T/C]	B	B	A	B	H	B	H	H	B	B	B	B	B	B	B	H	H	B	H	H	B	H	B	B	H	B	B	B	B	B	B	H	B	B	H	B	H	B	B	B	B	B	H	B	B	B
9136	2	245862	[A/G]	B	B	B	H	B	B	B	B	H	H	B	B	H	H	B	B	B	H	H	B	H	B	B	A	B	H	H	H	B	H	H	?	?	H	B	H	B	H	B	H	H	B	B	H	B	H
817	2	296224	[T/C]	A	A	B	A	H	A	H	H	A	A	A	A	A	A	A	H	H	A	H	H	A	H	A	A	H	?	A	A	A	A	?	H	A	A	H	A	H	A	A	A	A	A	H	A	A	A
1721	2	328553	[T/C]	B	B	B	H	B	B	B	B	H	H	B	B	B	H	B	B	B	H	H	B	H	B	B	A	B	H	H	H	B	H	H	B	?	H	B	H	B	B	B	B	B	B	B	H	B	B
9137	2	358571	[T/C]	A	A	A	A	H	A	A	H	A	A	A	H	A	A	A	H	A	A	H	A	A	A	A	A	A	H	A	?	A	A	A	H	A	H	A	A	H	A	H	A	A	A	H	A	A	A
9138	2	381365	[T/C]	B	B	B	H	B	B	B	B	H	H	B	H	B	H	B	B	H	H	B	B	H	B	B	A	B	H	H	H	B	H	H	?	H	H	B	A	B	B	H	H	H	H	B	H	B	H
9142	2	422927	[A/G]	B	B	A	B	A	B	H	A	B	B	B	H	H	B	B	H	H	B	H	H	B	H	B	B	A	H	B	H	B	B	?	?	B	H	H	B	A	H	H	B	B	B	A	B	H	B
9159	2	424424	[A/G]	H	B	A	B	H	B	H	H	B	B	A	B	H	B	B	H	H	B	H	H	B	H	H	B	A	H	B	H	B	B	B	H	H	?	H	B	H	H	B	B	B	B	H	B	H	B
9169	2	453380	[A/G]	A	A	B	A	H	A	H	H	A	A	A	H	B	A	A	H	H	A	B	H	A	H	A	A	H	H	A	H	A	A	A	H	A	H	H	A	H	H	H	H	H	A	H	A	B	H
9170	2	481400	[A/G]	B	B	A	B	H	B	H	H	B	B	B	B	A	B	B	H	H	B	A	H	B	H	B	B	H	H	B	H	B	B	B	H	B	H	H	B	H	H	B	H	H	B	H	B	H	H
9175	2	486451	[A/G]	B	B	B	H	B	H	B	B	B	H	B	B	B	H	B	B	B	B	B	B	H	B	H	B	B	B	B	B	B	B	B	B	H	?	B	B	B	B	B	B	B	B	B	B	B	B
9184	2	517596	[A/G]	A	A	B	A	H	A	H	H	A	A	A	A	H	A	A	H	H	A	B	H	A	H	A	A	H	?	A	H	A	A	A	H	A	?	H	A	H	A	A	A	H	H	H	A	H	H
9189	2	543373	[T/C]	A	H	A	H	H	B	H	H	A	H	H	H	A	H	B	H	A	H	H	H	H	A	B	A	H	H	A	H	H	A	H	H	?	H	A	A	H	H	H	H	H	A	H	A	H	H
9194	2	578893	[A/G]	B	H	B	B	B	H	H	B	B	B	B	B	H	B	A	H	B	H	A	H	B	B	B	B	B	?	B	H	H	B	H	B	H	H	B	B	B	H	B	H	A	B	B	B	B	A
9196	2	604535	[T/G]	A	A	A	H	H	H	A	H	A	H	H	B	H	H	A	A	H	A	A	A	H	A	B	A	H	H	A	H	A	A	?	H	H	H	A	H	H	A	B	A	A	H	H	A	A	A
9201	2	655133	[A/C]	H	H	A	H	H	B	H	H	H	H	H	H	A	B	H	A	A	B	H	H	H	A	H	B	H	H	H	H	H	H	?	H	H	H	A	H	H	H	H	B	B	A	H	H	A	B
9206	2	670423	[T/C]	A	A	A	H	?	H	A	H	A	H	A	H	A	?	A	A	A	A	A	A	H	A	B	A	H	H	A	H	A	A	A	H	H	H	A	A	H	A	H	A	H	A	H	A	A	?
9213	2	684788	[T/C]	B	B	B	B	B	B	B	B	B	B	B	H	B	B	B	B	B	B	B	B	B	B	B	B	B	B	B	B	B	B	B	B	B	B	B	B	B	B	H	B	B	B	B	B	B	B
9220	2	732014	[A/G]	A	H	B	H	B	B	B	B	H	H	H	H	B	B	B	B	H	B	H	B	H	H	B	B	B	H	H	H	H	H	B	B	?	H	H	H	B	H	H	B	B	H	B	H	H	B
15797	2	732850	[T/C]	?	?	?	B	H	H	A	H	?	B	A	B	A	H	A	A	A	A	A	A	B	A	B	A	H	H	A	H	A	A	?	H	?	H	A	A	H	?	?	?	H	?	?	?	A	H
9282	2	741017	[T/C]	H	H	A	A	A	A	A	A	H	A	A	H	A	A	A	A	A	A	A	A	A	H	A	A	A	H	H	H	H	H	A	A	A	H	H	A	A	H	H	A	A	A	A	H	H	A
9299	2	763931	[T/G]	B	B	B	H	H	H	B	H	B	H	H	H	B	H	B	B	B	B	B	B	H	B	H	B	H	H	B	H	B	B	?	H	H	H	B	B	H	B	H	B	H	B	H	B	B	H
9300	2	836697	[A/G]	A	A	A	H	A	H	A	A	A	H	H	H	A	H	A	A	A	A	A	A	H	A	B	A	H	H	A	H	A	A	A	?	?	H	A	A	A	A	H	A	A	A	A	A	A	A
9301	2	856575	[T/C]	A	A	A	H	A	H	A	A	A	H	H	A	A	H	A	A	A	A	A	A	H	A	H	A	?	H	A	H	A	A	A	H	H	H	A	A	A	A	A	A	A	A	A	A	A	A
9302	2	879924	[T/C]	A	A	A	A	A	A	A	A	A	A	H	A	A	A	A	A	A	A	A	A	A	A	A	A	A	A	A	A	A	A	A	A	A	A	A	A	A	A	A	A	A	A	A	A	A	A
9305	2	883053	[A/C]	B	H	H	B	H	H	A	B	H	B	H	H	B	H	H	B	H	A	B	H	B	H	B	A	H	H	H	H	H	H	?	H	H	H	H	H	H	H	H	H	H	B	B	H	B	H
9308	2	971913	[T/C]	A	A	A	H	H	H	A	H	A	H	H	A	A	H	A	A	A	A	A	A	H	A	B	A	H	H	A	H	A	A	A	H	H	H	A	A	A	A	A	A	H	A	H	A	A	H
9309	2	983238	[A/G]	H	H	H	B	B	B	B	H	H	B	B	B	A	B	H	A	B	B	H	H	B	H	B	B	B	H	H	H	H	H	B	B	B	H	H	B	H	B	B	H	B	H	H	H	H	B
9310	2	1020916	[A/G]	A	H	B	B	B	B	B	B	H	B	A	H	B	B	B	?	H	B	?	B	B	H	H	B	B	H	H	H	H	H	B	B	H	H	H	H	B	B	H	B	B	A	B	H	A	B
9311	2	1043891	[A/G]	B	B	B	B	H	B	B	H	B	B	B	B	B	B	B	B	B	B	B	B	B	B	B	B	B	?	B	B	B	B	B	H	B	B	B	B	B	B	B	B	H	B	H	B	B	H
9312	2	1139305	[A/G]	H	H	B	B	B	B	B	B	H	B	B	B	B	B	B	B	B	B	B	B	B	H	H	B	H	H	H	H	H	H	B	?	H	H	H	B	B	B	B	B	B	B	B	H	B	B
9313	2	1169209	[T/C]	A	H	H	?	H	B	B	?	A	A	A	H	A	A	H	A	H	B	H	H	A	H	A	H	H	H	H	H	H	H	B	H	H	H	H	H	H	B	H	H	H	?	?	H	A	H
9314	2	1201275	[T/C]	A	H	?	H	?	H	H	A	A	H	A	?	A	?	H	A	?	H	?	?	H	?	H	H	H	H	H	H	H	H	B	H	H	H	H	H	H	H	?	H	H	A	A	H	A	H
9315	2	1222166	[T/C]	H	A	A	A	A	A	A	A	A	A	H	A	A	A	A	H	A	A	A	A	A	A	A	A	A	A	A	A	A	A	A	A	A	A	A	A	A	A	A	A	A	A	A	A	A	A
9316	2	1227207	[A/G]	A	A	A	A	A	A	A	A	A	A	A	H	A	A	A	A	A	A	A	A	A	A	A	A	A	A	A	A	A	A	A	A	A	A	A	A	A	A	H	A	A	A	A	A	A	A
9318	2	1233291	[A/G]	B	B	B	H	B	H	B	H	B	H	H	B	B	H	B	B	B	B	B	B	H	B	H	B	B	H	B	H	B	B	B	H	H	H	B	B	B	B	B	B	B	B	H	B	B	B
9319	2	1263468	[T/C]	H	H	B	B	H	B	B	B	A	B	B	B	?	H	B	B	H	B	B	B	B	H	H	H	H	H	H	H	H	H	?	?	H	H	H	H	B	B	B	B	H	H	B	H	B	H
9320	2	1270536	[T/G]	B	B	H	B	B	B	B	H	B	B	B	B	H	B	H	H	B	B	B	H	B	B	B	B	B	B	B	B	B	B	B	B	B	B	B	B	H	B	B	B	B	H	H	B	H	B
9321	2	1347809	[T/C]	B	B	B	H	B	H	B	H	B	H	H	B	B	H	B	B	B	B	B	B	H	B	H	B	H	H	B	H	B	B	B	H	H	H	B	B	B	B	B	B	B	B	H	B	B	B
9323	2	1424334	[T/G]	B	B	B	H	B	H	B	H	B	H	H	B	B	H	B	B	B	B	B	B	H	B	H	B	B	H	B	H	B	B	?	H	H	H	B	B	B	B	B	B	B	B	H	B	B	B
9324	2	1424892	[T/G]	H	H	A	A	H	A	A	A	B	A	A	H	A	H	A	A	H	A	A	A	A	H	H	H	H	H	H	H	H	H	?	?	H	H	H	H	A	A	H	H	H	H	A	H	A	H
9325	2	1449046	[A/G]	B	B	H	B	B	B	B	H	B	B	B	B	A	B	H	H	B	B	B	H	B	B	B	B	B	B	B	H	B	B	B	B	B	H	B	B	H	H	B	H	B	H	H	B	A	B
9327	2	1486301	[A/G]	B	B	B	H	B	H	B	H	H	H	H	?	B	A	B	B	B	B	B	B	H	B	A	H	H	H	B	H	B	B	B	H	H	H	B	B	B	B	?	B	B	B	H	B	B	B
9328	2	1497526	[A/G]	B	B	B	H	B	H	B	H	B	H	H	H	B	A	B	B	B	B	B	B	H	B	A	B	H	B	B	B	B	B	B	H	H	B	B	B	B	B	H	B	B	B	H	B	B	B
17934	2	1513819	[A/G]	B	B	H	B	B	B	B	H	B	B	B	B	H	B	H	H	B	B	B	H	B	B	B	B	B	B	B	B	B	B	B	B	B	B	B	B	H	B	B	B	B	H	H	B	H	B
9333	2	1539000	[T/C]	B	B	B	B	B	B	B	B	B	B	B	B	B	B	B	B	H	B	B	B	B	B	B	B	B	B	B	B	B	B	B	B	B	B	B	H	B	H	B	B	B	H	B	B	B	B
9334	2	1579733	[A/G]	A	A	A	H	A	H	A	H	H	H	H	A	A	B	A	A	A	A	A	A	H	A	B	H	H	H	A	H	A	A	A	H	H	H	A	A	A	A	A	A	A	A	H	A	A	A
9336	2	1606894	[A/G]	H	H	A	B	H	H	A	H	B	B	H	H	A	B	A	A	A	A	A	A	B	H	B	H	H	H	H	H	H	H	?	H	H	H	H	A	A	A	H	A	A	A	H	H	A	A
9337	2	1639758	[T/C]	A	A	A	A	A	A	A	A	A	A	H	A	A	A	A	A	A	A	A	A	A	A	A	A	H	H	A	?	A	A	A	H	A	A	A	A	A	A	A	A	A	A	A	A	A	A
16237	2	1656518	[A/G]	B	B	B	H	H	H	B	B	B	H	B	B	B	H	B	B	B	B	B	B	H	B	H	B	B	H	B	H	B	B	B	B	H	H	B	B	B	B	B	B	B	B	B	B	B	B
9340	2	1726279	[T/G]	A	A	A	A	?	A	?	?	A	A	A	?	A	A	A	A	H	?	?	A	A	A	A	A	A	H	A	?	A	A	?	A	A	H	A	H	?	H	?	?	?	H	?	A	A	?
9344	2	1726990	[A/G]	A	H	B	B	B	B	B	B	H	B	H	H	B	B	B	H	B	B	H	B	B	H	B	B	B	H	H	H	H	H	B	B	?	H	H	B	B	B	H	B	B	B	B	H	B	B
9345	2	1826086	[T/C]	A	A	A	H	A	H	A	A	A	H	H	A	A	H	A	A	A	A	A	A	H	A	H	A	A	H	A	H	A	A	A	H	H	H	A	A	A	A	A	A	A	A	A	A	A	A
9346	2	1886239	[A/G]	H	B	A	H	H	B	H	H	H	H	H	B	A	H	H	A	B	B	B	H	H	B	H	H	H	H	B	H	B	B	B	H	H	H	H	B	B	B	B	B	H	H	H	B	H	H
9348	2	1886798	[A/G]	H	H	B	H	B	A	H	H	H	H	H	H	B	H	H	B	A	A	H	H	H	A	H	H	H	H	A	H	H	A	A	H	H	H	H	A	A	A	H	B	H	H	H	A	H	H
9350	2	1919608	[T/C]	H	H	H	H	B	A	H	H	H	H	H	H	B	H	H	B	H	A	H	H	H	A	H	H	H	H	A	H	H	A	A	H	H	H	H	H	A	H	H	B	A	B	H	A	B	A
9352	2	1951176	[T/C]	H	H	B	B	B	B	B	H	H	B	H	B	A	H	H	A	H	B	H	H	B	B	H	H	B	?	B	H	H	B	B	B	H	H	B	H	B	B	B	A	H	A	H	B	H	H
9353	2	1970704	[A/G]	B	B	B	B	B	B	B	B	B	B	H	H	B	B	B	B	B	B	B	B	B	B	B	B	B	B	B	B	B	B	B	H	B	B	B	B	B	B	H	B	B	B	B	B	B	B
9354	2	2012940	[A/G]	A	A	A	A	A	A	A	A	A	A	H	A	A	A	A	A	A	A	A	A	A	A	A	A	A	A	A	A	A	A	A	H	A	A	A	A	A	A	A	A	A	A	A	A	A	A
9356	2	2074802	[A/G]	H	A	A	A	A	A	A	H	A	A	B	A	B	A	H	H	A	A	A	H	A	A	A	A	A	H	A	H	A	A	A	H	A	H	H	A	A	H	A	A	A	H	H	A	H	A
9357	2	2107558	[A/G]	B	B	B	H	B	B	B	B	B	H	B	B	B	B	B	H	B	B	B	B	H	B	B	B	B	B	B	B	B	B	B	B	B	B	B	B	B	B	B	B	B	B	B	B	B	B
9358	2	2117505	[A/G]	B	H	B	B	B	H	H	H	H	B	B	H	B	H	H	B	A	A	A	H	B	H	H	A	H	H	H	H	H	H	?	?	H	H	B	A	A	H	H	A	A	H	H	H	B	A
9360	2	2123366	[A/G]	A	A	A	A	A	A	A	A	A	A	A	A	A	A	A	H	A	A	A	A	A	A	A	A	A	A	A	A	A	A	A	A	A	A	A	A	A	A	A	A	A	A	A	A	A	A
9363	2	2138984	[T/G]	A	H	B	B	B	H	H	A	A	B	A	H	A	H	A	A	A	A	H	A	B	A	H	A	H	H	A	H	H	A	?	H	H	H	A	A	A	A	H	H	A	A	A	A	H	A
9364	2	2172483	[A/C]	A	A	A	H	A	H	A	A	A	H	A	A	A	H	A	A	A	A	A	A	H	A	H	A	A	H	A	H	A	A	A	A	H	H	A	A	A	A	A	A	A	A	A	A	A	A
9366	2	2193000	[A/G]	B	B	B	H	B	H	H	H	H	H	H	H	H	H	H	H	A	A	H	H	H	H	H	A	H	H	H	H	B	H	A	H	H	H	B	A	A	A	H	H	A	H	H	H	B	A
9368	2	2200380	[A/G]	B	H	H	H	B	H	B	B	B	H	H	H	B	H	B	B	B	B	H	B	H	B	H	B	B	H	B	H	H	B	B	H	H	H	B	B	B	B	H	H	B	B	B	B	B	B
9369	2	2231932	[A/G]	B	B	A	H	H	H	H	B	B	H	H	H	H	H	B	B	B	B	B	B	H	B	H	B	H	H	B	H	B	B	?	?	H	H	B	B	B	H	H	B	B	B	B	B	H	B
9371	2	2266506	[A/G]	H	H	H	A	A	A	A	H	A	A	H	A	H	A	H	A	A	A	B	H	A	A	A	A	A	?	A	H	H	A	A	A	A	H	?	A	A	A	A	H	A	H	H	A	H	A
9372	2	2294582	[T/C]	B	H	A	H	H	A	A	H	H	H	H	A	H	A	H	H	A	A	H	H	H	H	A	A	A	H	H	H	H	H	A	?	?	H	B	A	A	A	A	A	A	H	H	H	H	A
9373	2	2327659	[T/C]	B	B	B	A	B	A	H	H	B	A	H	H	?	H	H	?	H	A	?	H	A	H	H	H	B	H	H	H	B	H	?	H	H	H	B	H	A	H	H	H	H	B	H	H	?	H
9374	2	2358066	[T/C]	A	A	A	A	A	H	H	H	A	A	A	H	A	A	H	A	H	B	A	H	A	H	A	A	A	H	H	H	A	H	B	H	H	H	A	H	B	H	H	H	H	A	H	H	A	H
9376	2	2387582	[A/G]	H	B	B	B	B	B	B	H	B	B	H	B	H	B	H	B	B	B	H	H	B	B	B	B	B	?	B	H	B	B	B	B	B	H	?	B	B	B	B	B	B	H	H	B	H	B
9377	2	2424500	[T/C]	B	B	B	H	B	H	B	B	B	H	H	B	B	H	B	B	B	B	B	B	H	B	H	H	B	H	B	H	B	B	B	H	H	H	B	B	B	B	B	B	B	B	B	B	B	B
9379	2	2450199	[T/C]	A	A	B	H	H	H	H	A	A	H	H	H	H	H	A	H	A	A	A	A	H	A	H	H	H	H	A	H	A	A	?	?	H	H	A	A	A	H	H	A	A	A	A	A	H	A
9380	2	2486995	[T/C]	H	H	B	B	H	B	B	H	A	B	B	B	B	H	B	B	H	H	B	B	B	H	H	H	H	H	H	H	H	H	H	H	H	H	H	H	B	B	B	B	H	H	H	H	B	H
16239	2	2608966	[A/G]	B	H	H	H	B	H	H	H	H	H	B	H	B	H	H	H	A	A	H	H	H	H	H	H	H	H	H	H	H	H	?	?	H	H	B	A	A	H	H	A	A	H	H	H	B	A
17989	2	2635299	[A/G]	A	A	A	A	A	A	A	A	A	A	H	A	A	A	A	A	A	A	A	A	A	A	A	A	A	A	A	A	A	A	A	H	A	A	A	A	A	A	A	A	A	A	A	A	A	A
9381	2	2664548	[T/C]	B	B	B	H	B	H	B	B	B	H	H	H	B	H	B	B	B	B	B	B	H	B	H	H	B	H	B	H	B	B	B	H	H	H	B	B	B	B	H	B	B	B	B	B	B	B
1282	2	2665647	[T/C]	H	A	A	H	A	A	A	B	A	H	H	A	A	A	H	A	A	H	H	H	H	A	A	A	A	H	A	?	A	A	H	A	?	H	H	H	A	A	A	A	A	H	B	A	A	A
9383	2	2717650	[A/G]	H	A	A	H	H	A	A	B	A	H	H	A	A	A	H	A	A	H	H	H	H	A	A	A	A	H	A	H	A	A	?	?	H	H	?	?	A	A	A	A	A	H	B	A	A	A
9385	2	2733262	[T/C]	A	A	H	A	H	A	H	A	A	A	H	A	H	A	A	A	A	A	A	A	A	A	A	A	H	?	A	?	A	A	A	?	A	A	A	A	A	A	A	A	A	A	A	A	B	A
9387	2	2828762	[T/C]	A	A	H	H	B	H	H	A	A	H	H	H	H	H	A	A	A	A	A	A	H	A	H	H	H	H	A	H	A	A	?	?	H	H	A	A	A	A	H	H	A	A	A	A	B	A
9388	2	2885855	[A/C]	B	H	H	H	B	H	A	B	B	H	B	H	B	B	H	A	H	H	H	H	H	H	B	B	B	H	H	H	H	H	H	B	H	H	B	H	A	H	H	H	H	B	B	H	B	H
9389	2	2888876	[T/C]	A	H	H	H	A	H	B	A	A	H	A	H	H	A	H	B	H	H	H	H	H	H	A	A	A	H	H	H	H	H	H	?	H	H	A	H	B	H	H	H	H	A	A	H	H	H
9391	2	2948635	[A/G]	H	H	B	B	H	B	B	B	A	B	H	B	B	H	B	B	H	B	B	B	B	H	H	H	H	H	H	H	H	H	?	H	H	H	H	H	B	B	B	B	H	H	B	H	B	H
9392	2	2966286	[A/G]	H	H	A	H	A	A	H	B	A	H	H	A	H	A	H	H	A	H	B	H	H	A	A	A	A	H	A	H	H	A	H	A	?	H	H	H	A	A	A	H	A	H	B	A	H	A
9394	2	2981861	[A/G]	A	A	A	H	H	H	A	A	A	H	A	H	H	H	A	A	A	A	A	A	H	A	H	H	A	H	A	H	A	A	A	?	H	H	A	A	A	H	H	H	A	A	A	A	A	A
9395	2	3012768	[A/G]	H	B	B	B	B	B	B	A	B	B	H	B	B	B	H	B	B	H	H	H	B	B	B	B	B	B	B	B	B	B	H	B	B	B	H	B	B	B	B	B	B	H	A	B	B	B
9396	2	3040529	[T/C]	H	H	B	H	B	H	B	B	H	H	H	H	H	H	B	B	B	B	B	B	H	H	H	H	B	H	H	H	H	B	B	H	H	H	H	B	B	B	H	H	B	B	B	B	B	B
9397	2	3106328	[A/C]	H	H	H	A	B	A	A	A	H	A	H	A	A	A	A	A	A	A	A	A	A	H	A	A	H	H	H	H	H	A	?	?	?	H	H	A	A	A	A	A	A	A	A	A	H	A
9398	2	3111428	[A/G]	B	B	B	B	B	B	B	B	B	B	H	B	B	B	H	H	B	B	H	H	B	B	B	B	B	B	B	B	B	B	B	B	B	B	H	B	B	B	B	B	B	H	B	B	B	B
9399	2	3114978	[A/C]	A	H	H	A	A	A	A	A	A	A	A	A	H	A	A	A	A	A	H	A	A	A	A	A	A	A	A	?	H	A	A	A	A	A	A	A	A	A	A	H	A	A	A	A	H	A
9400	2	3122942	[A/C]	B	B	A	H	A	H	B	B	B	H	B	H	H	H	B	B	B	B	B	B	H	B	H	H	H	H	B	H	B	B	B	H	H	H	B	B	B	B	H	H	B	B	B	B	H	B
9401	2	3134968	[T/C]	A	A	A	H	A	H	A	A	A	H	A	H	H	H	A	A	A	A	A	A	H	A	H	H	A	H	A	H	A	A	A	A	H	H	A	A	A	A	H	H	A	A	A	A	A	A
9403	2	3168947	[A/G]	B	B	B	H	H	B	A	B	?	H	B	B	H	B	B	B	A	B	?	B	H	B	B	B	H	B	B	B	B	?	H	B	B	B	B	A	?	?	B	B	B	?	B	?	H	B
9404	2	3196395	[T/C]	H	H	B	B	B	B	B	B	H	B	H	B	B	B	B	B	B	B	B	B	B	H	B	B	B	H	H	H	H	B	B	H	B	?	H	B	B	B	B	B	B	B	B	B	B	B
9405	2	3261185	[T/C]	B	B	B	H	B	B	H	H	B	H	B	B	H	B	B	B	H	B	B	B	H	B	B	B	?	H	B	H	B	B	H	?	?	H	B	?	B	B	B	H	B	H	H	B	B	B
9406	2	3274648	[A/G]	H	H	B	B	B	B	B	B	H	B	H	B	B	B	B	B	B	B	B	B	B	H	B	B	B	H	H	?	H	B	B	H	B	?	H	B	B	B	B	B	B	B	B	B	B	B
9407	2	3291471	[A/G]	A	H	B	H	B	A	H	A	A	H	H	A	H	A	H	H	A	A	H	H	H	A	A	A	H	H	A	H	H	A	A	H	?	H	H	B	A	A	A	B	H	H	A	A	H	H
9411	2	3457712	[A/G]	H	B	B	B	B	H	H	B	H	B	B	H	B	H	H	H	H	H	H	H	B	H	H	H	B	H	H	H	B	A	H	B	H	H	B	B	A	A	H	B	H	B	B	A	B	H
9413	2	3479229	[T/C]	H	H	B	H	H	H	A	A	H	H	H	H	B	?	A	A	A	A	A	A	?	H	?	H	H	H	H	H	H	A	A	?	H	H	H	A	A	A	H	A	A	A	A	A	B	A
9414	2	3510009	[A/C]	H	H	A	A	A	A	A	H	H	A	H	A	A	A	A	H	H	A	A	A	A	H	A	A	H	H	H	H	H	A	A	H	A	H	H	A	A	A	A	A	A	H	H	A	A	A
9416	2	3511534	[A/C]	A	A	H	H	H	H	A	A	A	H	A	H	B	H	A	A	A	A	A	A	H	A	H	H	H	H	A	H	A	A	?	H	H	H	A	A	A	A	H	H	A	A	A	A	B	A
17981	2	3572168	[A/G]	H	B	B	H	H	H	A	H	B	H	H	H	B	B	A	A	H	A	H	A	H	H	B	B	B	H	H	H	B	H	?	B	H	H	H	A	A	A	H	B	A	H	H	H	B	A
9420	2	3583487	[T/C]	H	A	A	H	H	H	B	H	A	H	H	H	A	A	B	B	H	B	H	B	H	H	A	A	A	H	H	H	A	H	B	?	H	H	H	B	B	B	H	A	B	H	H	H	A	B
9422	2	3604524	[A/C]	H	H	H	B	H	B	B	B	H	B	H	B	B	B	B	B	B	B	B	B	B	H	B	B	H	H	H	H	H	B	?	?	B	H	H	B	B	B	B	B	B	B	B	B	H	B
9426	2	3636589	[A/G]	H	B	H	H	H	H	A	A	H	H	H	H	B	H	A	H	H	A	H	A	H	H	H	H	B	H	H	H	B	A	?	?	H	H	H	A	H	A	H	B	A	H	A	A	B	A
9427	2	3658772	[A/G]	B	B	?	?	?	?	?	A	B	?	B	A	?	?	?	A	A	A	A	?	?	H	?	?	A	H	H	H	B	A	A	H	?	H	B	?	?	A	A	?	A	A	A	A	?	A
9428	2	3663590	[T/C]	B	H	H	H	B	H	A	H	H	H	B	A	H	H	H	H	A	A	A	H	H	H	H	H	H	H	H	H	H	A	A	?	H	H	B	H	A	A	A	A	H	H	H	A	B	H
9429	2	3701523	[A/C]	H	H	B	B	B	B	B	B	H	B	H	B	B	B	B	B	B	B	B	B	B	H	B	B	B	H	H	?	H	B	B	H	B	?	H	B	B	B	B	B	B	B	B	B	B	B
9430	2	3706502	[A/G]	H	A	A	H	A	H	A	A	A	H	A	A	H	H	A	A	A	A	A	A	H	A	H	H	A	H	A	H	A	A	A	?	H	H	A	A	A	A	A	A	A	A	A	A	H	A
9432	2	3709389	[A/G]	A	A	A	H	A	H	A	A	A	H	A	A	H	H	A	A	A	A	A	A	H	A	H	H	A	H	A	H	A	A	A	?	H	H	A	A	A	A	A	A	A	A	A	A	H	A
9433	2	3730149	[A/C]	B	B	H	H	B	B	H	B	B	H	B	B	B	B	B	H	B	B	B	B	H	B	B	B	B	?	B	?	B	B	B	B	?	?	B	H	H	B	B	B	B	B	B	B	B	B
9434	2	3737939	[T/C]	B	H	A	?	?	A	A	A	H	?	B	A	?	A	A	?	A	A	A	A	?	H	A	A	?	H	H	H	H	A	A	?	A	H	B	?	A	A	A	A	A	?	?	A	?	A
9436	2	3738448	[T/C]	B	B	H	A	A	H	H	H	B	A	H	B	A	H	H	H	B	B	B	H	A	B	H	H	H	H	B	H	B	B	?	H	H	H	H	A	H	B	B	H	H	H	H	B	A	H
9438	2	3744081	[T/C]	B	B	H	B	B	B	B	B	H	B	B	B	B	H	B	B	B	B	B	B	B	B	H	H	B	B	B	?	B	H	B	B	H	B	B	B	B	B	B	B	B	B	B	H	B	B
9439	2	3748038	[A/G]	B	B	?	A	B	?	B	?	B	A	B	A	?	A	B	B	B	?	?	B	A	B	?	?	B	B	B	?	B	?	?	B	H	H	B	H	B	?	A	?	B	H	?	?	?	B
9440	2	3805481	[T/G]	H	B	B	B	B	B	B	B	B	B	B	B	B	B	B	B	B	B	B	B	B	B	B	B	B	B	B	B	B	B	B	B	B	B	B	B	B	B	B	B	B	B	B	B	B	B
17963	2	3816514	[A/G]	H	H	B	B	B	B	H	B	A	B	H	B	H	H	B	H	B	B	B	B	B	H	H	H	B	H	H	H	H	H	B	H	H	H	H	B	H	B	B	H	B	B	B	H	B	B
9442	2	3816583	[T/C]	B	B	H	H	H	H	H	B	B	H	B	B	A	H	B	B	H	B	B	B	H	B	H	H	A	H	B	H	B	B	?	H	H	H	B	B	H	B	B	H	B	H	B	B	A	B
9444	2	3854552	[T/G]	B	B	H	H	H	B	H	H	B	H	H	B	B	B	H	H	B	B	H	H	H	B	B	B	B	?	B	B	B	B	B	B	B	?	H	A	H	B	B	B	H	H	H	B	B	H
9445	2	3926249	[A/C]	A	A	A	A	H	A	A	A	A	A	H	A	H	A	H	B	A	A	H	H	A	A	A	A	A	A	A	A	A	A	A	A	A	A	H	H	A	A	A	A	H	H	A	A	H	H
9447	2	3948069	[T/C]	H	H	A	A	A	A	A	A	H	A	H	A	A	A	A	A	A	A	A	A	A	H	A	A	A	H	H	H	H	A	A	H	A	H	H	A	A	A	A	A	A	A	A	A	A	A
9448	2	3979499	[A/C]	H	H	A	B	H	B	H	B	A	B	H	B	H	H	B	B	H	B	B	B	B	H	H	H	A	H	H	H	H	H	B	?	H	H	H	B	H	B	B	H	B	H	B	H	B	B
9450	2	3980332	[T/G]	H	H	B	A	H	A	H	A	B	A	H	A	H	H	A	A	A	A	A	A	A	H	H	H	H	H	H	H	H	H	A	H	H	H	H	A	H	A	A	H	A	A	A	H	A	A
18002	2	4014240	[A/G]	B	H	B	B	B	H	H	H	B	B	B	A	B	B	H	B	H	A	H	H	B	H	B	B	B	H	H	H	H	H	?	?	H	H	B	B	H	A	A	H	H	B	H	H	H	H
9451	2	4041762	[A/G]	A	A	H	H	H	A	H	A	H	H	H	A	H	H	H	B	A	A	H	H	H	A	H	H	A	?	A	H	A	H	A	A	H	H	H	B	H	A	A	A	H	H	A	H	H	H
16132	2	4046046	[A/G]	B	B	H	B	B	B	H	B	H	B	B	B	B	H	B	B	B	B	B	B	B	B	H	H	B	B	B	B	B	H	B	B	?	B	B	B	H	B	B	B	B	B	B	H	B	B
9455	2	4067972	[A/G]	B	B	H	H	H	B	H	B	H	H	H	B	H	H	H	A	B	B	H	H	H	B	H	H	B	?	B	H	B	H	B	B	H	H	H	A	H	B	B	B	H	H	B	H	H	H
9456	2	4083041	[T/C]	B	B	B	B	H	B	B	B	B	B	H	B	B	B	H	H	B	B	H	H	B	B	B	B	B	B	B	B	B	B	B	B	B	B	H	H	B	B	B	B	H	H	B	B	B	H
9457	2	4101743	[T/C]	B	B	B	B	H	B	B	B	B	B	H	B	B	B	H	H	B	B	H	H	B	B	B	B	B	B	B	B	B	B	B	B	B	B	H	H	B	B	B	B	H	H	B	B	B	H
9458	2	4122634	[T/C]	B	B	B	B	H	B	B	B	B	B	H	B	H	B	H	A	B	B	H	H	B	B	B	B	B	B	B	?	B	B	B	B	B	?	H	H	B	B	B	B	H	H	B	B	H	H
9460	2	4137690	[A/G]	A	A	A	A	H	A	A	A	H	A	H	A	H	H	H	B	A	A	H	H	A	A	H	H	A	A	A	H	A	H	A	A	H	H	H	B	A	A	A	A	H	H	A	H	H	H
9462	2	4166541	[T/C]	A	H	A	A	A	H	A	H	A	A	A	H	A	A	H	A	H	B	H	H	A	?	A	A	A	H	H	H	H	H	B	?	H	H	A	A	A	H	H	H	H	A	H	H	H	H
9465	2	4199150	[A/G]	B	B	A	A	A	A	H	H	H	A	H	H	A	A	H	A	B	B	H	A	A	B	A	A	H	H	B	H	B	H	B	H	?	H	H	A	A	H	H	H	H	H	H	H	H	H
9466	2	4199795	[A/G]	B	B	A	A	A	A	H	H	H	A	H	H	A	A	H	A	B	B	H	A	A	B	A	A	H	H	B	H	B	H	B	H	H	H	H	A	A	H	H	H	H	H	H	H	H	H
9467	2	4256659	[A/G]	H	H	B	B	B	B	B	B	H	B	H	B	B	B	B	B	B	B	B	B	B	H	B	B	B	H	H	?	H	B	B	H	B	?	H	B	B	B	B	B	B	B	B	B	B	B
15800	2	4290688	[T/G]	H	H	H	H	H	B	B	H	H	H	B	H	H	H	H	B	A	A	H	B	H	H	H	H	A	H	H	H	H	A	?	H	H	H	B	B	B	H	H	A	H	A	H	A	H	H
9468	2	4322402	[T/G]	B	B	H	B	B	B	B	B	B	B	B	B	B	B	B	B	B	B	B	B	B	B	B	B	B	B	B	B	B	B	B	B	B	B	B	H	H	B	B	B	B	B	B	B	B	B
9469	2	4354560	[T/G]	H	H	A	H	A	H	H	H	H	H	H	H	A	?	A	A	A	A	A	?	H	?	?	H	A	H	H	H	H	A	A	H	H	H	H	A	H	H	H	A	A	A	H	A	A	A
9470	2	4425889	[T/G]	A	A	A	A	A	A	A	A	A	A	A	A	H	A	A	?	A	A	A	A	A	A	A	A	A	H	A	H	A	A	A	A	A	H	A	A	A	A	A	A	A	A	A	A	H	A
9471	2	4431200	[T/C]	B	B	H	H	H	B	B	H	H	H	B	B	A	H	B	H	B	B	B	B	H	B	H	H	H	H	B	H	B	H	B	H	H	H	B	B	B	B	B	H	B	H	H	H	A	B
9472	2	4504565	[T/C]	H	H	A	A	A	A	A	A	H	A	H	A	A	A	A	A	A	A	A	A	A	H	A	A	A	H	H	H	H	A	A	H	A	H	H	A	A	A	A	A	A	A	A	A	A	A
9475	2	4572698	[A/C]	H	H	H	B	B	B	H	B	B	B	B	H	H	B	H	H	H	H	H	B	B	H	B	B	B	?	B	H	H	B	H	B	B	?	B	A	H	B	H	H	H	B	B	B	H	H
9476	2	4587514	[T/G]	H	H	H	H	H	A	H	H	B	H	H	A	H	H	A	A	A	A	A	A	H	H	H	H	H	H	H	H	H	H	?	H	H	H	H	A	A	A	A	H	A	H	H	H	H	A
9477	2	4603854	[T/C]	H	H	H	A	A	A	H	A	H	A	H	A	A	A	A	A	H	H	A	A	A	H	A	A	H	H	B	H	H	A	H	H	?	H	H	B	A	A	A	A	A	H	A	A	A	A
9478	2	4635464	[T/C]	B	H	H	B	B	H	H	H	B	B	H	H	H	B	H	A	A	A	A	H	B	H	B	B	H	H	H	H	H	B	?	H	?	H	H	A	H	B	H	H	A	H	H	B	H	A
9479	2	4641574	[T/C]	?	H	H	A	?	A	?	H	A	A	A	H	H	A	H	H	B	B	H	A	A	H	A	A	H	H	H	H	H	A	?	?	?	H	A	B	H	A	H	H	H	H	H	A	H	H
9480	2	4696838	[A/C]	A	H	H	A	A	A	A	H	A	A	A	H	H	A	H	H	H	B	H	A	A	A	A	A	H	H	H	H	H	A	B	?	?	H	A	B	H	A	H	H	H	H	H	A	H	H
9481	2	4732593	[T/G]	H	H	A	H	H	B	B	H	H	H	B	H	A	H	H	H	H	A	H	B	H	B	H	H	A	H	H	H	H	H	?	H	H	H	B	A	H	B	H	A	H	A	H	H	A	H
9482	2	4734598	[A/G]	A	A	A	A	A	H	A	A	A	A	H	A	A	A	A	H	H	A	H	H	A	H	A	A	A	?	A	?	A	A	A	H	?	H	?	A	A	A	A	A	H	A	A	A	A	H
9483	2	4793297	[T/C]	A	A	A	H	H	H	H	H	A	H	A	H	A	H	H	A	A	A	A	H	H	A	H	H	A	H	A	H	A	H	?	?	H	H	A	A	H	B	H	A	A	A	H	H	A	A
9484	2	4824642	[A/G]	H	B	H	H	B	H	H	B	H	H	H	B	H	H	B	H	H	H	H	H	H	H	H	H	H	H	B	H	B	H	H	H	H	H	H	A	B	B	B	H	H	H	B	H	H	H
9487	2	4826364	[T/C]	H	B	H	H	H	H	A	H	H	H	H	H	H	H	H	H	H	H	H	A	H	H	H	H	H	H	B	H	B	H	H	H	H	H	H	A	H	A	H	H	H	H	H	H	H	H
9488	2	4852474	[A/G]	H	H	H	A	H	A	B	H	H	A	H	H	A	A	H	A	A	H	A	H	A	H	A	A	A	H	H	H	H	A	H	?	?	H	H	B	H	B	H	A	A	A	H	A	A	A
9490	2	4874581	[T/C]	H	H	H	B	H	B	A	H	H	B	H	H	B	B	H	B	B	H	B	H	B	H	B	B	B	H	H	H	H	B	H	?	?	H	H	A	H	A	H	B	B	B	H	B	B	B
9491	2	4883183	[A/G]	H	H	B	B	B	B	B	B	H	B	H	B	B	B	B	B	B	B	B	B	B	H	B	B	B	H	H	?	H	B	B	B	B	?	H	B	B	B	B	B	B	B	B	B	B	B
9492	2	5039647	[T/C]	H	H	A	A	A	A	B	A	H	A	H	A	A	A	A	A	A	A	A	A	A	H	A	A	A	H	H	H	H	A	A	?	A	H	H	A	A	?	A	A	A	A	A	A	A	A
1284	2	5047839	[A/C]	H	H	A	A	A	A	A	A	H	A	H	A	A	A	A	A	A	A	A	A	A	H	A	A	A	H	H	?	H	A	A	A	A	?	H	A	A	A	A	A	A	A	A	A	A	A
9493	2	5063635	[A/G]	B	B	B	B	B	B	B	B	B	B	B	B	B	B	B	B	B	B	B	B	B	B	B	B	B	B	B	B	B	B	B	B	B	B	B	B	B	B	B	B	B	B	B	B	B	B
9494	2	5064637	[A/G]	H	H	B	B	H	H	H	H	H	B	H	H	B	B	H	B	B	B	B	A	B	H	B	B	B	H	H	H	H	B	B	B	B	H	H	B	H	A	H	B	H	B	H	B	B	H
9497	2	5105885	[A/C]	B	B	H	H	H	H	B	H	B	H	B	H	H	H	H	H	H	H	H	B	H	B	H	H	H	H	H	H	B	H	H	H	H	H	B	B	H	B	H	H	H	H	H	H	H	H
9498	2	5133871	[T/C]	A	A	H	A	H	A	H	H	A	A	A	H	A	A	H	A	A	H	A	H	A	A	A	A	A	?	A	A	A	A	H	A	A	A	A	B	H	B	H	A	A	A	H	A	A	A
9499	2	5141894	[A/G]	B	B	H	H	H	H	B	H	B	H	B	H	H	H	H	H	H	H	H	B	H	B	H	H	H	H	H	H	B	H	H	H	H	H	B	B	H	B	H	H	H	H	H	H	H	H
9500	2	5165704	[A/G]	H	H	H	B	B	B	H	B	H	B	H	B	B	B	B	B	B	H	B	B	B	H	B	B	B	H	H	H	H	B	H	?	?	H	H	A	B	B	B	B	B	B	B	B	B	B
9501	2	5193991	[T/C]	H	H	A	A	A	A	A	A	H	A	H	A	A	A	A	A	A	A	A	A	A	H	A	A	A	H	H	?	H	A	A	A	A	H	H	A	A	A	A	A	A	A	A	A	A	A
9503	2	5236271	[A/C]	A	A	H	H	B	A	H	B	A	H	H	H	A	H	B	H	A	A	A	H	H	A	H	A	H	H	A	H	A	A	A	?	H	H	A	A	B	B	H	H	H	A	B	A	A	H
9504	2	5260293	[A/G]	H	H	H	B	H	H	A	H	H	B	A	H	H	B	H	B	B	H	B	H	B	H	B	H	B	H	H	H	H	H	H	H	?	H	H	A	H	A	H	B	B	B	H	H	H	B
9506	2	5279601	[T/C]	H	H	H	H	H	B	H	H	H	H	H	B	B	B	H	H	B	B	B	B	H	H	H	B	H	H	H	H	H	B	?	H	H	H	H	B	H	B	B	H	H	B	H	B	B	H
9509	2	5289880	[T/C]	B	B	H	B	B	B	B	B	B	B	B	H	B	B	B	B	B	H	B	B	B	B	B	B	B	B	B	B	B	B	H	B	B	B	B	A	B	B	H	B	B	B	B	B	B	B
9510	2	5388038	[T/C]	A	A	A	A	H	A	H	H	A	A	?	A	H	?	?	?	A	A	A	?	?	?	?	A	A	?	A	H	A	A	A	H	A	H	?	A	H	B	A	H	A	A	H	A	A	A
9511	2	5430203	[T/G]	H	A	A	A	A	B	B	H	H	A	H	B	H	B	H	B	B	B	B	H	A	H	H	B	B	H	H	H	A	B	B	?	H	H	A	A	A	A	B	A	H	B	H	B	B	H
16904	2	5609792	[A/C]	?	A	?	A	?	H	B	B	?	A	B	H	B	?	B	?	A	B	A	A	A	?	?	B	?	H	?	H	A	B	B	H	H	H	B	?	A	?	H	A	B	?	B	B	B	B
9513	2	5646321	[T/C]	A	A	A	A	A	H	A	H	A	A	H	H	H	A	A	A	A	H	H	H	A	A	A	H	A	H	A	H	A	H	H	?	H	H	A	H	A	H	H	H	H	A	H	H	H	H
9515	2	5662969	[T/C]	B	H	H	A	H	A	A	A	B	A	H	H	A	B	A	H	B	H	A	A	A	B	H	H	B	H	B	H	H	H	H	?	H	H	H	A	A	A	H	A	A	B	A	H	A	A
9516	2	5664339	[T/G]	A	H	A	H	A	A	A	A	A	H	H	H	H	A	A	A	A	H	A	A	H	A	A	A	A	H	A	H	H	A	H	?	H	H	A	A	B	A	H	H	H	A	A	A	H	H
9517	2	5681886	[T/C]	B	B	H	H	H	B	B	B	B	H	B	B	B	B	H	B	B	B	B	B	H	B	H	B	B	B	B	B	B	B	B	B	H	B	B	B	B	H	B	B	B	B	B	B	B	B
9518	2	5695975	[T/C]	?	A	A	A	A	H	A	H	?	A	?	A	H	?	A	A	?	?	H	H	A	?	A	B	?	H	?	H	A	B	?	H	H	H	A	B	A	H	A	H	B	?	H	B	A	B
9520	2	5726489	[T/C]	B	B	B	B	B	B	H	H	B	B	B	B	B	B	H	B	B	B	B	B	B	B	B	B	B	B	B	B	B	B	B	B	B	B	B	B	B	B	B	B	B	B	H	B	H	B
9521	2	5727275	[A/C]	A	A	H	H	H	H	A	H	A	H	A	A	H	A	H	A	A	A	H	H	H	A	H	H	A	H	A	H	A	H	A	?	H	H	A	B	A	B	A	H	H	A	H	H	A	H
9523	2	5729271	[T/C]	A	H	H	B	H	B	B	B	A	B	A	H	B	A	B	H	A	A	B	B	B	A	H	H	A	H	A	H	H	H	A	?	H	H	H	B	B	B	H	B	H	A	B	H	B	H
9524	2	5759393	[T/C]	A	H	A	H	A	H	H	A	A	H	A	A	H	A	A	H	A	A	H	H	H	A	A	A	A	H	A	H	H	A	A	A	?	H	H	A	B	A	A	H	A	A	A	A	B	A
9525	2	5788962	[A/G]	A	A	A	A	H	H	A	H	A	A	A	A	H	A	A	A	A	A	H	H	A	A	A	H	H	H	A	H	A	H	A	H	H	H	A	B	A	H	A	H	H	A	H	H	A	H
9526	2	5815525	[T/G]	B	H	B	H	B	H	B	B	B	H	B	B	B	B	B	B	B	B	H	H	H	B	B	B	B	B	B	?	H	B	B	B	?	H	B	B	A	B	B	H	B	B	B	B	H	B
9527	2	5818402	[A/C]	B	H	B	H	H	A	A	A	B	H	B	H	A	B	H	H	B	B	A	A	H	B	B	H	H	H	B	H	H	H	?	H	?	H	H	A	A	H	H	A	H	B	A	H	A	H
9529	2	5873057	[A/G]	A	H	H	B	H	H	H	H	A	B	A	H	H	A	B	A	H	A	H	H	B	A	H	A	A	H	A	H	H	A	?	?	H	H	A	A	B	H	H	H	A	A	H	A	B	A
9531	2	5893947	[A/G]	A	H	H	B	H	H	B	H	A	B	A	H	H	A	B	H	H	A	H	H	B	A	H	A	A	H	A	H	H	A	A	?	H	H	H	A	B	H	H	H	A	A	H	A	B	A
9532	2	5917719	[A/G]	A	A	H	H	H	H	H	H	A	H	A	A	A	A	B	A	H	A	H	H	H	A	H	A	A	H	A	H	A	A	A	A	H	H	A	A	A	H	A	A	A	A	H	A	H	A
372	2	5946698	[A/C]	B	H	H	A	H	H	H	H	B	A	B	B	H	B	A	B	H	B	H	H	A	B	H	B	B	H	B	H	H	B	B	B	H	H	B	B	A	H	B	H	B	B	H	B	A	B
9534	2	5954354	[A/C]	B	B	B	B	B	B	H	B	B	B	B	B	B	B	B	H	B	B	B	B	B	B	B	B	B	B	B	B	B	B	B	B	B	B	H	B	B	B	B	B	B	B	B	B	B	B
9535	2	6006239	[T/C]	B	H	H	A	A	A	A	A	B	A	B	B	A	B	A	?	H	B	A	A	A	B	?	H	H	H	B	H	H	H	B	H	H	H	H	A	A	A	B	A	H	B	A	H	A	H
9536	2	6040324	[T/C]	B	B	B	B	H	A	H	H	B	B	B	H	A	B	B	H	B	B	A	A	B	B	B	H	H	H	B	H	B	H	B	H	?	H	H	A	B	H	H	H	H	B	H	H	H	H
9537	2	6041573	[T/G]	B	B	B	B	B	H	B	B	B	B	B	B	B	B	B	B	B	B	H	H	B	B	B	B	B	B	B	B	B	B	B	B	B	B	B	B	B	B	B	B	B	B	B	B	B	B
9539	2	6048259	[A/G]	B	B	B	B	H	A	H	H	B	B	B	H	A	B	B	H	B	B	A	A	B	B	B	H	H	H	B	H	B	H	B	H	?	H	H	A	B	H	H	H	H	B	H	H	H	H
9540	2	6076899	[T/C]	B	B	B	B	H	H	B	H	B	B	B	B	H	B	B	B	B	B	H	H	B	B	B	H	H	H	B	H	B	H	B	H	H	H	H	A	B	H	B	H	H	B	H	H	B	H
9541	2	6101616	[A/C]	B	B	B	B	B	B	B	B	B	B	B	B	B	B	B	B	B	B	B	B	B	B	B	B	B	B	B	B	B	B	B	B	B	B	B	B	B	B	B	B	B	B	B	B	B	B
9543	2	6126937	[T/C]	A	A	H	H	H	H	H	A	A	H	A	A	A	A	H	H	H	A	H	?	H	A	H	A	A	H	A	H	A	A	A	A	H	H	H	A	A	H	A	A	A	A	A	A	H	A
9547	2	6129993	[T/C]	B	B	H	H	A	A	A	A	B	H	B	H	A	B	A	H	H	B	A	A	H	B	H	H	H	H	B	H	B	H	B	H	H	H	H	A	B	A	H	H	H	B	A	H	A	H
9549	2	6164795	[T/G]	B	B	B	B	H	H	B	?	?	B	B	B	H	B	B	B	B	B	H	H	B	B	B	H	H	B	B	H	B	H	B	H	B	H	B	A	B	H	B	H	H	B	?	H	B	H
9550	2	6189454	[T/C]	B	B	B	B	H	H	B	H	B	B	B	H	H	B	B	B	B	B	H	H	B	B	B	H	H	H	B	H	B	H	B	H	B	H	H	?	B	H	H	H	H	B	H	H	B	H
9551	2	6226579	[T/C]	B	H	A	A	H	B	H	B	B	A	A	A	H	B	H	A	H	A	B	B	A	?	?	B	H	H	H	H	H	B	?	?	H	H	H	B	A	H	A	H	H	H	B	B	A	H
9553	2	6258157	[T/C]	A	H	B	B	H	A	H	A	A	B	B	B	H	A	H	B	H	B	A	A	B	H	H	A	H	H	H	H	H	A	B	?	H	H	H	A	B	H	B	H	H	H	A	A	B	H
9556	2	6313608	[A/C]	B	H	A	A	H	H	A	H	B	A	A	A	H	B	A	A	H	A	H	H	A	H	H	B	H	H	H	H	H	B	A	?	H	H	H	B	A	H	A	H	H	H	H	B	A	H
9557	2	6349261	[A/G]	A	A	A	A	A	A	A	A	A	A	A	A	H	A	A	A	A	A	A	A	A	A	A	A	A	A	A	?	A	A	A	A	A	A	H	A	A	A	A	A	A	A	A	A	H	A
9560	2	6350324	[T/C]	A	A	H	H	H	H	A	A	A	H	A	H	H	A	H	A	H	A	H	H	H	A	H	A	A	H	A	H	A	A	A	?	H	H	H	A	A	H	H	A	A	A	A	A	B	A
9561	2	6368443	[T/C]	A	A	H	A	A	A	H	A	A	A	B	H	A	A	A	H	A	B	A	A	A	H	A	A	H	H	H	H	A	A	?	H	H	?	H	A	A	A	H	A	H	H	A	A	A	H
9562	2	6381028	[T/C]	A	A	A	A	A	A	A	A	A	A	A	A	A	A	A	A	A	A	A	A	A	A	A	A	A	A	A	A	A	A	A	A	A	A	A	A	A	A	A	A	A	A	A	A	A	A
9563	2	6432724	[A/G]	B	B	H	B	B	B	B	B	B	B	A	A	H	B	B	H	B	A	B	B	B	H	B	B	H	H	H	H	B	B	?	H	H	H	B	B	B	B	A	B	H	H	B	B	H	H
9564	2	6475332	[A/G]	A	H	B	B	H	H	B	H	A	B	B	H	H	A	B	B	H	B	H	H	B	H	H	A	H	H	H	H	H	A	?	H	H	H	A	A	B	H	H	A	H	H	H	A	B	H
9565	2	6502038	[T/G]	A	H	B	B	H	H	B	A	A	B	B	B	H	A	B	H	H	B	H	H	B	H	?	A	H	H	H	H	H	A	B	H	H	H	A	A	B	H	B	A	H	H	A	A	B	H
9566	2	6553246	[T/G]	A	H	A	H	A	A	A	A	A	H	A	A	A	A	A	A	A	A	A	A	H	A	A	A	A	?	A	?	H	A	A	A	A	H	A	A	B	A	A	A	A	A	A	A	A	A
9567	2	6628241	[A/G]	B	H	B	H	B	B	B	B	B	H	B	B	B	B	B	B	B	B	B	B	H	B	B	B	B	B	B	B	H	B	B	B	B	B	B	B	A	B	B	B	B	B	B	B	B	B
9569	2	6665461	[T/C]	B	H	A	A	H	H	A	B	B	A	H	A	B	B	A	B	H	H	H	H	A	B	H	B	H	H	B	H	H	B	H	H	H	H	H	B	A	H	A	B	H	B	B	B	H	H
9570	2	6668286	[T/C]	?	A	H	A	A	B	A	?	?	A	B	B	?	?	A	?	A	B	B	B	A	?	A	?	B	H	?	H	A	?	B	?	H	H	B	?	A	A	B	?	B	?	?	?	A	B
9571	2	6679862	[T/C]	A	A	A	A	A	H	A	A	A	A	B	B	A	A	A	A	A	B	H	H	A	A	A	A	?	H	A	H	A	A	B	H	H	H	?	A	A	A	B	A	H	A	A	A	A	H
9572	2	6703782	[A/C]	B	H	B	H	B	B	B	B	B	?	B	B	B	B	B	B	B	B	B	B	?	B	B	B	B	B	B	B	H	B	B	B	B	B	H	B	A	B	B	B	B	B	B	B	B	B
9573	2	6710849	[T/C]	B	B	B	B	B	B	B	B	B	B	B	B	B	B	B	B	B	B	B	B	B	B	B	B	B	B	B	B	B	B	B	B	B	B	B	B	B	B	B	B	B	B	B	B	B	B
9574	2	6715397	[A/G]	B	B	B	B	B	B	B	B	B	B	B	H	B	B	B	B	B	B	B	B	B	B	B	B	B	B	B	B	B	B	B	B	B	B	B	B	B	B	H	B	B	B	B	B	B	B
9576	2	6727718	[T/C]	B	H	A	A	H	H	A	B	B	A	A	A	H	B	A	H	H	A	H	H	A	H	H	B	H	H	H	H	H	B	?	H	H	H	B	B	A	H	A	B	H	H	B	B	A	H
9578	2	6747516	[A/G]	B	B	H	H	H	B	B	B	B	H	B	B	B	B	H	B	H	B	B	B	H	B	H	B	B	H	B	H	B	B	B	B	H	H	B	B	B	H	B	B	B	B	B	B	H	B
9579	2	6754285	[A/G]	A	A	H	H	H	H	A	A	A	H	A	A	A	A	H	A	H	A	H	H	H	A	H	A	A	A	A	A	A	A	A	A	H	?	A	A	A	H	A	A	A	A	A	A	H	A
9580	2	6819508	[A/G]	B	B	A	H	H	H	A	H	B	H	A	A	H	B	A	H	H	A	H	H	H	H	H	B	H	H	H	H	B	B	?	?	H	H	H	B	B	H	A	B	H	H	H	B	A	H
9581	2	6820223	[T/C]	B	B	A	H	H	H	A	H	B	H	A	A	H	B	A	H	H	A	H	H	H	H	H	B	H	H	H	H	B	B	?	?	H	H	H	B	B	H	A	B	H	H	H	B	A	H
9582	2	6864753	[T/C]	B	H	B	H	B	B	B	B	B	H	H	B	B	B	B	B	B	B	B	B	H	B	B	B	B	?	B	?	H	B	B	B	B	?	H	B	A	B	B	B	B	B	B	B	B	B
9583	2	6944394	[A/G]	B	H	A	A	H	H	A	H	B	A	A	A	H	B	A	H	H	A	H	H	A	H	H	B	H	H	H	H	H	B	A	?	H	H	H	B	A	H	A	B	H	H	H	B	A	H
9585	2	6976938	[T/G]	A	H	B	B	H	H	B	H	A	B	B	B	H	A	B	H	H	B	H	H	B	H	H	A	H	H	H	H	H	A	B	H	H	H	H	A	B	H	B	A	H	H	H	A	B	H
9586	2	6977110	[A/G]	B	H	H	A	H	B	H	H	B	A	B	H	B	B	H	B	H	B	B	B	A	B	H	B	B	H	B	H	H	B	B	B	H	H	B	B	A	H	H	B	B	B	H	B	H	B
9589	2	7006798	[A/G]	B	B	B	B	B	H	H	H	B	B	A	B	H	B	H	H	B	A	H	H	B	H	B	B	H	H	H	H	B	B	?	?	?	H	H	B	B	B	B	B	H	H	H	B	H	H
9590	2	7060869	[A/G]	A	H	B	B	H	H	B	H	A	B	B	B	H	A	B	H	H	B	H	H	B	H	H	A	H	H	H	H	H	A	B	H	H	H	H	A	B	H	B	A	H	H	H	A	B	H
9591	2	7100711	[A/G]	A	A	A	H	A	A	A	H	A	H	B	H	A	A	A	A	A	H	A	A	H	A	A	A	H	H	A	H	A	A	H	H	H	H	H	A	A	A	H	A	H	A	H	A	A	H
9594	2	7119540	[T/C]	B	H	H	B	B	B	H	B	B	B	B	?	B	B	B	B	B	B	B	B	B	B	B	B	B	B	B	B	H	B	B	B	B	B	B	B	A	B	?	B	B	B	B	B	B	B
9595	2	7145174	[A/G]	B	B	B	B	B	B	B	B	B	B	H	B	B	B	B	B	B	H	B	B	B	B	B	B	H	B	B	B	B	B	H	B	B	B	B	B	B	B	B	B	H	B	B	B	B	H
9597	2	7161346	[A/G]	A	A	A	A	A	H	A	H	A	A	B	H	A	A	A	A	A	H	H	H	A	A	A	A	H	H	A	H	A	A	H	H	H	H	H	A	A	A	H	A	H	A	H	A	A	H
9598	2	7195735	[T/C]	B	B	H	H	H	H	H	H	B	H	A	H	H	B	A	H	H	A	H	H	H	H	H	B	H	H	H	H	B	B	?	H	H	H	H	B	B	H	H	B	H	H	H	B	A	H
16470	2	7205677	[T/G]	B	H	H	B	B	B	H	B	B	B	B	H	B	B	B	B	B	B	B	B	B	B	B	B	B	B	B	B	H	B	B	B	B	B	B	B	A	B	H	B	B	B	B	B	B	B
15565	2	7223646	[A/G]	B	B	B	H	B	B	B	B	B	H	H	B	B	B	B	B	B	B	B	B	H	B	B	B	B	B	B	B	B	B	B	B	B	B	H	B	B	B	B	B	B	B	B	B	B	B
9601	2	7255013	[A/G]	A	A	A	A	A	A	A	A	A	A	H	A	A	A	A	A	A	A	A	A	A	A	A	A	A	A	A	A	A	A	?	A	A	A	H	A	A	A	A	A	A	A	A	A	A	A
9602	2	7300456	[T/C]	A	H	B	B	H	A	H	A	A	B	H	B	A	A	H	A	H	A	A	A	B	A	H	A	A	H	A	H	H	A	A	?	H	H	H	A	B	H	B	A	A	A	A	A	H	A
9605	2	7304374	[T/C]	B	H	A	A	H	H	H	H	B	A	A	A	H	B	H	H	H	H	H	H	A	B	H	B	H	H	B	H	H	B	H	?	H	H	H	B	A	H	A	B	H	B	H	B	A	H
9607	2	7323453	[A/G]	A	H	B	B	H	H	B	H	A	B	B	B	H	A	B	H	H	B	H	H	B	H	H	A	H	H	H	H	H	A	?	H	H	H	H	A	B	H	B	A	H	H	H	A	B	H
9608	2	7333641	[A/C]	B	B	B	B	B	B	B	B	B	B	B	B	B	B	B	B	B	B	B	B	B	B	B	B	B	B	B	B	B	B	B	B	B	B	B	B	B	B	B	B	B	B	B	B	B	B
9609	2	7384952	[T/G]	A	H	H	A	A	A	H	A	A	A	A	H	A	A	A	A	A	A	A	A	A	A	A	A	A	A	A	A	H	A	A	A	A	A	A	A	B	A	H	A	A	A	A	A	A	A
9610	2	7428546	[A/G]	A	A	H	B	H	A	A	A	A	B	A	A	H	A	H	A	H	A	A	A	B	A	H	A	A	H	A	H	A	A	A	?	H	H	A	A	A	H	A	A	A	A	A	A	B	A
9611	2	7438920	[A/C]	B	H	A	?	B	B	A	H	B	?	A	A	B	B	A	B	B	H	B	B	?	B	B	B	H	B	B	B	H	B	H	B	B	B	H	B	A	B	A	B	H	B	H	B	?	H
9612	2	7474936	[A/G]	?	A	H	B	B	B	H	B	?	B	B	H	B	?	B	B	B	B	B	B	B	B	B	?	B	B	B	B	A	?	B	B	B	B	B	?	A	B	H	?	B	B	B	?	B	B
9613	2	7520327	[A/G]	?	B	B	?	B	?	B	?	?	?	B	B	?	?	?	?	?	B	?	?	?	?	?	?	B	B	?	B	B	?	B	B	B	B	B	?	B	?	B	?	B	?	?	?	?	B
9614	2	7520864	[A/G]	A	A	H	B	H	A	A	A	A	B	A	A	H	A	H	A	H	A	A	A	B	A	H	A	A	?	A	H	A	A	A	?	H	H	A	A	A	H	A	A	A	A	A	A	B	A
9615	2	7598150	[A/G]	B	B	H	H	H	H	B	H	B	H	B	H	H	B	H	H	H	B	B	H	H	B	H	B	B	?	B	H	B	B	B	B	H	H	B	B	B	H	H	B	B	B	H	B	A	B
9617	2	7631378	[T/C]	B	H	A	H	A	H	A	H	B	H	A	A	H	B	A	H	H	A	H	H	H	H	H	B	A	H	H	H	H	B	A	H	H	H	H	B	A	H	A	B	H	H	H	B	A	H
9618	2	7668577	[T/C]	B	H	B	B	H	B	H	B	B	B	B	B	B	B	H	B	B	B	B	B	B	B	B	B	H	?	B	B	H	B	B	H	B	B	H	B	A	B	B	B	B	B	B	B	B	B
9619	2	7723201	[T/C]	A	A	A	A	A	A	A	A	A	A	H	H	A	A	A	A	A	H	A	A	A	A	A	A	?	H	A	?	A	A	?	H	?	A	A	A	A	A	H	A	H	A	A	A	A	H
9620	2	7780660	[A/G]	B	B	B	B	B	B	B	B	B	B	H	B	B	B	B	B	B	H	B	B	B	B	B	B	H	B	B	B	B	B	H	B	B	B	B	B	B	B	B	B	H	B	B	B	B	H
9112	2	7807926	[A/G]	B	H	B	B	B	B	H	B	B	B	B	B	B	B	H	B	B	B	B	B	B	B	B	B	B	B	B	B	H	B	B	B	B	B	B	B	A	B	B	B	B	B	B	B	B	B
9113	2	7838818	[T/C]	A	A	H	A	A	A	H	H	A	A	H	B	A	A	A	A	A	H	A	A	A	A	A	A	H	H	A	H	A	A	H	H	?	H	A	A	A	A	B	A	H	A	H	A	A	H
9114	2	7851859	[T/C]	B	H	B	B	B	B	H	B	B	B	B	B	B	B	H	B	B	B	B	B	B	B	B	B	B	B	B	B	H	B	B	B	B	B	B	B	A	B	B	B	B	B	B	B	B	B
9116	2	7879961	[A/C]	A	A	H	H	H	A	A	A	A	H	A	H	H	A	H	A	H	A	A	A	H	A	H	A	A	H	A	H	A	A	A	?	H	H	A	A	A	H	H	A	A	A	A	A	B	A
9117	2	7905347	[T/C]	B	B	B	B	B	B	B	B	B	B	B	B	B	B	B	B	B	B	B	B	B	B	B	B	B	B	B	B	B	B	B	B	B	B	B	B	B	B	B	B	B	B	B	B	B	B
9118	2	7943169	[T/G]	B	B	A	H	A	H	H	H	B	H	A	A	H	B	H	H	H	A	H	H	H	H	H	B	A	H	H	H	B	B	?	H	H	H	H	B	B	H	A	B	H	H	H	B	A	H
9119	2	7969863	[A/C]	A	H	B	H	B	H	H	H	A	H	B	B	H	A	B	H	H	B	H	H	H	H	H	A	B	H	H	H	H	A	B	H	H	H	H	A	B	H	B	A	H	H	H	A	B	H
9125	2	7970900	[A/G]	B	B	H	B	H	B	B	B	B	B	B	B	H	B	H	B	H	B	B	B	B	B	H	B	B	B	B	H	B	B	B	B	H	H	B	B	B	H	B	B	B	B	B	B	A	B
9126	2	8001694	[A/G]	B	H	A	H	A	B	A	B	B	H	A	?	H	B	A	B	H	A	H	B	H	H	H	B	A	H	H	H	H	B	A	H	H	H	H	B	A	H	?	B	H	H	B	B	A	H
9127	2	8020992	[A/C]	B	B	B	B	B	B	B	B	B	B	B	B	B	B	B	B	B	B	B	B	B	B	B	B	B	B	B	B	B	B	B	B	B	B	B	B	B	B	B	B	B	B	B	B	B	B
9128	2	8021856	[T/C]	A	H	B	H	B	H	B	H	A	H	B	B	H	A	B	H	H	B	H	H	H	H	H	A	B	H	H	H	H	A	?	H	H	H	H	A	B	H	B	A	H	H	H	A	B	H
16338	2	8029257	[T/C]	A	A	H	A	A	H	H	H	A	A	A	B	A	A	A	H	A	H	H	H	A	H	A	A	A	H	H	H	A	A	H	A	?	H	A	A	A	A	B	A	A	H	H	A	A	A
9139	2	8125688	[A/G]	B	H	H	B	H	B	H	B	B	B	H	B	H	B	A	B	H	H	B	B	B	B	H	B	H	?	B	H	H	B	H	B	H	H	B	B	A	H	B	B	H	B	B	B	A	H
9140	2	8163276	[A/G]	B	H	B	B	B	B	H	H	B	B	B	B	B	B	H	B	B	H	H	B	B	H	B	B	B	H	H	?	H	B	H	B	B	?	B	B	A	B	B	B	B	H	H	B	B	B
9141	2	8185167	[A/G]	B	H	B	B	B	B	H	H	B	B	B	B	B	B	H	B	B	H	H	B	B	H	B	B	B	H	H	H	?	B	H	B	?	H	B	B	A	B	B	B	B	H	H	B	B	B
9143	2	8227729	[T/C]	B	H	B	B	B	B	H	B	B	B	B	B	B	B	H	B	B	B	B	B	B	B	B	B	B	B	B	B	H	B	B	B	B	B	B	B	A	B	B	B	B	B	B	B	B	B
9146	2	8286942	[A/C]	A	A	A	A	A	A	A	A	A	A	A	A	A	A	A	A	A	A	A	A	A	A	A	A	A	A	A	A	A	A	A	A	A	A	A	A	A	A	A	A	A	A	A	A	A	A
9147	2	8288379	[T/C]	A	H	B	H	B	H	B	H	A	H	B	B	H	A	B	H	H	B	H	H	H	H	H	A	B	H	H	H	H	A	B	H	H	H	H	A	B	H	B	A	H	H	H	A	B	H
9148	2	8329307	[A/G]	A	A	H	A	H	H	H	H	A	A	A	H	H	A	H	H	H	A	H	H	A	A	H	A	A	H	A	H	A	A	A	A	H	H	A	A	A	H	H	A	A	A	H	A	B	A
9152	2	8347472	[A/G]	B	B	B	B	B	B	B	B	B	B	B	B	B	B	B	B	B	H	B	B	B	H	B	B	B	B	H	B	B	B	?	B	B	B	B	B	B	B	B	B	B	H	B	B	B	B
9155	2	8381864	[A/G]	B	B	H	B	H	B	B	B	B	B	B	B	H	B	H	B	H	B	B	B	B	B	H	B	B	?	B	H	B	B	B	B	H	H	B	B	B	H	B	B	B	B	B	B	A	B
9156	2	8438220	[A/G]	A	A	B	A	H	H	H	H	A	A	A	H	H	A	H	H	H	H	H	H	A	H	H	A	A	H	H	H	A	A	H	?	H	H	A	A	A	H	H	A	A	H	H	A	B	A
9158	2	8440413	[T/C]	A	A	B	A	H	A	H	H	A	A	A	B	H	A	H	A	H	H	H	A	A	H	H	A	A	H	H	H	A	A	H	A	H	H	A	A	A	H	B	A	A	H	H	A	B	A
9165	2	8470895	[A/G]	B	B	B	B	B	H	B	H	B	B	H	B	B	B	B	H	B	B	B	H	B	B	B	B	B	B	B	B	B	B	B	B	B	B	B	B	B	B	B	B	B	B	H	B	B	B
16465	2	8521452	[T/G]	B	H	A	H	A	H	A	H	B	H	A	A	?	B	A	?	?	A	H	?	?	?	?	B	A	H	H	H	H	B	?	H	H	H	H	B	A	H	A	B	H	H	H	B	A	?
9168	2	8538748	[A/G]	B	H	B	B	B	B	H	B	B	B	B	B	B	B	H	B	B	B	B	B	B	B	B	B	B	B	B	B	H	B	B	B	B	B	B	B	A	B	B	B	B	B	B	B	B	B
9171	2	8567027	[T/C]	A	A	A	A	A	A	A	A	A	A	A	A	A	A	A	A	A	H	H	A	A	H	A	A	A	H	H	A	A	A	?	A	A	A	A	A	A	A	A	A	A	H	A	A	A	A
9174	2	8569987	[T/C]	A	H	B	H	B	A	H	H	A	H	B	B	H	A	B	A	H	B	H	A	H	H	H	A	B	H	H	H	H	A	B	H	H	H	H	A	B	H	B	A	H	H	H	A	B	H
16010	2	8582944	[T/C]	B	B	H	B	B	B	H	B	B	B	H	H	B	B	B	B	B	B	B	B	B	B	B	B	B	B	B	B	B	B	B	B	B	B	B	B	B	B	H	B	B	B	B	B	B	B
9176	2	8635442	[T/C]	A	H	B	A	B	A	B	H	A	A	?	B	H	A	B	A	H	B	H	A	A	?	H	A	?	H	H	H	H	A	B	?	H	H	A	A	B	H	B	A	?	H	H	A	B	A
9178	2	8693554	[T/C]	B	B	B	H	H	H	H	B	B	H	H	H	H	B	B	H	B	B	H	H	H	H	H	H	H	H	H	H	B	B	B	?	H	H	H	B	B	H	H	A	B	H	B	B	H	B
9179	2	8742380	[A/C]	B	H	A	B	H	H	A	H	B	B	A	H	H	B	A	H	H	A	H	H	B	H	H	B	H	H	H	H	H	B	A	?	H	H	B	B	A	H	H	B	H	H	H	B	A	H
9180	2	8757865	[A/G]	B	B	B	H	H	B	B	B	B	H	A	B	B	B	B	B	B	H	B	B	H	B	B	B	A	H	B	B	B	B	H	H	?	B	H	B	B	B	B	B	H	B	B	B	B	H
9181	2	8828693	[T/C]	B	H	A	B	H	B	H	B	B	B	B	B	H	B	A	B	H	H	H	B	B	H	H	B	B	?	H	?	H	B	H	B	H	?	B	B	A	H	B	B	B	H	B	B	A	B
9182	2	8852731	[T/C]	B	H	A	B	H	B	H	B	B	B	B	B	H	B	A	B	H	H	H	B	B	H	H	B	B	H	H	H	H	B	H	?	H	H	B	B	A	H	B	B	B	H	B	B	A	B
9186	2	8943456	[T/C]	B	H	A	H	A	H	A	H	B	H	A	A	H	B	A	H	H	A	H	H	H	H	H	B	A	H	H	H	H	B	A	H	H	H	H	B	A	H	A	B	H	H	H	B	A	H
9187	2	8971434	[T/C]	A	A	A	A	A	A	A	H	A	A	A	A	A	A	A	A	A	A	A	A	A	A	A	A	A	H	A	?	A	A	A	A	A	H	A	A	A	A	A	A	A	A	H	A	A	A
9188	2	8974123	[A/C]	B	H	A	H	A	H	A	H	B	H	A	A	H	B	A	H	H	A	H	H	H	H	H	B	A	H	H	H	H	B	A	H	H	H	H	B	A	H	A	B	H	H	H	B	A	H
9190	2	8975106	[T/G]	B	H	A	H	A	H	A	B	B	H	A	H	H	B	A	H	H	A	H	H	H	H	H	B	A	H	H	H	H	B	A	H	H	H	H	B	A	H	H	B	H	H	B	B	A	H
9191	2	9002325	[T/G]	B	B	B	H	H	B	B	B	B	H	A	B	B	B	B	B	B	H	B	B	H	B	B	B	A	?	B	B	B	B	H	H	B	B	H	B	B	B	B	B	H	B	B	B	B	H
9192	2	9135820	[T/C]	B	H	A	B	H	B	H	H	B	B	B	B	?	B	A	B	H	B	B	B	B	B	?	B	B	B	B	?	H	B	B	B	H	H	B	B	A	H	B	B	B	B	H	B	A	B
9195	2	9136972	[T/G]	A	A	A	H	H	A	H	A	A	H	B	H	A	A	A	A	A	H	A	A	H	A	A	A	B	H	A	H	A	A	H	H	H	?	H	A	A	A	H	A	H	A	A	A	A	H
9197	2	9143505	[A/G]	B	B	B	B	B	B	B	B	B	B	H	B	B	B	B	B	B	H	B	B	B	B	B	B	?	H	B	?	B	B	?	?	?	B	B	B	B	B	B	B	H	B	B	B	B	H
9202	2	9223164	[T/C]	B	H	A	B	H	B	A	H	B	B	B	B	H	B	A	B	H	B	B	B	B	B	H	B	B	?	B	H	H	B	B	B	H	H	B	B	A	H	B	B	B	B	H	B	A	B
9203	2	9224040	[A/G]	B	H	B	B	B	B	H	B	B	B	B	B	B	B	H	B	B	B	B	B	B	B	B	B	B	B	B	B	?	B	B	B	B	B	B	B	B	B	B	B	B	B	B	B	B	B
9204	2	9244405	[T/C]	A	A	B	A	H	A	H	H	A	A	A	A	H	A	H	A	H	A	A	A	A	A	H	A	A	?	A	H	A	A	A	A	H	H	A	A	B	H	A	A	A	A	?	A	B	A
9207	2	10280395	[A/G]	B	H	A	H	A	H	A	H	B	H	H	A	H	B	A	H	H	H	H	H	H	H	H	B	H	H	H	H	H	B	H	H	H	H	H	B	A	H	A	B	B	H	H	B	A	B
9208	2	10288147	[T/C]	B	H	B	B	B	H	H	B	B	B	B	B	B	B	H	H	B	B	B	H	B	B	B	B	B	B	B	B	H	B	B	B	B	?	B	B	B	B	B	B	B	B	B	B	B	B
9210	2	10292647	[T/C]	A	H	B	A	H	H	B	H	A	A	H	B	H	A	B	H	H	H	H	H	A	H	H	A	A	H	H	H	H	A	H	?	H	H	A	A	B	H	B	A	A	H	H	A	B	A
9211	2	10345624	[A/G]	B	B	A	B	H	B	B	H	B	B	B	?	H	B	H	B	H	H	H	B	B	H	H	B	B	B	B	B	B	B	?	B	B	B	B	B	A	H	?	B	B	H	H	B	A	B
9212	2	10372341	[T/G]	B	B	B	B	B	B	H	B	B	B	H	H	B	B	B	B	B	H	H	B	B	H	B	B	B	?	H	B	B	B	?	B	B	B	B	B	B	B	H	B	B	H	B	B	B	B
9214	2	10373108	[T/G]	B	H	B	B	B	B	H	B	B	B	B	B	B	B	H	B	B	B	B	B	B	B	B	B	B	B	B	B	?	B	B	B	B	B	B	B	B	B	B	B	B	B	B	B	B	B
9215	2	10418680	[T/C]	B	H	B	B	B	B	H	B	B	B	B	B	B	B	H	B	B	B	B	B	B	B	B	B	B	B	B	B	?	B	B	B	B	B	B	B	B	B	B	B	B	B	B	B	B	B
222	2	10441235	[A/G]	B	H	B	B	B	H	H	B	B	B	B	H	B	B	H	H	B	B	B	H	B	B	B	B	B	B	B	B	H	B	B	B	B	B	B	B	B	B	H	B	B	B	B	B	B	B
9216	2	10477784	[A/C]	B	H	B	B	B	B	H	B	B	B	B	B	B	B	H	B	B	B	B	B	B	B	B	B	B	B	B	B	H	B	B	B	B	B	B	B	B	B	B	B	B	B	B	B	B	B
9217	2	10503939	[A/G]	B	H	B	B	B	H	H	B	B	B	B	H	B	B	H	H	B	B	B	H	B	B	B	B	B	B	B	B	H	B	B	B	B	B	B	B	B	B	H	B	B	B	B	B	B	B
9218	2	10673869	[A/G]	A	H	A	A	A	A	H	A	A	A	A	A	A	A	H	A	A	A	A	A	A	A	A	A	A	A	A	A	H	A	A	A	A	A	A	A	A	A	A	A	A	A	A	A	A	A
9222	2	10684005	[T/C]	A	H	A	A	A	A	H	A	A	A	A	A	A	A	H	A	A	A	A	A	A	A	A	A	A	A	A	A	H	A	A	A	A	A	A	A	A	A	A	A	A	A	A	A	A	A
9223	2	10699793	[T/G]	A	A	A	A	A	A	A	A	A	A	H	H	A	A	A	A	A	B	H	A	A	H	A	A	H	H	H	?	A	A	B	H	H	A	A	A	A	A	H	A	H	H	A	A	A	H
9225	2	12651672	[A/G]	B	B	A	B	H	H	B	H	B	B	H	B	H	B	H	H	H	H	H	H	B	H	H	B	H	H	H	H	B	B	H	B	H	H	B	B	A	H	B	B	H	H	H	B	A	H
9228	2	12653859	[A/C]	A	A	?	A	A	H	A	A	A	A	A	A	A	A	A	H	A	A	H	H	A	H	A	A	A	H	?	H	A	A	A	A	H	H	A	A	?	A	A	A	A	H	A	A	?	A
9229	2	12687047	[T/G]	B	H	B	H	H	B	A	B	B	H	B	B	B	B	H	B	B	B	H	B	H	H	B	B	H	H	H	B	H	B	B	H	B	B	H	B	B	B	B	B	B	H	B	B	B	B
9230	2	12717297	[A/G]	A	A	A	H	H	A	A	A	A	H	A	A	A	A	A	A	A	A	A	A	H	A	A	A	H	H	A	?	A	A	A	H	?	A	H	A	A	A	A	A	A	A	A	A	A	A
9231	2	13011122	[A/C]	B	B	B	B	B	B	B	B	B	B	B	B	B	B	B	H	B	B	B	B	B	B	B	B	B	B	B	B	B	B	B	B	B	B	B	B	B	B	B	B	B	B	B	B	B	B
9233	2	13059712	[A/G]	A	A	B	A	H	A	A	H	A	A	H	?	H	A	H	A	H	H	A	A	A	A	H	A	H	H	A	H	A	A	H	?	H	H	A	A	B	H	?	A	H	A	H	A	B	H
17477	2	13066496	[A/G]	A	A	B	A	H	H	A	H	A	A	H	B	H	A	H	H	H	H	A	H	A	H	H	A	H	H	H	H	A	A	H	?	H	H	A	A	B	H	B	A	H	H	H	A	B	H
9234	2	13076380	[T/C]	A	A	A	A	A	A	A	A	A	A	A	A	A	A	A	H	A	A	A	A	A	A	A	A	A	A	A	A	A	A	A	A	A	A	A	A	A	A	A	A	A	A	A	A	A	A
9235	2	13148623	[A/G]	A	A	B	A	H	A	A	H	A	A	H	B	H	A	H	A	H	H	A	A	A	H	H	A	H	H	H	H	A	A	H	?	H	H	A	A	B	H	B	A	H	H	H	A	B	H
9236	2	13397782	[A/G]	B	H	B	B	B	H	H	B	B	B	H	A	B	B	H	B	B	B	H	H	B	H	B	B	B	B	B	B	H	B	B	B	B	?	B	B	B	B	A	B	B	B	B	B	B	B
367	2	13398576	[T/C]	B	H	B	B	B	B	H	B	B	B	B	B	B	B	H	B	B	B	H	B	B	B	B	B	B	B	B	B	?	B	B	B	B	B	B	B	B	B	B	B	B	B	B	B	B	B
9239	2	13421510	[T/C]	B	H	B	B	B	B	H	B	B	B	B	B	B	B	H	B	B	B	H	B	B	B	B	B	B	B	B	B	H	B	B	B	B	B	B	B	B	B	B	B	B	B	B	B	B	B
9240	2	13423466	[A/G]	B	B	A	B	H	B	B	H	B	B	H	H	H	B	H	H	H	H	B	B	B	B	H	B	H	H	H	H	B	B	H	?	H	H	B	B	A	H	H	B	H	H	H	B	A	H
9242	2	14030724	[A/C]	B	B	?	B	?	B	?	B	B	B	?	?	B	B	?	B	B	B	B	B	B	H	B	B	?	B	B	B	?	B	B	B	B	B	B	B	?	B	?	B	B	B	B	B	B	B
9245	2	14053110	[A/G]	B	B	B	H	B	H	H	B	B	H	B	H	B	B	B	H	B	H	B	B	H	B	B	?	B	H	B	H	B	?	H	B	H	H	B	B	B	B	H	B	B	B	B	H	B	B
9247	2	14057713	[A/C]	B	B	B	H	B	H	H	B	B	H	B	H	B	B	B	B	B	H	B	B	H	B	B	H	B	B	B	B	B	H	H	B	B	B	B	B	B	B	H	B	B	B	B	H	B	B
9248	2	14080081	[A/G]	B	B	B	B	?	B	B	B	B	B	B	H	B	B	B	?	B	B	B	?	B	?	B	B	B	B	B	B	B	B	B	B	B	B	B	B	B	B	?	B	B	B	B	B	B	B
9249	2	14208969	[A/G]	A	H	A	H	A	H	H	A	A	H	H	A	A	A	H	A	A	H	H	A	H	A	A	?	A	H	A	H	?	?	H	?	H	H	A	A	A	A	A	A	A	A	A	H	A	A
9250	2	14315554	[T/G]	A	H	A	H	A	H	H	A	A	H	H	A	A	A	H	A	A	H	H	A	H	A	A	?	A	H	A	H	H	H	H	?	H	H	A	A	A	A	A	A	A	A	A	H	A	A
9251	2	14353671	[A/G]	B	B	B	B	B	B	H	B	B	B	H	H	B	B	B	B	B	B	B	B	B	H	B	B	B	?	B	?	B	B	B	B	B	?	B	B	B	B	H	B	B	B	B	B	B	B
9254	2	14560977	[T/C]	A	A	A	B	H	B	A	A	A	B	H	?	A	A	A	A	A	H	A	A	B	H	A	H	H	H	A	H	A	H	H	H	H	H	H	A	A	A	?	A	A	A	A	H	A	A
15562	2	14566591	[A/G]	A	H	A	A	A	A	H	A	A	A	A	A	A	A	H	A	A	A	H	A	A	A	A	A	A	A	A	A	H	A	A	A	A	A	A	A	A	A	A	A	A	A	A	A	A	A
9255	2	14661047	[T/C]	A	H	A	B	H	B	B	A	A	B	B	B	A	A	H	A	A	A	H	H	B	H	A	A	H	H	A	H	H	A	H	H	H	H	H	A	A	A	B	A	A	A	A	A	A	A
9256	2	14702692	[A/C]	B	B	B	A	H	H	B	B	B	A	A	B	B	B	B	B	B	H	B	B	A	B	B	H	?	H	B	H	B	H	H	H	H	H	H	B	B	B	B	B	B	B	B	H	B	B
9257	2	14722422	[A/C]	A	A	A	A	A	B	B	A	A	A	A	B	A	A	A	A	A	A	A	H	A	H	A	A	A	?	A	H	A	A	A	A	H	H	A	A	A	A	B	A	A	A	A	A	A	A
9258	2	14733683	[T/C]	B	H	B	H	B	H	A	B	B	H	B	H	B	B	H	B	B	H	H	B	H	B	B	H	B	H	B	H	H	H	H	B	?	H	B	B	B	B	H	B	B	B	B	H	B	B
9259	2	14777037	[A/C]	B	H	B	H	B	A	A	B	B	H	B	A	B	B	H	B	B	H	H	H	H	H	B	H	B	?	B	H	H	H	H	B	H	H	B	B	B	B	A	B	B	B	B	H	B	B
18071	2	14942522	[T/G]	B	H	B	A	H	A	A	B	B	A	A	A	B	B	H	B	B	H	H	H	A	H	B	H	H	H	B	H	H	H	H	H	H	H	H	B	B	B	A	B	B	B	B	H	B	B
9261	2	14954503	[A/G]	A	A	A	A	A	A	A	A	A	A	A	A	A	A	A	A	A	A	A	A	A	A	A	A	A	A	A	A	A	A	A	A	A	A	A	A	A	A	A	A	A	A	A	A	A	A
9262	2	14954585	[T/C]	B	H	B	A	H	H	H	B	B	A	H	B	B	B	H	B	B	H	H	B	A	B	B	H	H	H	B	H	H	H	H	H	H	H	H	B	B	B	B	B	B	B	B	H	B	B
9263	2	14983912	[A/G]	A	H	A	B	H	B	B	A	A	B	B	B	A	A	H	A	A	H	H	H	B	H	A	H	H	H	A	H	H	H	H	H	H	H	H	A	A	A	B	A	A	A	A	H	A	A
9264	2	15099077	[T/C]	A	H	A	B	H	?	B	A	A	B	H	B	A	A	H	A	A	A	H	A	B	A	A	A	H	H	A	?	H	A	H	H	?	A	H	A	A	A	B	A	A	A	A	A	A	A
9266	2	15113892	[T/C]	A	H	A	B	H	B	B	A	A	B	B	B	A	A	H	A	A	H	H	H	B	H	A	H	H	H	A	H	H	H	H	H	H	H	H	A	A	A	B	A	A	A	A	H	A	A
9268	2	15148539	[T/C]	B	B	B	B	B	B	B	B	B	B	B	H	B	B	B	B	B	B	B	?	B	B	B	B	B	B	B	B	B	B	B	B	B	B	B	B	B	B	H	B	B	B	B	B	B	B
9269	2	15412739	[A/G]	B	H	B	A	H	A	A	B	B	A	A	A	B	B	H	B	B	H	H	H	A	H	B	H	H	H	B	H	H	H	H	H	H	H	H	B	B	B	A	B	B	B	B	H	B	B
9271	2	15833950	[A/G]	B	H	B	B	B	B	H	B	B	B	H	B	B	B	H	B	B	B	H	B	B	B	B	B	B	B	B	B	H	B	B	B	B	B	B	B	B	B	B	B	B	B	B	B	B	B
9273	2	15835744	[T/C]	A	H	A	A	A	H	B	A	A	A	H	B	A	A	H	A	A	A	H	H	A	H	A	A	A	H	A	H	H	A	A	A	?	H	A	A	A	A	B	A	A	A	A	A	A	A
9274	2	16044596	[A/G]	A	A	A	A	A	A	A	A	A	A	A	A	A	A	A	A	A	A	A	A	A	A	A	A	A	H	A	?	A	A	A	A	A	H	A	A	A	A	A	A	A	A	A	A	A	A
9276	2	16050721	[A/G]	A	H	A	A	A	A	H	A	A	A	A	H	A	A	H	A	A	A	H	A	A	A	A	A	A	A	A	A	?	A	A	A	A	A	A	A	A	A	H	A	A	A	A	A	A	A
9277	2	16084660	[A/C]	A	H	A	A	A	H	H	A	A	A	A	B	A	A	H	A	A	A	H	H	A	A	A	A	A	A	A	?	H	A	A	A	?	?	A	A	A	A	B	A	A	A	A	A	A	A
9278	2	16089652	[A/C]	A	?	A	A	A	A	B	A	?	A	H	B	A	A	A	A	A	A	?	A	A	H	A	A	A	?	A	?	A	A	?	A	A	?	A	A	A	A	B	A	A	?	A	A	A	A
9279	2	16280570	[T/C]	B	H	B	B	B	H	H	B	B	B	H	A	B	B	H	B	B	B	H	H	B	B	B	B	B	B	B	B	H	B	B	B	B	B	B	B	B	B	A	B	B	B	B	B	B	B
9281	2	16302151	[A/G]	B	B	B	B	B	B	B	B	B	B	H	B	B	B	B	B	B	B	B	B	B	B	B	B	B	B	B	B	B	B	B	B	B	B	B	B	B	B	B	B	B	B	B	B	B	B
9283	2	16328837	[T/C]	A	H	A	B	H	B	B	A	A	B	B	B	A	A	H	A	A	H	H	H	B	H	A	H	H	H	A	H	H	H	H	H	H	H	H	A	A	A	B	A	A	A	A	H	A	A
9284	2	16484854	[A/G]	A	H	A	H	A	H	B	A	A	H	H	H	A	A	H	A	A	H	A	A	H	H	A	H	A	H	A	H	H	H	H	A	H	H	A	A	A	A	H	A	A	A	A	H	A	A
9286	2	16495943	[T/C]	A	H	A	B	A	B	B	A	A	B	B	B	A	A	H	A	A	H	A	H	B	H	A	H	A	H	A	H	H	H	H	?	H	H	A	A	A	A	B	A	A	A	A	H	A	A
9288	2	16528761	[T/G]	B	B	B	H	B	H	H	B	B	H	A	H	B	B	B	B	B	H	H	B	H	H	B	?	B	?	B	H	B	?	H	B	H	H	B	B	B	B	H	B	B	B	B	H	B	B
9290	2	16538196	[A/G]	A	A	A	H	A	B	H	A	A	H	H	B	A	A	A	A	A	H	A	H	H	H	A	H	A	?	A	H	A	H	H	?	H	H	A	A	A	A	B	A	A	A	A	H	A	A
9291	2	16539681	[T/C]	A	A	A	A	A	A	A	A	A	A	H	A	A	A	A	A	A	A	A	A	A	A	A	A	A	A	A	A	A	A	A	A	A	A	A	A	A	A	A	A	A	A	A	A	A	A
9293	2	16540832	[A/G]	A	A	A	B	H	B	H	A	A	B	B	B	A	A	A	A	A	H	A	H	B	H	A	H	H	H	A	H	A	H	H	H	H	H	H	A	A	A	B	A	A	A	A	H	A	A
9294	2	16619946	[A/G]	B	H	B	H	B	A	A	B	B	H	A	H	B	B	H	B	B	H	B	H	H	H	B	H	B	?	B	H	H	H	H	B	H	H	B	B	B	B	H	B	B	B	B	H	B	B
9295	2	16652759	[T/C]	B	B	B	H	B	A	B	B	B	H	H	A	B	B	B	B	B	H	B	H	H	B	B	H	B	B	B	?	B	H	?	B	?	?	B	B	B	B	A	B	B	B	B	H	B	B
9296	2	16684333	[T/C]	A	A	A	B	H	H	A	A	A	B	H	A	A	A	A	A	A	H	A	A	B	A	A	H	H	H	A	H	A	H	H	H	H	H	H	A	A	A	A	A	A	A	A	H	A	A
10104	2	16788326	[A/G]	A	H	A	H	H	H	B	A	A	H	A	H	A	A	H	A	A	A	H	H	H	H	A	A	H	H	A	H	H	A	?	H	H	H	H	A	A	A	H	A	A	A	A	A	A	A
10138	2	16788656	[A/G]	B	H	B	B	B	H	H	B	B	B	B	H	B	B	H	B	B	B	H	H	B	B	B	B	B	?	B	H	H	B	B	B	?	H	B	B	B	B	H	B	B	B	B	B	B	B
9670	2	16808228	[A/G]	A	A	A	A	A	A	A	A	A	A	A	A	A	A	A	A	A	A	A	A	A	A	A	A	A	A	A	A	A	A	A	A	A	A	A	A	A	A	A	A	A	A	A	A	A	A
9674	2	16814230	[A/G]	B	H	B	H	H	B	H	B	B	H	B	B	B	B	H	B	B	B	H	B	H	B	B	B	H	H	B	H	H	B	?	H	?	H	H	B	B	B	B	B	B	B	B	B	B	B
15916	2	16854734	[T/C]	B	B	B	B	B	B	B	B	B	B	B	B	B	B	B	B	B	B	B	B	B	B	B	B	B	B	B	B	B	B	B	B	B	B	B	B	B	B	B	B	B	B	B	B	B	B
16476	2	16869475	[T/G]	B	B	B	H	H	B	H	B	B	H	H	B	B	B	B	B	B	B	B	B	H	H	B	B	?	?	B	B	B	B	B	H	B	B	?	B	B	B	B	B	B	B	B	B	B	B
9841	2	16881599	[A/G]	B	B	B	H	H	B	H	B	B	H	B	H	B	B	B	B	B	B	B	B	H	H	B	B	H	H	B	B	B	B	B	H	B	B	?	B	B	B	H	B	B	B	B	B	B	B
9927	2	16900669	[A/G]	A	H	A	B	H	H	B	A	A	B	H	A	A	A	H	A	A	H	H	A	B	H	A	H	H	H	A	H	H	H	H	H	H	H	H	A	A	A	A	A	A	A	A	H	A	A
9937	2	16916164	[A/C]	A	A	A	A	A	A	A	A	A	A	H	A	A	A	A	A	A	A	A	A	A	A	A	A	A	A	A	A	A	A	A	A	A	A	A	A	A	A	A	A	A	A	A	A	A	A
9944	2	16930617	[A/G]	B	B	B	B	B	B	B	B	B	B	H	B	B	B	B	B	B	B	B	B	B	B	B	B	B	B	B	B	B	B	B	B	B	B	B	B	B	B	B	B	B	B	B	B	B	B
9971	2	17148717	[T/C]	B	B	B	B	B	B	B	B	B	B	H	B	B	B	B	B	B	B	B	B	B	B	B	B	B	B	B	B	B	B	B	B	B	B	B	B	B	B	B	B	B	B	B	B	B	B
9975	2	17149486	[T/C]	B	B	B	H	H	B	B	B	B	H	H	B	B	B	B	B	B	B	H	B	H	B	B	B	?	?	B	B	B	B	B	H	B	B	?	B	B	B	B	B	B	B	B	B	B	B
9985	2	17150032	[T/C]	B	B	B	H	H	B	H	B	B	H	H	B	B	B	B	B	B	B	H	B	H	H	B	B	?	?	B	B	B	B	B	H	B	B	H	B	B	B	B	B	B	B	B	B	B	B
9991	2	17216929	[A/C]	B	B	B	B	B	H	B	B	B	B	H	H	B	B	B	B	B	B	B	B	B	B	B	B	B	B	B	B	B	B	B	B	B	B	B	B	B	B	H	B	B	B	B	B	B	B
10005	2	17275097	[T/C]	A	A	A	A	A	H	A	A	A	A	B	B	A	A	A	A	A	A	H	A	A	A	A	A	A	A	A	A	A	A	A	A	A	?	A	A	A	A	B	A	A	A	A	A	A	A
10019	2	17308518	[A/G]	B	H	B	A	H	H	H	B	B	A	H	B	B	B	H	B	B	H	B	H	A	B	B	H	H	H	B	H	H	H	H	H	H	H	H	B	B	B	B	B	B	B	B	H	B	B
10022	2	17340911	[T/G]	B	B	B	B	B	B	B	B	B	B	B	H	?	B	B	B	B	B	B	H	B	B	B	B	B	B	B	B	B	B	B	B	B	B	B	B	B	B	H	B	B	B	B	B	B	B
10026	2	17369631	[T/C]	A	A	A	A	A	A	A	A	A	A	A	A	A	A	A	A	A	A	A	H	A	A	A	A	A	?	A	?	A	A	A	A	A	H	A	A	A	A	A	A	A	A	A	A	A	A
17320	2	17400888	[A/G]	B	B	B	A	H	H	B	B	B	A	B	B	B	B	B	B	B	H	B	H	A	B	B	H	H	H	B	H	B	H	H	H	H	H	H	B	B	B	B	B	B	B	B	H	B	B
10033	2	17403109	[A/C]	B	B	B	A	H	H	B	B	B	A	B	B	B	B	B	B	B	H	B	H	A	B	B	H	H	H	B	H	B	H	H	H	H	H	H	B	B	B	B	B	B	B	B	H	B	B
10049	2	17448179	[T/G]	B	H	B	A	H	A	H	B	B	A	A	A	H	H	H	B	B	H	?	H	A	B	B	H	H	H	B	H	H	H	H	H	H	H	H	B	B	B	A	H	B	B	B	H	B	B
10062	2	17510812	[T/G]	B	B	B	B	B	B	B	B	B	B	B	H	B	B	B	B	B	B	B	B	B	B	B	B	B	B	B	B	B	B	B	B	B	B	B	B	B	B	H	B	B	B	B	B	B	B
10074	2	17515258	[T/C]	B	H	B	B	B	H	A	B	B	B	B	H	H	B	H	B	B	B	B	B	B	H	B	B	B	H	B	H	H	B	B	B	H	H	B	B	B	B	H	B	B	B	B	B	B	B
10078	2	17602936	[A/G]	A	A	A	H	A	H	A	A	A	H	B	A	A	A	A	A	A	H	A	A	H	A	A	?	A	H	A	H	A	?	?	A	H	H	A	A	A	A	A	A	A	A	A	H	A	A
16684	2	17616602	[A/G]	A	H	A	B	H	B	B	A	A	B	B	B	H	A	H	A	A	H	H	H	B	H	A	H	H	H	A	H	H	H	H	H	H	H	H	A	A	A	B	A	A	A	A	H	A	A
10095	2	17647143	[A/C]	B	B	B	A	H	A	B	B	B	A	H	A	B	B	B	B	B	H	B	B	A	B	B	H	H	H	B	H	B	H	H	H	H	H	H	B	B	B	A	B	B	B	B	H	B	B
10132	2	17677589	[T/C]	B	H	B	B	B	H	A	B	B	B	B	H	B	B	H	B	B	B	B	B	B	H	B	B	B	B	B	B	H	B	B	B	B	B	B	B	B	B	H	B	B	B	B	B	B	B
10140	2	17694758	[A/G]	A	A	A	A	A	A	A	A	A	A	B	A	H	A	A	A	A	A	A	A	A	A	A	A	A	H	A	H	A	A	A	A	A	H	A	A	A	A	A	A	A	A	A	A	A	A
10155	2	17712162	[T/C]	B	B	B	B	B	B	B	B	B	B	B	B	B	B	B	B	B	B	B	B	B	B	B	B	B	B	B	B	B	B	B	B	B	B	B	B	B	B	B	B	B	B	B	B	B	B
10159	2	17733130	[A/G]	B	B	B	H	H	B	B	B	B	H	B	B	B	B	B	B	B	B	B	B	H	B	B	B	?	?	B	B	B	B	B	H	B	B	?	B	B	B	B	B	B	B	B	B	B	B
9628	2	17743000	[A/G]	A	A	A	B	H	H	A	A	A	B	B	A	H	A	A	A	A	H	A	A	B	A	A	H	H	H	A	H	A	H	H	H	H	H	H	A	A	A	A	A	A	A	A	H	A	A
9629	2	17762787	[T/C]	A	A	A	B	H	H	A	A	A	B	B	A	?	A	A	A	A	H	A	A	B	A	A	H	H	H	A	H	A	H	H	H	H	H	H	A	A	A	A	A	A	A	A	H	A	A
9630	2	17771152	[A/G]	A	A	A	B	H	H	A	A	A	B	B	H	H	A	A	A	A	H	A	A	B	A	A	H	H	H	A	H	A	H	H	H	H	H	H	A	A	A	H	A	A	A	A	H	A	A
9673	2	17772139	[A/G]	A	A	A	H	A	H	A	A	A	H	H	A	A	A	A	A	A	H	A	A	H	A	A	H	A	H	A	H	A	H	H	?	H	H	A	A	A	A	A	A	A	A	A	H	A	A
9675	2	17903397	[A/C]	B	B	B	H	H	H	B	B	B	H	H	H	B	B	B	B	B	H	B	H	H	B	B	H	H	H	B	H	B	H	H	H	H	H	H	B	B	B	H	B	B	B	B	H	B	B
376	2	17926821	[T/C]	B	H	B	A	H	A	A	B	B	A	A	?	B	B	H	B	B	H	B	H	A	B	B	H	H	H	B	H	H	H	H	H	?	H	H	B	B	B	?	B	B	B	B	H	B	B
9678	2	17960025	[A/G]	B	H	B	A	H	A	H	B	B	A	A	H	H	B	H	B	B	H	H	H	A	B	B	H	H	H	B	H	H	H	H	H	H	H	H	B	B	B	H	B	B	B	B	H	B	B
9681	2	18006607	[T/C]	A	A	A	H	H	A	H	A	A	H	H	A	A	A	A	A	A	A	A	A	H	A	A	A	?	H	A	H	A	A	A	H	H	H	?	A	A	A	A	A	A	A	A	A	A	A
18004	2	18038748	[T/C]	A	A	A	H	H	A	A	A	A	H	H	A	A	A	A	A	A	A	A	A	H	A	A	A	?	A	A	A	A	A	A	?	A	A	H	A	A	A	A	A	A	A	A	A	A	A
9683	2	18082219	[T/C]	B	B	B	A	H	H	H	B	B	A	A	B	B	B	B	B	B	H	B	B	A	B	B	H	H	H	B	H	B	H	H	H	H	H	H	B	B	B	B	B	B	B	B	H	B	B
9684	2	18096204	[T/C]	B	H	B	A	H	A	A	B	B	A	A	A	H	B	H	B	B	H	H	H	A	B	B	H	H	H	B	H	H	H	H	H	H	H	H	B	B	B	A	B	B	B	B	H	B	B
9686	2	18116456	[T/C]	B	B	B	H	H	B	B	B	B	H	H	B	B	B	B	B	B	B	B	B	H	B	B	B	H	B	B	B	B	B	B	H	B	B	H	B	B	B	B	B	B	B	B	B	B	B
9687	2	18145693	[A/C]	B	H	B	A	H	A	A	B	B	A	A	A	H	B	H	B	B	H	H	H	A	H	B	H	H	H	B	H	H	H	H	H	H	H	H	B	B	B	A	B	B	B	B	H	B	B
9688	2	18150017	[T/C]	A	H	A	B	H	A	H	A	A	B	A	H	H	A	H	A	A	A	H	H	B	A	A	A	H	H	A	H	H	A	H	H	?	H	H	A	A	A	H	A	A	A	A	A	A	A
9693	2	18192295	[T/G]	B	H	B	A	H	H	A	B	B	A	A	H	H	B	H	B	B	H	H	H	A	H	B	H	H	H	B	H	H	H	H	H	H	H	H	B	B	B	H	B	B	B	B	H	B	B
9695	2	18212051	[A/G]	B	B	B	B	B	B	B	B	B	B	H	B	B	B	B	B	B	B	B	B	B	H	B	B	B	B	B	B	B	B	B	B	B	B	B	B	B	B	B	B	B	B	B	B	B	B
9697	2	18229930	[T/G]	B	B	B	B	B	B	B	B	B	B	H	B	B	B	B	B	B	B	B	B	B	B	B	B	B	B	B	B	B	B	B	B	B	B	B	B	B	B	B	B	B	B	B	B	B	B
9698	2	18241571	[T/C]	A	H	A	B	H	H	B	A	A	B	B	H	H	A	H	A	A	H	H	H	B	H	A	H	H	H	A	H	H	H	H	H	H	H	H	A	A	A	H	A	A	A	A	H	A	A
9699	2	18273697	[T/C]	A	A	A	A	A	A	A	A	A	A	H	A	A	A	A	A	A	A	A	A	A	A	A	A	A	A	A	A	A	A	A	A	A	A	A	A	A	A	A	A	A	A	A	A	A	A
9700	2	18305755	[T/C]	B	H	B	A	H	A	A	B	B	A	H	A	H	B	H	B	B	H	H	H	A	B	B	H	H	H	B	H	H	H	H	H	H	H	H	B	B	B	A	B	B	B	B	H	B	B
9717	2	18360408	[A/G]	B	H	B	H	B	A	H	B	B	H	H	H	B	B	B	B	B	H	H	B	H	B	B	H	B	?	B	H	?	H	H	B	H	H	B	B	B	B	H	B	B	B	B	H	B	B
15806	2	18396759	[A/G]	B	H	B	B	B	H	H	B	B	B	B	H	B	B	H	B	B	B	H	B	B	B	B	B	B	B	B	B	H	B	B	B	B	B	B	B	B	B	H	B	B	B	B	B	B	B
9718	2	18400049	[T/C]	B	H	B	A	H	A	A	?	B	A	A	A	H	B	H	B	B	H	H	H	A	H	B	H	H	H	B	H	H	H	H	H	H	H	H	B	B	B	A	H	B	?	?	H	B	B
9732	2	18455249	[T/C]	B	B	B	H	B	H	B	B	B	H	A	H	H	B	B	B	B	H	B	B	H	B	B	H	B	H	B	H	B	H	H	?	H	H	B	B	B	B	H	B	B	B	B	H	B	B
9743	2	18456632	[A/G]	B	H	B	H	B	A	A	B	B	H	A	A	H	B	H	B	B	H	H	B	H	B	B	H	B	H	B	H	H	H	H	?	H	H	B	B	B	B	A	H	B	B	B	H	B	B
9744	2	18523796	[T/C]	B	H	B	H	B	A	B	B	B	H	A	A	H	B	B	B	B	H	H	B	H	B	B	H	B	H	B	H	H	H	H	B	H	H	B	B	B	B	A	B	B	B	B	H	B	B
9751	2	18524257	[A/G]	B	B	B	H	B	H	B	B	B	H	A	H	H	B	B	B	B	H	B	B	H	B	B	H	B	H	B	H	B	H	H	?	H	H	B	B	B	B	H	B	B	B	B	H	B	B
9757	2	18588253	[T/C]	B	B	B	B	B	B	H	B	B	B	H	B	B	B	B	B	B	B	H	B	B	B	B	B	B	B	B	B	B	B	B	B	B	?	B	B	B	B	B	H	B	B	B	B	B	B
9763	2	18612075	[A/G]	B	B	B	B	B	B	B	B	B	B	H	H	B	B	B	B	B	B	B	B	B	B	B	B	B	B	B	B	B	B	B	B	B	B	B	B	B	B	H	B	B	B	B	B	B	B
9770	3	78057	[A/G]	H	H	H	B	H	H	A	H	A	B	H	B	H	H	H	H	B	A	A	H	B	A	A	A	H	H	A	H	H	A	?	?	H	H	H	H	B	A	B	B	H	A	H	A	H	H
9773	3	78728	[T/G]	B	B	H	B	B	B	H	B	B	B	B	B	B	B	B	B	B	B	B	B	B	B	B	B	B	B	B	B	B	B	B	B	B	B	B	B	B	B	B	B	B	B	B	B	B	B
9795	3	91970	[T/G]	B	B	H	A	B	B	B	B	B	A	H	H	B	H	B	H	H	B	B	H	A	B	B	B	H	H	B	H	B	B	B	H	H	H	H	?	H	B	H	H	B	B	B	B	B	B
9796	3	118182	[T/C]	H	H	A	A	H	H	A	H	A	A	A	H	H	A	H	A	H	A	A	A	A	A	A	A	A	?	A	H	H	A	A	A	A	H	A	A	H	A	H	H	H	A	H	A	H	H
9797	3	124430	[T/C]	H	H	A	A	H	H	H	H	B	A	H	A	H	H	H	H	A	B	H	H	A	B	B	B	H	H	B	H	H	B	B	?	H	H	H	A	A	B	A	A	H	H	H	B	H	H
9802	3	277845	[T/C]	B	B	A	A	B	B	H	B	B	A	H	H	H	H	H	H	H	B	H	H	A	B	B	B	H	H	B	H	B	B	B	H	H	H	H	H	H	B	H	A	H	H	B	B	H	H
9803	3	424268	[T/G]	B	B	H	A	B	B	H	B	B	A	H	H	H	H	H	H	B	B	H	H	A	B	B	B	H	H	B	H	B	B	B	?	?	H	H	H	H	B	H	A	A	H	B	B	H	A
9807	3	446933	[T/C]	A	A	A	A	A	A	A	A	A	A	A	H	A	A	A	A	A	A	A	A	A	A	A	A	A	A	A	A	A	A	A	A	A	A	A	A	A	A	H	A	H	A	A	A	A	H
9808	3	462605	[A/C]	H	H	?	A	H	A	A	H	A	A	A	A	A	A	A	A	B	A	H	H	A	A	A	A	A	?	A	?	H	A	A	A	A	?	A	A	H	A	A	A	A	H	H	A	A	A
9810	3	532608	[A/G]	B	B	H	A	H	B	H	B	B	A	B	H	B	H	B	H	B	B	H	B	A	B	B	B	H	H	B	H	B	B	?	H	H	H	B	H	H	B	H	B	B	H	B	B	B	B
9812	3	542634	[A/C]	H	H	B	B	B	B	B	H	B	B	B	B	B	B	B	B	H	B	B	B	B	B	B	B	B	?	B	?	?	B	B	B	B	?	B	B	H	B	B	B	B	B	H	B	B	B
9813	3	566927	[T/C]	A	A	H	B	A	A	H	A	A	B	H	H	A	H	A	H	A	A	H	H	B	A	A	A	H	H	A	H	A	A	?	H	H	H	H	H	H	A	H	H	A	H	A	A	A	A
9815	3	574803	[T/C]	B	B	H	B	B	B	B	B	B	B	B	H	A	B	H	B	B	B	B	H	B	B	B	B	B	B	B	H	B	B	B	B	B	?	B	B	B	B	H	H	A	B	B	B	H	A
9816	3	595713	[T/C]	H	H	A	A	H	B	H	H	B	A	H	A	A	H	H	H	A	B	H	B	A	B	B	B	H	?	B	H	H	B	B	?	B	H	H	H	A	B	A	A	A	H	H	B	H	A
9817	3	621609	[A/G]	H	A	H	B	A	A	H	H	A	B	H	H	B	H	H	H	B	A	H	H	B	A	A	A	H	H	A	H	A	A	A	?	?	H	H	H	B	A	H	B	H	H	H	A	H	H
9818	3	624754	[T/C]	A	A	H	A	A	A	H	A	A	A	H	A	B	A	H	A	A	A	H	A	A	A	A	A	A	A	A	H	A	A	A	A	A	?	H	A	A	A	A	B	H	H	A	A	H	H
9819	3	635257	[T/G]	A	A	A	A	A	A	A	A	A	A	A	A	A	A	A	A	H	A	A	A	A	A	A	A	A	A	A	A	A	A	A	A	A	A	A	A	H	A	A	A	A	A	A	A	A	A
9820	3	636319	[T/C]	A	A	H	A	A	A	H	A	A	A	H	A	A	A	A	A	A	A	A	A	A	A	A	A	A	A	A	A	A	A	A	A	A	A	H	A	A	A	A	?	A	A	A	A	A	A
9821	3	647520	[A/G]	H	A	H	B	A	A	A	H	A	B	H	H	B	H	?	H	H	A	A	A	B	A	A	A	H	H	A	H	A	A	?	?	H	H	H	H	H	A	H	B	H	A	H	A	?	?
9823	3	673928	[A/G]	A	H	A	A	A	A	A	A	A	A	A	H	A	A	A	A	A	A	A	H	A	H	A	A	A	A	A	A	H	A	A	A	A	A	A	A	A	A	H	A	H	A	A	A	A	H
9826	3	702832	[T/G]	H	A	A	B	A	A	A	H	A	B	A	H	A	H	A	H	H	A	A	A	B	A	A	A	H	H	A	H	A	A	?	H	?	H	A	H	H	A	H	A	A	A	H	A	A	A
9827	3	720644	[A/G]	B	B	A	A	H	B	H	H	B	A	H	H	A	H	H	H	A	B	B	B	A	B	B	B	H	H	B	H	B	B	H	?	H	H	H	H	H	B	H	A	H	B	H	B	H	H
9829	3	724399	[T/C]	B	H	H	A	B	B	H	H	B	A	H	A	B	H	B	H	H	B	H	H	A	H	B	B	H	H	B	H	H	B	B	?	?	H	H	H	H	B	A	H	H	H	H	B	B	H
15917	3	725099	[A/G]	A	H	B	B	H	A	H	H	A	B	A	B	B	H	H	H	B	A	A	H	B	H	A	A	H	H	A	H	H	A	H	H	H	H	A	H	B	A	B	B	B	A	H	A	H	B
9830	3	753960	[T/C]	B	B	B	B	B	B	H	B	B	B	B	B	B	B	B	B	B	B	B	B	B	B	B	B	B	B	B	B	B	B	B	B	B	B	B	B	B	B	B	B	B	B	B	B	B	B
9831	3	757149	[T/C]	A	A	H	A	A	A	H	A	A	A	H	A	A	A	A	A	A	A	A	A	A	A	A	A	A	A	A	A	A	A	A	A	A	A	H	A	A	A	A	H	A	A	A	A	A	A
9832	3	890554	[A/G]	?	B	B	A	B	?	B	A	?	A	B	A	B	A	B	A	H	?	B	B	A	B	?	B	A	H	?	?	B	B	?	H	H	H	B	A	H	?	A	B	B	B	A	?	B	B
9834	3	921819	[A/G]	A	H	H	B	H	A	H	H	A	B	H	H	B	H	H	H	B	A	H	H	B	H	A	A	H	H	A	H	H	A	A	H	H	H	H	H	B	A	H	B	B	H	H	A	H	B
9835	3	968604	[T/G]	B	B	H	B	B	B	B	B	B	B	B	B	A	B	H	B	B	B	B	B	B	B	B	B	B	B	B	?	B	B	B	B	B	?	B	B	B	B	B	H	H	B	B	B	H	H
9836	3	972948	[T/C]	B	H	H	A	H	B	H	H	B	A	B	H	A	H	H	H	A	B	H	H	A	H	B	B	H	?	B	H	?	B	B	?	B	H	?	H	H	B	H	A	A	H	H	B	H	A
9837	3	1019198	[T/G]	A	A	A	A	A	A	A	A	A	A	A	A	A	A	A	A	A	A	A	A	A	A	A	A	A	A	A	A	A	A	A	A	A	A	A	A	H	A	A	A	A	A	A	A	A	A
9839	3	1026112	[T/G]	B	B	B	B	B	B	B	B	B	B	B	B	H	B	H	B	B	B	B	H	B	B	B	B	B	B	B	B	B	B	B	B	B	B	B	B	H	B	B	H	H	B	B	B	H	H
9840	3	1039399	[A/G]	A	A	A	A	A	A	A	A	A	A	A	A	H	A	H	A	A	A	A	H	A	A	A	A	A	A	A	?	A	A	A	A	A	A	A	A	A	A	A	H	H	A	A	A	H	H
9843	3	1242683	[T/C]	A	A	H	A	A	A	A	A	A	A	A	A	A	A	A	A	A	A	A	H	A	A	A	A	A	A	A	A	A	A	A	A	A	A	A	A	H	A	A	A	A	A	A	A	A	A
9844	3	1255784	[A/G]	A	A	A	A	A	A	A	A	A	A	A	A	A	A	A	A	A	A	A	H	A	A	A	A	A	A	A	A	A	A	A	A	A	A	A	A	A	A	A	A	A	A	A	A	A	A
9846	3	1307969	[A/C]	A	A	H	A	A	A	H	A	A	A	H	A	A	A	A	A	A	A	A	A	A	A	A	A	A	A	A	A	A	A	A	A	A	A	A	A	A	A	A	A	A	A	A	A	A	A
9847	3	1335413	[T/G]	A	H	B	B	A	A	H	A	A	B	H	H	B	H	H	A	B	A	H	H	B	H	A	A	H	H	A	H	H	A	?	H	H	H	H	H	B	A	H	B	B	H	A	A	H	B
9848	3	1348328	[T/C]	B	B	H	B	B	B	H	B	B	B	H	B	B	B	B	B	B	B	B	H	B	B	B	B	B	B	B	B	B	B	B	B	B	B	B	B	H	B	B	B	B	B	B	B	B	B
9849	3	1358572	[A/C]	B	B	H	B	B	B	H	B	B	B	H	B	B	B	B	B	B	B	B	B	B	B	B	B	B	B	B	B	B	B	B	B	B	B	B	B	B	B	B	B	B	B	B	B	B	B
9850	3	1362562	[T/G]	B	B	B	B	B	B	B	B	B	B	B	B	H	B	B	B	H	B	B	B	B	B	B	B	B	B	B	?	B	B	B	B	B	B	B	B	B	B	B	B	B	B	B	B	B	B
9851	3	1427914	[A/G]	B	H	A	A	B	B	H	B	B	A	H	H	A	H	H	B	A	B	H	H	A	H	B	B	H	?	B	H	H	B	B	B	B	H	H	H	A	B	H	A	A	H	B	B	H	A
9856	3	1436981	[A/G]	B	B	B	B	B	B	B	B	B	B	B	B	H	B	B	B	B	B	B	B	B	B	B	B	B	B	B	?	B	B	B	B	B	?	B	B	B	B	B	B	B	B	B	B	B	B
9857	3	1442283	[A/G]	A	A	H	A	A	A	A	A	A	A	A	A	A	A	A	A	H	A	A	H	A	A	A	A	A	A	A	A	A	A	A	A	A	A	A	A	H	A	A	A	A	A	A	A	A	A
9858	3	1480217	[A/G]	A	A	A	A	A	A	A	A	A	A	A	A	A	A	A	A	A	A	A	A	A	A	A	A	A	A	A	A	A	A	A	A	A	A	H	A	A	A	A	A	A	A	A	A	A	A
9859	3	1521234	[T/C]	B	B	B	B	B	B	B	B	B	B	B	B	H	B	B	B	B	B	H	B	B	B	B	B	B	B	B	H	B	B	B	B	B	?	B	B	B	B	B	B	B	H	B	B	B	B
9862	3	1549536	[T/C]	B	B	H	B	B	B	H	B	B	B	H	B	B	B	B	B	H	B	B	H	B	B	B	B	H	B	B	B	B	B	B	B	B	B	B	B	B	B	B	B	B	B	B	B	H	B
596	3	1575451	[A/G]	B	B	A	B	B	B	B	B	B	B	H	B	B	B	B	B	B	B	B	H	B	B	B	B	B	B	B	B	B	B	B	B	B	B	B	B	B	B	B	B	B	B	B	B	B	B
9864	3	1600410	[A/G]	B	B	B	B	B	B	B	B	B	B	B	B	H	B	B	B	H	B	B	H	B	B	B	B	H	B	B	?	B	B	B	B	B	?	B	B	H	B	B	H	B	B	B	B	H	B
9865	3	1626682	[T/C]	B	B	B	B	B	B	B	B	B	B	B	B	B	B	B	B	B	B	B	B	B	B	B	B	B	B	B	B	B	B	B	B	B	B	B	B	B	B	B	B	B	B	B	B	B	B
16477	3	1628436	[T/C]	B	B	B	B	B	B	B	B	B	B	B	B	B	B	B	B	H	B	B	B	B	B	B	B	H	B	B	B	B	B	B	B	B	B	H	B	H	B	B	H	B	B	B	B	H	B
9866	3	1672399	[T/C]	H	A	A	B	H	A	H	H	A	B	H	H	H	H	A	A	B	H	H	A	B	A	A	A	H	H	A	H	A	A	H	H	H	H	H	H	B	A	H	H	A	H	H	A	H	A
9867	3	1680734	[T/C]	H	B	B	A	H	B	H	H	B	A	B	H	H	H	B	B	A	H	H	B	A	B	B	B	H	H	B	H	B	B	H	?	H	H	B	H	A	B	H	B	B	H	H	B	H	B
9868	3	1722578	[A/G]	A	A	A	A	A	A	A	A	A	A	A	A	A	A	A	A	H	A	H	H	A	A	A	A	H	A	A	A	A	A	A	A	A	A	A	A	H	A	A	A	A	H	A	A	H	A
9871	3	1724872	[A/C]	H	H	B	A	A	A	A	A	H	A	A	A	A	A	A	A	H	A	H	A	A	A	A	A	H	H	H	H	H	A	?	H	A	?	H	A	H	A	A	H	A	H	A	A	H	A
9874	3	1761193	[T/G]	H	H	H	B	B	B	B	B	H	B	H	B	B	B	B	B	B	B	B	B	B	B	B	B	B	H	H	?	H	B	B	B	B	?	B	B	B	B	B	B	B	B	B	B	B	B
9878	3	1772769	[A/G]	H	H	B	A	A	A	A	A	H	A	H	A	A	A	A	A	A	A	A	A	A	A	A	A	A	H	H	?	H	A	A	A	A	?	A	A	A	A	A	A	A	A	A	A	A	A
9879	3	1789456	[T/G]	H	H	B	A	A	A	A	A	H	A	H	A	H	A	A	A	A	A	H	A	A	A	A	A	A	H	H	H	H	A	A	A	A	H	A	A	A	A	A	A	A	H	A	A	A	A
9880	3	1815436	[A/G]	A	H	A	H	H	H	H	H	H	H	H	H	?	H	?	?	A	A	A	H	H	?	?	B	H	H	H	H	H	H	?	?	H	H	H	A	H	B	H	H	B	A	H	H	H	B
9881	3	1838068	[A/G]	B	H	B	H	H	H	H	H	H	H	H	H	H	H	A	A	B	B	B	H	H	A	A	A	H	H	H	H	H	H	B	?	H	H	H	B	B	A	H	H	A	B	H	H	H	A
9882	3	1868120	[T/G]	A	H	A	H	H	H	H	H	H	H	H	H	H	H	B	B	A	A	A	H	H	B	B	H	H	H	H	H	H	H	?	?	H	H	H	A	A	B	H	H	B	A	H	H	H	B
9884	3	1890842	[A/G]	H	H	A	B	B	B	B	B	H	B	H	B	B	B	B	B	B	B	H	B	B	B	B	H	B	B	H	B	H	B	B	B	B	B	B	B	B	B	B	B	B	H	B	B	B	B
9885	3	1934488	[T/C]	B	B	H	B	B	B	B	B	B	B	H	B	B	B	B	B	B	B	B	B	B	B	B	B	B	B	B	B	B	B	B	B	B	B	H	B	B	B	B	H	B	B	B	B	B	B
9886	3	1945559	[A/G]	H	A	A	H	H	H	H	H	A	H	A	H	A	H	A	A	H	H	A	A	H	A	A	A	A	H	A	H	A	A	H	?	H	H	A	H	H	A	H	A	A	A	H	A	A	A
9887	3	1973273	[T/C]	B	H	B	H	H	H	H	H	H	H	H	H	A	H	A	H	B	B	B	H	H	A	A	H	H	H	H	H	H	H	?	H	H	H	H	B	H	H	H	H	A	B	H	H	H	A
9891	3	2060971	[T/G]	B	B	B	B	B	B	B	B	B	B	B	B	B	B	B	B	B	B	B	B	B	B	B	B	B	B	B	B	B	B	B	B	B	B	B	B	B	B	B	B	B	B	B	B	B	B
9892	3	2079453	[A/G]	A	H	A	H	H	H	H	H	H	H	H	A	B	H	B	H	A	H	H	B	H	B	B	H	H	H	H	H	H	B	H	?	?	H	H	H	H	H	A	H	B	H	H	B	H	B
9893	3	2105620	[T/C]	A	H	A	H	H	H	H	H	H	H	H	A	B	H	B	H	A	H	H	B	H	B	B	H	H	H	H	H	H	B	H	?	?	H	H	H	H	H	A	H	B	H	H	B	H	B
9894	3	2113566	[A/C]	A	A	A	A	A	A	A	A	A	A	B	A	?	A	?	A	A	A	A	?	A	?	?	A	A	A	A	A	A	?	A	A	A	A	A	A	A	A	A	A	?	A	A	?	A	?
9895	3	2214392	[T/G]	H	H	H	B	B	B	B	B	H	B	H	H	B	B	B	B	B	B	H	B	B	B	B	H	B	H	H	?	H	B	B	B	B	?	B	B	B	B	H	B	B	H	B	B	B	B
9896	3	2223282	[T/C]	B	B	B	B	B	B	B	B	B	B	B	B	H	B	B	B	B	B	H	H	B	B	B	B	B	?	B	H	B	H	B	B	?	H	B	H	H	B	B	B	B	H	B	H	B	B
9899	3	2248686	[T/C]	A	A	A	A	A	A	H	A	A	A	A	H	H	A	A	A	A	A	B	A	A	A	A	A	A	H	A	H	A	H	A	A	?	H	A	H	A	A	H	A	A	B	A	H	A	A
9901	3	2315761	[A/C]	B	H	B	H	H	H	H	H	H	H	H	H	A	A	A	H	B	H	A	A	H	A	A	H	H	H	H	H	H	A	H	?	H	H	H	H	A	H	H	H	A	A	H	A	H	A
9903	3	2319611	[T/C]	A	H	A	H	H	H	H	H	H	H	H	H	B	B	B	H	A	H	B	B	H	B	B	H	H	H	H	H	H	B	H	?	?	H	H	H	B	H	H	H	B	B	H	B	H	B
9905	3	2338795	[A/G]	?	A	?	A	A	A	?	A	A	A	A	?	H	H	A	A	?	A	B	A	A	A	A	A	A	?	A	H	A	H	A	A	A	H	A	H	H	A	?	A	A	B	A	H	A	A
9906	3	2374898	[A/G]	A	H	H	B	H	B	B	H	H	B	H	B	B	B	B	B	B	H	B	B	B	B	B	H	B	H	H	H	H	B	H	B	?	?	H	B	B	B	B	B	B	B	H	B	B	B
9908	3	2375279	[T/C]	A	A	A	H	A	H	H	A	A	H	A	H	A	H	A	H	B	A	H	A	H	A	A	A	H	H	A	H	A	H	?	?	?	H	A	H	H	H	H	H	A	H	A	H	H	A
9912	3	2391407	[T/C]	A	A	H	A	A	A	H	A	A	A	A	A	H	A	A	A	A	A	A	A	A	A	A	A	A	A	A	H	A	A	A	A	A	H	A	A	H	A	A	A	A	A	A	A	A	A
9915	3	2394412	[T/G]	B	H	H	A	H	A	A	H	H	A	H	A	A	A	A	A	A	H	H	A	A	A	A	H	A	H	H	H	H	A	H	?	?	?	A	A	A	A	A	A	A	H	H	A	A	A
9916	3	2415247	[A/G]	H	B	H	B	B	H	A	B	B	B	B	H	H	H	H	H	H	B	A	H	B	B	B	B	H	H	B	H	B	H	B	?	?	H	B	H	A	H	H	H	B	A	B	H	H	B
9919	3	2416033	[A/C]	H	H	H	B	B	B	B	B	H	B	H	B	B	B	B	B	B	B	B	B	B	B	B	H	B	?	H	B	H	B	B	B	B	B	B	B	B	B	B	B	B	B	B	B	B	B
16913	3	2471840	[T/C]	B	H	B	A	H	H	B	H	H	A	H	H	H	H	H	H	H	H	B	H	A	A	A	H	H	H	H	H	H	H	?	?	?	H	A	H	B	H	H	H	A	B	H	H	H	A
9920	3	2500597	[T/C]	H	H	H	A	H	A	A	H	H	A	H	A	A	A	A	A	A	H	A	A	A	A	A	H	A	H	H	H	H	A	H	A	?	?	A	A	A	A	A	A	A	A	H	A	A	A
9921	3	2550388	[T/C]	H	A	H	A	A	H	H	A	A	A	A	A	H	H	H	H	H	A	A	H	A	A	A	A	H	H	A	H	A	H	A	?	?	H	A	H	H	H	A	H	A	H	A	H	H	A
9922	3	2570558	[A/G]	H	H	H	B	B	B	B	B	H	B	B	B	B	B	B	B	B	B	B	B	B	B	B	H	B	H	H	?	H	B	B	B	B	?	B	B	B	B	B	B	B	B	B	B	B	B
9923	3	2582243	[T/C]	B	B	B	B	B	B	B	H	B	B	H	H	B	B	B	B	B	H	B	B	B	B	B	B	B	B	B	B	B	B	H	B	B	B	B	B	H	B	H	B	B	B	H	B	B	B
9924	3	2588133	[T/G]	B	B	B	B	B	B	B	B	B	B	B	H	B	B	B	B	B	B	B	B	B	B	B	B	B	B	B	B	B	B	B	B	B	B	B	B	B	B	H	B	B	B	B	B	B	B
9925	3	2607749	[A/G]	H	H	H	B	B	B	B	H	H	B	H	B	B	B	B	B	B	H	B	B	B	B	B	H	B	H	H	?	H	B	H	B	?	?	B	B	B	B	B	B	B	B	H	B	B	B
9930	3	2620261	[A/G]	H	H	H	H	A	H	A	H	H	H	H	A	A	A	A	H	A	B	B	A	H	A	H	B	A	H	B	H	H	A	B	H	H	H	A	A	H	A	A	A	A	H	H	A	A	A
9931	3	2634543	[T/C]	H	H	H	H	H	A	A	H	H	H	H	B	B	B	B	A	B	A	B	H	H	B	H	A	H	H	A	H	H	B	A	H	H	H	B	B	B	H	B	H	B	B	H	B	H	B
9932	3	2661131	[T/C]	B	B	B	B	B	B	B	B	B	B	B	B	B	B	B	B	H	B	B	B	B	B	B	B	B	B	B	B	B	B	B	B	B	B	B	B	B	B	B	B	B	B	B	B	B	B
9933	3	2671605	[T/C]	B	B	B	B	H	H	A	B	B	B	B	H	B	H	B	H	B	B	B	H	B	B	B	B	H	?	B	H	B	H	B	B	B	H	B	H	H	H	H	H	B	H	B	H	H	B
9935	3	2687664	[T/G]	H	H	H	B	B	B	B	H	H	B	H	H	B	B	B	B	B	H	B	B	B	B	B	H	B	?	H	B	H	B	H	B	B	B	B	B	B	B	H	B	B	B	H	B	B	B
9938	3	2715818	[A/G]	B	H	B	H	H	B	B	H	H	H	H	H	H	H	H	B	H	B	A	H	H	A	H	B	H	H	B	H	H	H	B	H	H	H	A	H	B	H	H	H	A	B	H	H	H	A
9939	3	2725982	[A/G]	H	H	H	B	B	B	B	H	H	B	H	B	B	B	B	B	B	H	B	B	B	B	B	H	B	H	H	?	H	B	H	B	B	B	B	B	B	B	B	B	B	B	H	B	B	B
9940	3	2765691	[T/C]	B	H	B	A	A	A	A	A	H	A	A	A	H	A	H	A	A	A	A	A	A	A	A	H	A	H	H	H	H	A	A	A	A	H	A	A	A	A	A	A	A	A	A	A	A	A
9941	3	2771077	[T/G]	A	A	A	A	A	A	A	?	A	A	H	A	A	A	A	A	A	H	A	A	A	A	A	A	A	?	A	A	A	A	H	A	?	A	A	A	A	A	A	A	A	A	H	A	A	A
9945	3	2814479	[T/C]	A	H	A	H	B	H	B	H	H	H	H	B	H	B	H	?	B	A	B	B	?	B	?	A	B	H	A	H	H	B	?	H	H	H	B	B	H	B	B	B	B	H	H	B	B	B
9946	3	2823198	[A/C]	H	H	H	B	B	B	B	H	H	B	H	B	B	B	B	B	B	H	B	B	B	B	B	H	B	H	H	?	H	B	H	B	B	?	B	B	B	B	B	B	B	B	H	B	B	B
9947	3	2865739	[T/C]	H	B	H	H	H	A	A	B	B	H	H	H	H	B	H	A	H	H	B	H	H	B	H	H	H	H	H	H	B	B	H	H	H	H	B	B	A	H	H	H	H	H	B	B	H	H
9948	3	2876741	[T/C]	B	B	B	B	H	H	A	B	B	B	B	B	B	B	B	H	H	B	B	B	B	B	B	B	H	H	B	H	B	B	B	?	B	H	B	B	H	H	B	H	B	B	B	B	H	B
9949	3	2897518	[T/C]	H	H	H	H	B	H	B	H	H	H	H	B	B	H	B	H	B	A	B	B	H	B	H	A	B	H	A	H	H	H	?	H	H	H	B	H	B	B	B	B	B	A	H	H	B	B
9950	3	2920716	[A/G]	A	H	A	H	H	A	A	H	H	H	H	H	H	H	H	A	H	A	B	H	H	B	H	A	H	H	A	H	H	H	?	H	H	H	B	H	A	H	H	H	H	A	H	H	H	H
9951	3	2925093	[A/C]	A	H	A	B	H	H	A	H	H	B	H	H	H	H	H	H	B	H	B	H	B	B	B	H	H	H	H	H	H	H	H	?	?	H	B	H	A	H	H	H	H	H	H	H	H	H
9954	3	2949498	[A/G]	A	H	A	H	H	A	A	H	H	H	H	H	H	H	H	A	H	A	B	H	H	B	H	A	H	H	A	H	H	B	?	H	H	H	B	H	A	H	H	H	H	A	H	B	H	H
9955	3	3020528	[T/C]	B	B	B	B	B	B	H	B	B	B	B	B	B	B	B	B	H	B	B	B	B	B	B	B	H	H	B	?	B	B	B	?	B	?	B	B	B	B	B	B	B	B	B	B	H	B
9957	3	3030621	[T/C]	B	B	B	B	B	B	H	B	B	B	B	H	B	B	B	B	B	B	B	B	B	B	B	B	B	B	B	B	B	B	B	B	B	B	B	B	B	B	H	B	B	B	B	B	B	B
9958	3	3052034	[T/C]	H	A	H	A	A	A	B	A	A	A	A	A	H	A	H	A	H	A	A	A	A	A	A	A	H	H	A	H	A	A	?	?	A	H	A	A	A	A	A	A	H	A	A	A	H	H
9960	3	3070543	[T/C]	H	H	H	H	H	B	H	H	H	H	H	H	A	H	A	H	H	B	A	A	H	A	H	B	A	H	B	H	H	A	?	H	H	H	A	H	A	A	H	H	A	H	H	A	A	A
9961	3	3109307	[A/G]	H	H	H	H	A	H	H	A	H	H	A	H	A	A	A	H	H	H	A	A	H	A	H	B	A	H	B	H	H	A	H	H	H	H	A	A	A	A	H	A	A	A	A	A	A	A
9963	3	3112645	[A/G]	B	B	B	B	B	B	B	B	B	B	B	H	B	B	B	B	B	B	B	B	B	B	B	B	B	B	B	B	B	B	B	B	B	B	B	B	B	B	H	B	B	?	?	B	B	B
9966	3	3144062	[T/G]	A	A	A	A	A	A	A	A	A	A	A	A	A	A	A	A	A	A	A	H	A	A	A	A	A	A	A	A	A	A	A	A	A	A	A	A	H	A	A	A	A	A	A	A	A	A
9967	3	3150734	[T/C]	A	H	A	H	H	A	A	H	H	H	H	H	H	H	H	H	H	A	H	H	H	B	H	A	H	H	A	H	H	B	?	H	H	H	B	H	A	B	H	H	H	H	H	B	H	H
9969	3	3162239	[A/G]	H	H	H	H	A	H	A	H	H	H	H	H	A	H	A	H	A	B	A	A	H	A	H	B	A	H	B	H	H	A	?	H	H	H	A	H	H	A	H	A	A	H	H	A	A	A
9970	3	3170380	[A/G]	H	H	H	H	A	H	H	H	H	H	H	A	A	H	A	H	H	B	H	A	H	A	H	B	A	H	B	H	H	A	B	H	H	H	A	H	A	A	A	A	A	H	H	A	A	A
9972	3	3191016	[T/C]	A	A	A	A	A	A	A	H	A	A	A	A	A	H	A	A	A	H	A	A	A	A	A	A	A	A	A	A	A	A	H	A	A	A	A	H	A	A	A	A	A	H	H	A	A	A
9973	3	3220444	[T/C]	A	A	A	A	A	A	A	A	A	A	A	A	A	A	A	A	A	A	A	A	A	A	A	A	A	A	A	A	A	A	A	A	A	A	A	A	A	A	A	A	A	A	A	A	A	A
9974	3	3243826	[A/G]	B	B	B	B	B	B	B	B	B	B	B	B	B	B	B	B	B	B	B	B	B	B	B	B	B	B	B	B	B	B	B	B	B	B	B	B	B	B	B	B	B	B	B	B	B	B
9976	3	3269668	[A/G]	A	A	A	A	A	A	A	H	A	A	A	A	A	H	A	A	A	H	A	A	A	A	A	A	A	A	A	A	A	A	H	A	A	?	A	H	A	A	A	A	A	H	H	A	A	A
1142	3	3349179	[A/C]	A	A	A	A	?	A	A	A	A	A	A	?	A	A	A	A	A	A	?	B	A	?	A	A	A	A	A	A	A	?	A	A	A	A	?	A	B	?	A	?	A	A	A	A	B	A
9978	3	3365960	[T/C]	B	H	B	A	H	H	A	A	H	A	H	H	H	A	H	A	A	A	A	A	A	A	A	H	A	H	H	H	H	A	A	A	?	H	A	A	H	A	H	H	H	A	A	A	A	H
9979	3	3366191	[T/C]	A	H	A	B	H	H	B	B	H	B	H	B	H	B	H	B	B	B	B	B	B	B	B	H	B	H	H	H	H	B	B	B	?	H	B	B	H	B	B	H	H	B	B	B	B	H
9981	3	3400592	[A/G]	H	H	H	H	A	H	A	B	B	H	B	H	A	H	A	B	H	B	A	A	H	H	B	B	H	H	B	H	H	H	?	H	?	H	H	H	A	H	H	A	A	H	B	H	A	A
9982	3	3425695	[A/C]	H	H	H	H	B	H	B	A	A	H	A	H	B	H	B	A	H	A	H	B	H	H	A	A	B	H	A	H	H	H	A	H	?	H	H	H	H	H	H	B	B	H	A	H	B	B
9983	3	3428350	[T/C]	B	H	B	A	A	A	A	H	B	A	B	H	H	A	H	H	A	A	A	A	A	?	H	H	A	H	H	H	H	H	A	?	H	H	H	A	A	H	H	A	H	A	H	H	A	H
9984	3	3469758	[A/G]	B	B	B	B	B	B	B	H	B	B	B	B	B	H	B	B	B	H	B	B	B	B	B	B	B	B	B	B	B	B	H	B	B	B	B	H	B	B	B	B	B	H	H	B	B	B
9987	3	3479237	[A/C]	A	A	A	A	A	A	A	H	A	A	A	A	A	H	A	A	A	H	A	A	A	A	A	A	A	A	A	A	A	A	H	A	A	?	A	H	A	A	A	A	A	H	H	A	A	A
9988	3	3500588	[A/G]	B	B	B	B	H	H	B	H	H	B	H	B	B	B	B	H	B	B	B	B	B	H	H	B	B	?	B	H	B	H	B	B	H	H	H	B	B	H	B	H	B	B	H	H	B	B
9989	3	3532524	[A/G]	A	H	H	A	H	H	B	H	H	A	H	H	B	A	B	H	B	A	H	B	A	H	A	H	H	H	A	H	H	H	A	?	?	H	A	H	B	H	H	H	B	A	H	H	B	B
9990	3	3570125	[A/G]	A	A	?	A	?	A	?	B	A	A	H	A	?	B	A	A	A	A	A	?	A	A	A	A	?	?	A	?	A	A	A	A	A	?	A	H	?	?	A	?	?	B	B	A	?	?
9992	3	3614685	[T/C]	A	A	B	H	H	H	H	A	A	H	A	H	H	H	A	H	A	H	A	A	H	A	A	A	H	H	A	H	A	A	H	H	?	H	H	A	A	B	H	H	H	H	A	A	H	H
9993	3	3618780	[T/G]	H	A	A	H	A	H	A	A	A	H	A	A	A	H	A	H	A	H	A	A	H	A	H	A	A	H	H	H	A	A	H	H	H	H	A	H	A	A	A	A	A	H	A	A	A	A
9996	3	3631393	[T/C]	H	B	B	H	B	H	B	B	B	H	B	B	B	H	B	H	B	H	B	B	H	B	H	B	B	H	H	H	B	B	H	H	H	H	B	B	B	B	B	B	B	H	B	B	B	B
9998	3	3639855	[T/C]	B	B	B	B	H	B	H	H	B	B	B	B	H	B	B	B	H	B	H	H	B	B	B	H	B	B	B	H	B	H	B	B	B	?	B	B	A	B	B	H	H	B	H	H	H	H
9999	3	3665847	[T/C]	H	H	B	B	B	B	B	H	H	B	H	B	B	B	B	B	B	B	B	B	B	H	H	H	B	H	H	H	H	H	B	B	H	?	H	H	B	B	B	B	B	B	H	H	B	B
10000	3	3666831	[T/C]	A	H	A	A	H	A	H	H	H	A	A	H	H	A	A	A	B	A	H	A	A	H	A	H	A	H	A	H	H	H	A	A	?	H	A	A	B	A	H	A	H	A	H	H	H	H
10001	3	3770709	[T/C]	B	H	B	B	H	B	H	H	H	B	B	H	H	B	B	B	A	B	H	B	B	H	B	H	B	?	B	H	H	H	B	B	B	H	H	B	A	B	H	B	H	B	H	H	H	H
10002	3	3798186	[T/C]	A	A	A	A	H	A	H	H	A	A	A	A	H	A	A	A	H	A	A	A	A	A	A	H	A	?	A	H	A	H	A	A	A	H	A	A	B	A	A	A	H	A	H	H	H	H
10003	3	3824312	[T/C]	H	H	B	H	H	H	H	A	H	H	H	B	H	H	B	H	A	H	H	H	H	H	H	H	H	H	H	H	H	H	H	H	H	H	H	A	A	B	B	B	H	H	A	H	H	H
10004	3	3869027	[T/C]	A	A	A	A	A	H	A	A	A	A	A	A	H	A	H	A	A	A	A	H	A	A	A	A	A	H	A	H	A	A	A	A	?	H	A	A	A	A	A	A	H	A	A	A	H	H
10006	3	3877259	[T/C]	B	H	H	H	H	H	H	B	H	H	B	H	H	H	H	H	H	H	H	H	H	H	B	B	A	H	B	H	H	B	H	H	?	H	A	B	B	H	H	H	H	H	B	B	H	H
10007	3	3918094	[T/C]	B	H	B	B	H	H	H	H	H	B	B	H	A	B	H	B	A	B	B	B	B	H	B	B	B	H	B	H	H	H	B	B	?	H	H	B	A	B	H	B	A	B	H	H	A	A
10008	3	3956762	[T/C]	?	?	A	A	A	A	?	?	?	A	?	A	A	A	A	?	?	A	A	?	A	?	?	?	A	A	?	A	?	?	A	A	A	A	A	?	?	A	A	A	A	A	?	?	A	A
10009	3	3967815	[A/G]	B	H	B	B	H	B	H	H	H	B	B	B	H	B	B	B	A	B	H	H	B	H	B	B	B	B	B	H	H	H	B	B	B	H	H	H	A	B	B	B	H	B	H	H	H	H
10010	3	4019328	[T/C]	A	A	B	H	H	H	A	A	A	H	A	H	H	H	A	A	A	H	H	A	H	A	A	A	H	H	A	H	A	A	H	H	H	H	H	A	A	B	H	H	H	H	A	A	H	H
16134	3	4036840	[T/C]	A	A	A	A	H	A	H	H	A	A	A	?	H	H	H	A	H	A	A	H	?	?	?	A	A	?	A	H	A	H	A	A	?	H	A	B	B	A	A	A	H	H	H	H	H	H
10011	3	4069861	[T/C]	?	A	?	?	B	A	B	B	?	?	?	A	H	?	?	?	H	?	B	?	?	A	?	?	?	H	?	H	A	B	?	A	H	H	A	B	B	?	?	A	H	?	B	B	H	H
10012	3	4089074	[T/C]	B	B	H	H	H	H	H	B	B	H	B	H	H	H	A	H	B	B	B	A	H	B	B	B	A	H	B	H	B	B	?	H	?	H	H	B	B	H	H	H	H	H	B	B	H	H
10013	3	4104515	[T/C]	A	A	B	H	B	H	B	H	A	H	A	H	B	H	B	H	H	A	B	B	H	A	A	A	B	H	A	H	A	H	A	H	?	H	H	H	B	B	H	B	B	H	H	H	B	B
10014	3	4118227	[A/C]	B	B	A	H	A	H	A	H	B	H	B	H	A	H	A	H	H	B	A	A	H	B	B	B	A	H	B	H	B	H	B	H	?	H	H	H	A	A	H	A	A	H	H	H	A	A
10015	3	4141326	[A/C]	H	B	A	A	A	A	H	H	B	A	B	H	A	H	B	H	H	H	A	B	A	B	H	H	A	H	H	H	B	H	H	A	H	H	H	H	A	A	H	A	A	H	H	H	A	A
10016	3	4166954	[A/G]	H	H	H	A	A	A	?	H	H	A	B	H	A	H	B	?	A	A	H	B	A	H	H	H	H	H	H	H	H	H	A	H	H	H	A	H	A	H	H	A	A	H	H	H	A	A
10017	3	4173854	[T/C]	H	H	A	A	A	A	A	H	H	A	B	A	A	H	H	A	A	A	A	H	A	H	H	H	A	H	H	H	H	H	A	A	H	H	A	H	A	A	A	A	A	H	H	H	A	A
10018	3	4196090	[A/C]	A	H	H	H	B	A	H	H	H	H	A	H	H	H	H	A	B	H	H	A	H	H	A	A	H	H	A	H	H	H	H	H	H	H	B	H	B	H	H	A	H	H	H	H	H	H
10020	3	4218968	[T/C]	H	B	H	A	A	H	H	H	B	A	B	H	H	H	H	H	H	H	H	H	A	B	H	H	H	H	H	H	B	H	H	?	H	H	H	H	A	H	H	B	H	H	H	H	B	H
10021	3	4327502	[A/G]	H	H	H	H	H	A	A	A	H	H	A	H	A	H	H	A	A	H	H	A	H	H	A	H	H	H	H	H	H	H	H	H	?	H	H	A	A	H	H	H	A	H	A	H	A	A
10024	3	4354008	[T/C]	A	A	A	A	A	H	H	H	A	A	H	A	H	A	H	A	A	H	A	B	A	A	A	A	H	H	A	H	A	A	H	?	H	H	A	A	H	A	A	H	H	A	H	A	H	H
10027	3	4377894	[A/G]	B	H	H	H	H	B	H	B	H	H	H	H	B	H	A	B	H	H	B	A	H	H	H	B	A	H	B	H	H	B	H	H	H	H	A	B	A	H	H	H	B	H	B	B	B	B
10028	3	4416763	[A/G]	A	A	B	H	B	H	B	H	A	H	A	B	B	H	B	H	H	H	B	B	H	A	A	A	H	H	A	H	A	H	H	?	?	H	H	H	B	B	B	B	B	H	H	H	H	B
10031	3	4431276	[A/G]	B	B	B	B	B	B	B	B	B	B	B	H	B	B	B	B	B	B	B	B	B	B	B	B	B	B	B	B	B	B	B	B	B	B	B	B	B	B	H	B	B	B	B	B	B	B
10034	3	4460021	[A/G]	B	B	H	B	H	H	A	H	B	B	B	B	A	B	H	H	H	H	A	H	B	B	B	B	H	H	B	H	B	H	H	H	?	H	B	H	H	H	B	H	A	B	H	H	A	A
10035	3	4483700	[A/G]	B	B	H	H	H	B	B	B	B	H	B	H	B	H	H	B	B	B	B	B	H	B	B	B	?	H	B	?	B	B	B	H	B	B	?	B	B	H	H	B	B	H	B	B	B	B
10036	3	4484755	[T/C]	H	H	A	A	A	A	A	B	H	A	H	A	A	H	A	A	A	A	A	A	A	H	A	H	A	H	H	H	H	A	A	?	A	H	A	H	A	A	A	A	A	H	B	A	A	A
10037	3	4516020	[A/G]	H	H	B	B	B	B	B	H	H	B	H	B	B	H	B	B	B	B	B	B	B	H	B	H	B	H	H	?	H	B	B	B	B	H	B	H	B	B	B	B	B	H	H	B	B	B
10039	3	4520158	[A/G]	H	A	A	H	A	B	A	A	H	H	H	A	A	A	A	B	A	H	H	H	H	A	B	H	H	H	H	H	A	H	H	H	?	H	H	A	H	H	A	B	A	A	A	H	H	A
10040	3	4803686	[A/C]	A	H	H	A	H	H	H	A	A	A	A	A	H	A	A	A	H	H	H	A	A	H	A	A	A	H	A	H	H	A	H	H	H	H	A	H	A	A	A	H	H	A	A	A	H	H
10041	3	4817506	[A/G]	A	H	H	A	H	A	H	A	A	A	A	A	H	A	A	A	H	A	A	A	A	H	A	A	A	?	A	?	H	A	A	H	A	?	A	H	A	A	A	A	H	A	A	A	A	H
10042	3	4831550	[A/G]	A	H	B	H	B	H	H	A	A	H	H	H	B	H	H	A	H	H	A	A	H	H	A	A	B	H	A	H	H	H	H	?	H	H	H	H	A	H	H	B	B	H	A	H	H	B
10043	3	4869008	[A/C]	H	H	H	H	H	H	A	A	H	H	A	H	H	H	H	H	H	A	H	A	H	H	A	H	B	H	H	H	H	H	?	H	?	H	H	A	A	B	H	B	H	H	A	H	H	H
10046	3	4884640	[T/C]	B	B	H	H	H	B	B	H	H	H	H	H	B	H	H	B	B	B	H	H	H	B	H	B	H	H	B	H	B	A	?	H	H	H	A	B	H	H	H	B	B	H	H	A	B	B
10047	3	4910939	[A/G]	H	B	H	A	H	H	B	H	H	A	H	A	B	A	H	A	B	H	B	H	A	B	A	H	A	H	H	H	B	A	H	H	?	H	A	H	H	A	A	B	B	A	H	A	H	B
10048	3	4914028	[A/C]	H	B	H	A	H	H	B	H	H	A	H	H	B	A	H	A	B	H	B	H	A	B	A	H	A	H	H	H	B	A	H	H	H	H	A	H	H	A	H	B	B	A	H	A	H	B
10051	3	4918261	[A/C]	H	B	B	H	B	H	B	B	B	H	B	B	B	B	B	H	B	H	B	B	H	B	H	H	B	H	H	H	B	B	?	?	H	H	B	B	B	B	B	B	B	B	B	B	B	B
10052	3	5053543	[T/C]	B	B	H	H	H	B	B	B	B	H	B	H	B	H	H	B	B	B	B	B	H	B	B	B	H	H	B	H	B	H	?	H	H	H	H	B	B	H	H	B	B	H	B	H	H	B
10053	3	5062300	[T/G]	H	H	H	H	H	A	A	B	B	H	B	B	H	B	H	H	H	H	H	H	H	H	H	H	H	H	H	H	H	B	H	H	H	H	B	H	H	B	B	A	H	B	B	B	B	H
10057	3	5094434	[A/G]	A	A	A	A	A	A	A	H	?	A	H	A	A	A	A	A	A	A	A	H	A	A	H	A	B	H	A	H	A	B	A	H	H	H	B	A	H	?	A	A	A	A	?	B	A	A
10059	3	5116559	[T/C]	B	B	B	B	H	B	H	B	B	B	B	B	H	B	H	H	H	B	A	H	B	B	B	B	H	H	B	H	B	B	B	H	B	H	B	H	H	H	B	H	B	B	B	B	B	B
10060	3	5121011	[T/G]	A	A	A	A	A	A	A	A	A	A	H	A	A	H	A	A	A	A	A	A	A	A	A	A	A	A	A	A	A	A	A	A	A	?	A	H	A	A	A	A	A	H	A	A	A	A
10061	3	5141218	[T/G]	B	B	B	B	H	H	B	B	B	B	B	B	H	B	B	B	H	B	B	B	B	B	B	B	B	?	B	H	B	B	B	H	B	H	B	H	B	B	B	H	B	B	B	B	B	B
10063	3	5202339	[A/G]	H	B	H	A	A	A	H	B	B	A	B	A	A	H	A	A	H	H	A	A	A	B	H	H	A	H	H	H	B	H	H	?	H	H	H	H	A	A	A	A	H	H	B	H	H	H
10064	3	5226681	[T/G]	H	H	B	B	B	B	B	H	H	B	H	B	B	H	B	?	B	H	?	B	B	?	B	H	B	?	H	?	H	B	H	B	B	?	B	H	B	H	B	B	B	H	H	B	B	B
10065	3	5227563	[T/C]	H	A	A	H	A	H	A	A	A	H	A	A	A	A	A	H	A	H	A	A	H	A	?	H	A	H	H	H	A	A	H	?	H	H	A	A	A	A	A	A	A	A	A	A	A	A
10067	3	5260605	[A/G]	A	A	H	H	B	H	A	A	A	H	A	H	B	H	H	A	H	A	?	H	H	A	A	A	H	H	A	H	A	H	?	?	?	H	H	H	H	H	H	B	H	H	A	H	H	H
10068	3	5267545	[A/C]	H	B	H	A	A	A	H	H	H	A	A	A	A	H	A	A	H	H	A	A	A	B	A	H	A	A	H	A	B	A	H	A	A	A	A	H	A	A	A	A	H	H	H	A	H	H
10070	3	5308382	[A/C]	B	B	H	H	H	B	B	B	B	H	B	H	H	H	H	B	B	B	B	H	H	B	B	B	H	H	B	H	B	H	B	H	B	H	H	B	H	H	H	H	H	H	B	H	H	H
10071	3	5366491	[T/C]	A	A	H	H	B	A	A	A	A	H	A	H	B	H	H	A	H	A	H	H	H	A	A	A	B	H	A	H	A	H	?	?	H	H	H	H	H	H	H	H	H	H	A	H	H	H
10073	3	5407657	[A/C]	A	A	A	A	H	H	A	A	A	A	A	H	H	A	H	A	H	A	B	A	A	A	A	A	H	H	A	H	A	A	A	?	?	H	A	H	H	A	H	H	A	A	A	A	A	A
10075	3	5413110	[T/C]	A	H	H	A	H	H	B	H	H	A	H	H	H	H	H	A	B	A	B	H	A	H	H	A	H	H	A	H	H	H	A	?	H	H	H	B	H	A	H	H	H	H	H	H	H	H
10076	3	5463233	[A/G]	A	H	H	A	A	A	H	A	A	A	A	A	A	H	A	A	A	A	A	A	A	H	A	A	A	A	A	A	H	A	A	A	A	A	A	H	A	A	A	A	H	H	A	A	A	H
10077	3	5463929	[A/C]	B	B	H	H	A	H	H	H	H	H	H	H	A	H	A	B	H	B	A	A	H	B	H	B	A	H	B	H	B	A	?	H	H	H	A	H	A	H	H	A	H	H	H	A	A	H
10079	3	5518964	[T/C]	H	H	H	B	B	B	H	H	H	B	H	B	B	B	B	B	B	H	B	B	B	H	B	H	B	H	H	H	H	B	H	B	?	?	B	B	B	B	B	B	H	B	H	B	H	H
10080	3	5519531	[A/G]	B	B	B	B	H	B	B	H	H	B	H	B	H	B	H	B	B	B	H	B	B	B	H	B	B	?	B	H	B	H	B	B	H	H	H	B	H	B	B	B	B	B	H	H	B	B
10081	3	5567252	[T/C]	H	H	B	B	B	B	B	H	H	B	H	H	B	H	B	B	H	H	B	B	B	H	B	H	B	H	H	?	H	B	H	B	B	H	B	A	B	B	H	B	B	H	H	B	B	B
10082	3	5571836	[A/G]	B	B	H	B	H	H	H	H	H	B	H	H	H	H	H	H	B	B	B	B	B	B	H	B	B	H	B	H	B	H	B	?	H	H	H	H	H	H	H	H	H	H	H	H	H	H
10083	3	5590123	[A/G]	A	H	B	H	B	H	B	A	A	H	A	B	B	H	B	H	B	A	B	B	H	H	A	A	B	H	A	H	H	H	?	H	?	H	H	H	B	B	B	B	B	H	A	H	B	B
10084	3	5650961	[A/G]	A	A	A	A	A	A	A	A	A	A	A	A	A	A	A	A	H	A	A	A	A	A	A	A	A	A	A	A	A	A	A	A	A	A	A	H	A	A	A	A	A	A	A	A	A	A
10085	3	5670142	[T/C]	B	B	B	B	H	B	B	B	B	B	B	B	H	B	B	B	B	B	B	B	B	B	B	B	B	B	B	B	B	B	B	B	B	B	B	B	B	B	B	B	B	B	B	B	B	B
10088	3	5677935	[A/G]	A	H	H	H	H	A	H	A	A	H	A	H	H	H	H	A	A	A	B	B	H	H	A	A	H	H	A	H	H	H	A	H	?	H	H	A	H	H	H	H	H	H	A	H	H	H
16916	3	5704269	[A/G]	B	H	A	H	A	H	A	B	B	H	B	A	A	A	A	H	A	B	A	A	H	H	B	B	A	H	B	H	H	H	B	H	?	H	H	A	A	A	A	A	A	A	B	H	A	A
10089	3	5721305	[T/C]	A	A	A	A	A	A	A	A	A	A	A	A	A	A	A	A	A	A	A	A	A	A	A	A	A	A	A	A	A	A	A	A	A	A	A	A	A	A	A	A	A	A	A	A	A	A
10090	3	5724485	[T/C]	B	B	H	B	H	H	H	H	H	B	H	H	H	B	H	H	A	B	B	B	B	H	H	B	H	H	B	H	B	H	B	?	H	H	H	H	H	H	H	H	H	B	H	H	H	H
10093	3	5762693	[A/G]	B	H	H	H	H	B	H	B	B	H	B	H	H	H	H	B	B	B	A	A	H	H	B	B	H	H	B	H	H	H	B	H	?	H	H	B	H	H	H	H	H	H	B	H	H	H
10096	3	5766112	[A/G]	B	H	H	H	H	B	H	B	B	H	B	A	H	H	H	B	B	B	A	A	H	H	B	B	H	H	B	H	H	H	?	H	?	H	H	B	H	H	A	H	H	H	B	H	H	H
10097	3	5814305	[A/G]	A	A	H	A	H	H	H	H	H	A	H	A	A	A	A	H	B	A	A	A	A	H	H	A	A	H	A	H	A	H	A	A	H	H	H	H	A	H	A	H	H	A	H	H	H	H
10098	3	5857795	[A/C]	A	A	H	A	H	H	B	H	H	A	H	A	A	A	A	H	A	A	H	H	A	H	H	A	A	H	A	H	A	H	A	A	H	H	H	A	H	H	A	H	H	A	H	H	H	H
10100	3	5869867	[A/C]	H	H	B	B	B	B	B	B	H	B	H	B	B	B	B	B	H	B	B	B	B	B	B	H	B	H	H	B	H	B	B	B	B	B	B	B	B	B	B	B	B	B	B	B	B	B
10101	3	5873102	[T/C]	H	H	A	A	A	A	A	A	H	A	H	A	A	A	A	A	H	A	A	A	A	A	A	H	A	H	H	H	H	A	A	A	A	?	A	A	A	A	A	A	A	A	A	A	A	A
10102	3	5887310	[A/C]	H	H	B	H	B	H	B	H	H	H	H	B	B	H	B	H	B	A	B	B	H	B	H	A	B	H	A	H	H	B	?	H	H	H	B	H	B	B	B	B	B	H	H	B	B	B
16244	3	5914662	[T/C]	B	H	B	H	A	H	B	H	H	H	H	H	H	H	H	H	H	B	H	H	H	A	H	B	A	H	B	H	H	A	?	H	H	H	A	H	H	A	H	A	H	H	H	A	H	H
10107	3	5917111	[A/G]	B	H	H	H	A	H	H	H	H	H	H	H	H	H	H	H	H	B	H	H	H	A	H	B	A	H	B	H	H	A	B	H	H	H	A	H	H	A	H	A	A	H	H	A	H	A
10108	3	5942463	[A/G]	B	H	A	H	A	H	A	A	H	H	B	A	A	A	A	H	A	H	A	A	H	H	B	H	A	H	B	H	H	H	H	H	?	H	H	A	A	A	A	A	A	A	A	H	A	A
10109	3	5968917	[A/G]	B	B	H	B	B	H	H	B	B	B	B	B	H	B	B	B	B	B	B	B	B	B	B	B	B	H	B	H	B	B	B	B	?	H	B	B	B	B	B	B	B	B	B	B	H	B
15425	3	5994579	[T/C]	A	A	B	H	B	H	B	H	A	H	A	B	B	H	B	H	H	H	H	B	H	A	A	H	B	H	A	H	A	H	H	H	?	H	H	H	B	B	B	B	B	H	H	H	B	B
379	3	6013378	[A/G]	B	B	A	H	A	H	A	H	B	H	B	H	A	H	H	H	H	H	H	B	H	B	B	H	H	H	B	H	B	H	H	H	H	H	H	B	A	A	H	H	H	H	H	H	A	H
10111	3	6020386	[T/G]	B	B	B	B	B	B	B	B	B	B	H	B	B	H	H	B	B	B	B	A	B	B	B	B	H	B	B	B	B	B	B	B	B	B	B	H	B	B	B	B	H	H	B	B	B	H
10112	3	6036019	[T/G]	A	A	A	A	A	A	A	A	A	A	A	H	A	A	H	A	A	A	A	H	A	A	A	A	H	?	A	A	A	A	A	?	A	A	A	A	A	A	H	A	A	A	A	A	A	A
10113	3	6065579	[T/C]	A	H	A	A	A	A	A	A	H	A	H	H	A	A	H	A	H	A	H	A	A	H	A	A	A	?	A	?	?	A	A	A	A	?	A	?	A	A	H	A	H	A	A	A	A	H
10114	3	6074070	[T/C]	B	B	B	B	H	B	H	H	B	B	H	B	B	B	B	B	H	B	H	B	B	B	B	H	B	B	B	B	B	H	B	B	B	B	B	B	A	B	B	B	H	B	H	H	H	H
10115	3	6101000	[A/G]	A	H	B	H	B	H	B	H	H	H	H	B	B	H	H	H	B	H	B	B	H	H	A	H	B	H	A	H	H	H	H	H	H	H	H	H	B	B	B	B	B	H	H	H	B	B
10116	3	6117585	[T/C]	B	H	A	H	A	H	A	H	H	H	H	A	B	H	H	H	A	H	A	H	H	H	B	H	A	H	B	H	H	H	H	H	?	H	H	H	A	A	A	A	A	H	H	H	H	A
10117	3	6173673	[A/C]	B	B	B	B	H	B	H	H	B	B	B	B	B	B	B	B	H	B	B	B	B	B	B	?	B	B	B	H	B	?	B	B	B	?	B	B	A	B	B	H	H	B	H	H	H	H
10118	3	6179234	[T/C]	B	B	A	H	A	B	H	H	B	H	B	H	B	H	B	B	H	H	H	B	H	B	B	H	H	H	B	?	B	H	H	H	B	?	H	H	H	H	H	H	A	H	H	H	H	A
10119	3	6197402	[T/G]	B	B	?	B	?	H	?	B	B	B	B	?	H	B	B	B	?	B	B	B	B	B	B	B	?	H	B	H	B	B	B	B	?	H	B	B	?	B	?	B	B	B	B	B	A	B
10122	3	6208949	[A/G]	A	H	B	H	B	H	B	H	H	H	A	B	H	H	B	H	B	H	H	B	H	H	A	H	B	H	A	H	H	H	H	H	?	H	H	H	B	B	B	B	B	H	H	H	B	B
10123	3	6216902	[T/C]	A	A	A	A	H	H	H	H	A	A	A	H	H	A	H	H	H	A	H	B	A	A	A	H	H	H	A	H	A	H	?	?	?	H	A	H	B	H	H	A	B	A	H	H	A	B
10124	3	6232647	[T/C]	A	H	B	H	B	H	B	H	H	H	A	B	H	H	H	H	B	H	H	B	H	H	A	H	B	H	A	H	H	H	H	H	H	H	H	H	B	B	B	B	B	H	H	H	B	B
10125	3	6265708	[A/G]	B	B	B	B	A	B	B	H	B	B	B	B	B	B	B	B	H	B	B	H	B	B	B	H	B	B	B	B	B	H	B	B	B	B	B	B	H	?	B	?	A	B	H	H	B	A
10127	3	6361577	[A/C]	A	A	H	H	B	A	A	H	A	H	A	B	A	H	H	A	H	H	A	H	H	A	A	H	B	H	A	H	A	H	H	H	H	H	H	H	H	H	B	B	B	H	H	H	H	B
10128	3	6364472	[T/C]	A	H	H	A	A	H	B	A	H	A	A	A	B	A	B	H	H	A	H	B	A	H	A	A	H	H	A	H	H	A	?	?	?	H	A	A	H	H	A	H	A	A	A	A	H	A
10129	3	6425122	[A/C]	B	B	A	H	A	B	H	H	B	H	B	H	B	H	B	H	H	H	B	B	H	B	B	H	H	H	B	H	B	H	H	H	?	H	H	H	H	A	H	H	A	H	H	H	H	A
10131	3	6478859	[A/G]	B	B	B	B	B	B	B	B	B	B	B	H	B	B	B	B	B	B	B	B	B	B	B	B	B	B	B	B	B	B	B	B	B	B	B	B	B	B	H	B	B	B	B	B	B	B
10135	3	6479610	[T/C]	A	A	H	A	H	A	B	H	A	A	A	A	H	A	A	H	H	A	A	A	A	A	A	H	A	?	A	H	A	H	A	A	A	H	A	H	B	H	A	H	B	A	H	H	A	B
10136	3	6493834	[T/G]	A	A	H	H	H	A	A	A	A	H	A	H	A	H	A	A	A	H	A	A	H	A	A	A	?	H	A	H	A	A	H	H	H	H	?	A	A	H	H	H	A	H	A	A	H	A
10137	3	6498521	[T/C]	A	A	A	A	A	A	A	A	A	A	A	A	A	A	A	A	A	A	A	A	A	A	A	A	A	A	A	A	A	A	A	A	A	A	A	A	A	A	A	A	A	A	A	A	A	A
10139	3	6519604	[T/C]	A	A	A	A	H	A	A	H	?	A	A	A	A	A	A	A	H	A	A	A	A	A	A	?	A	?	A	?	A	?	?	A	A	A	A	A	H	A	A	A	H	?	H	H	A	H
10141	3	6551533	[T/C]	B	H	H	H	A	H	B	H	B	H	B	A	H	H	A	B	A	H	H	A	H	H	B	H	A	H	B	H	H	H	H	H	H	H	H	H	H	H	A	A	A	H	H	H	A	A
10142	3	6567365	[T/C]	A	H	B	H	B	H	B	H	H	H	A	B	B	H	B	H	B	H	H	B	H	H	A	H	B	H	A	H	H	H	H	H	?	H	H	H	B	B	B	B	B	H	H	H	B	B
10144	3	6573568	[T/C]	A	H	B	H	B	H	B	H	H	H	A	B	B	H	B	H	B	H	H	B	H	H	A	H	B	H	A	H	H	H	H	H	?	H	H	H	B	B	B	B	B	H	H	H	B	B
16685	3	6590909	[T/C]	A	H	B	H	B	H	B	H	H	H	A	B	B	H	B	H	B	H	H	B	H	H	A	H	B	H	A	H	H	H	H	H	?	H	H	H	B	B	B	B	B	H	H	H	B	B
10145	3	6687573	[T/G]	B	B	B	B	B	B	H	B	B	B	B	B	A	B	A	H	B	B	B	H	B	B	B	H	H	?	B	H	B	H	B	?	B	H	B	B	H	H	B	H	B	B	B	H	A	B
10146	3	6704749	[A/G]	B	B	B	B	B	B	B	H	B	B	B	B	B	H	H	B	B	B	H	H	B	B	B	B	H	B	B	B	B	B	B	B	B	B	B	H	B	B	B	B	B	H	H	B	B	B
10147	3	6771630	[T/C]	A	A	A	A	H	A	A	H	A	A	H	A	A	A	A	A	A	A	A	A	A	A	A	A	A	A	A	A	A	A	A	A	A	A	A	A	H	A	A	A	H	A	H	A	A	H
10148	3	6787047	[A/G]	A	H	H	H	B	H	H	H	A	H	H	B	H	H	B	A	H	H	H	B	H	H	A	H	B	H	A	H	H	H	H	H	H	H	H	A	B	H	B	B	H	H	H	H	A	H
10149	3	6811622	[T/C]	A	H	B	H	?	H	B	A	H	?	A	B	B	B	B	H	B	?	H	B	?	H	A	H	B	H	?	H	H	H	H	H	H	H	H	?	H	B	B	B	A	B	A	H	B	A
10150	3	6857515	[T/G]	H	B	H	A	A	H	B	A	B	A	B	H	B	H	B	H	B	A	H	B	A	B	H	B	H	H	H	H	B	B	?	?	H	H	H	H	H	B	H	B	H	H	A	B	B	H
10151	3	6987820	[T/C]	A	A	A	A	H	A	A	H	A	A	H	A	A	A	B	H	H	A	A	H	A	A	A	A	H	A	A	A	A	A	A	A	A	A	A	A	H	H	A	A	H	A	H	A	A	H
10152	3	7003964	[T/C]	H	A	H	B	H	H	H	H	A	B	A	H	A	H	A	B	A	B	B	A	B	A	H	A	H	H	H	H	A	H	B	?	H	H	H	H	A	B	H	H	A	A	H	H	A	A
10153	3	7009222	[T/C]	H	B	H	A	H	H	H	H	B	A	B	?	B	H	B	A	B	A	A	B	A	B	H	B	H	H	H	H	B	H	A	?	H	H	H	H	B	A	?	H	B	B	H	H	B	B
10154	3	7056491	[A/G]	A	H	A	A	A	A	A	A	A	A	A	A	A	A	A	A	A	A	A	A	A	H	A	A	A	A	A	A	H	A	A	A	A	A	A	A	A	A	A	A	A	A	A	A	A	A
10156	3	7068323	[A/G]	H	H	H	A	A	A	A	A	H	A	H	A	A	H	H	A	A	A	A	A	A	H	H	H	A	H	H	H	H	H	A	A	H	H	H	A	A	A	A	B	A	B	A	H	A	A
10157	3	7077998	[T/C]	A	A	H	H	B	H	H	H	A	H	H	H	B	H	B	H	H	H	H	H	H	A	A	H	B	H	A	H	A	A	H	H	H	H	H	B	B	B	H	B	B	A	H	A	H	B
10158	3	7105466	[T/G]	B	B	B	B	H	B	B	H	H	B	B	B	B	B	B	B	H	B	B	H	B	B	B	B	B	?	B	?	B	B	B	B	B	H	B	B	H	B	B	H	H	B	H	B	H	H
10161	3	7114900	[T/C]	B	H	B	B	B	B	B	B	B	B	B	B	H	B	H	B	H	B	H	H	B	H	B	B	H	B	B	B	H	B	B	B	B	B	B	B	B	B	B	H	B	B	B	B	H	B
10162	3	7129347	[A/G]	B	H	A	H	A	H	B	H	H	H	H	A	A	H	A	H	A	H	H	A	H	H	B	H	A	H	B	H	H	B	H	H	?	H	H	A	A	A	A	A	A	H	H	B	A	A
9624	3	7157449	[T/C]	B	H	H	H	H	H	B	B	B	H	B	A	H	H	H	H	H	H	B	H	H	H	B	H	A	H	B	?	H	B	H	H	?	H	H	A	H	H	A	H	H	B	B	B	B	H
9625	3	7177650	[T/C]	B	H	B	B	B	B	?	B	H	B	B	B	B	B	B	B	B	B	B	B	B	H	B	B	B	B	B	B	H	B	B	B	B	?	B	B	B	B	B	B	B	B	B	B	B	B
9626	3	7223431	[T/C]	A	H	B	H	H	H	A	A	H	H	H	H	A	H	B	H	B	H	H	B	H	H	A	H	B	H	A	H	H	A	H	H	?	H	H	H	A	B	H	B	B	H	A	A	B	B
9627	3	7223618	[A/G]	B	B	H	H	H	H	B	B	H	H	B	H	B	H	B	B	B	H	B	B	H	B	B	B	H	H	B	H	B	B	H	H	H	H	H	B	B	B	H	B	B	B	B	B	H	B
17781	3	7236898	[T/C]	A	H	B	H	B	H	A	H	H	H	H	B	B	H	B	H	B	H	H	B	H	H	A	H	B	H	A	H	H	A	H	H	?	H	H	B	B	B	B	B	B	H	H	A	B	B
16016	3	7295874	[T/C]	B	B	H	B	H	B	B	H	B	B	H	H	A	B	A	H	H	B	H	H	B	B	B	B	H	H	B	H	B	B	B	B	B	H	B	H	A	H	H	A	A	H	H	B	A	A
9633	3	7321251	[A/G]	B	B	A	H	A	H	B	H	B	H	H	A	A	H	H	H	H	H	H	H	H	B	B	H	H	H	B	H	B	B	H	H	?	H	H	H	A	A	A	A	A	H	H	B	A	A
9636	3	7321451	[T/G]	B	B	A	H	A	H	B	H	B	H	H	H	A	H	H	H	H	H	H	H	H	B	B	H	H	H	B	H	B	B	H	H	?	H	H	H	A	A	H	A	A	H	H	B	A	A
9637	3	7344716	[T/C]	B	H	A	H	A	H	B	H	B	H	H	A	A	H	A	H	A	H	H	A	H	H	B	H	A	H	B	H	H	B	H	H	?	H	H	A	A	A	A	A	A	H	H	B	A	A
17588	3	7356750	[T/G]	A	H	B	H	B	H	A	H	A	H	H	B	B	H	B	H	B	H	H	B	H	H	A	H	B	H	A	H	H	A	H	H	H	H	H	B	B	B	B	B	B	H	H	A	B	B
9640	3	7387881	[A/C]	A	H	?	?	?	?	A	A	A	?	?	?	?	?	?	?	?	?	?	?	?	H	?	A	A	A	A	A	H	A	A	A	A	A	A	A	?	?	?	?	A	A	A	A	?	?
9643	3	7441660	[A/G]	H	H	B	B	B	B	B	B	A	B	H	H	B	B	B	H	B	B	B	B	B	H	H	H	B	H	H	H	H	H	B	B	H	H	H	H	B	H	H	B	B	B	B	H	B	B
9644	3	7472539	[A/G]	H	H	B	H	B	H	A	H	B	H	B	B	B	B	B	H	H	H	H	H	H	H	H	B	B	H	H	H	H	H	H	H	H	H	B	B	B	B	B	B	H	B	H	H	B	H
9645	3	7486446	[A/G]	A	A	A	A	A	A	A	A	A	A	A	H	A	A	A	A	A	A	A	A	A	A	A	A	A	A	A	A	A	A	A	A	A	A	A	A	A	A	H	A	A	A	A	A	A	A
9647	3	7515038	[T/C]	B	B	A	H	H	H	B	B	B	H	H	B	H	H	H	H	B	H	H	B	H	B	B	B	H	H	B	H	B	B	H	H	?	H	H	A	B	H	B	H	A	H	B	B	A	A
9648	3	7521147	[T/C]	A	A	A	A	H	A	A	A	A	A	A	A	A	H	A	A	A	A	A	A	A	A	A	A	A	A	A	A	A	A	A	A	A	A	A	A	A	A	A	A	A	H	A	A	A	A
9649	3	7557487	[T/C]	A	A	A	A	A	A	A	A	A	A	A	H	H	A	H	H	H	A	H	H	A	A	A	A	H	A	A	A	A	A	A	A	A	A	A	H	A	B	H	H	H	A	A	A	B	H
9650	3	7581783	[T/G]	B	B	B	B	B	B	B	H	B	B	B	H	H	B	B	B	B	B	B	B	B	B	B	B	B	B	B	B	B	B	B	B	B	B	B	B	A	B	H	H	B	B	H	B	B	B
9651	3	7602831	[T/G]	B	B	A	H	H	H	B	H	B	H	H	A	A	?	A	?	H	H	H	?	?	B	B	H	A	H	B	H	B	B	H	H	?	H	H	A	A	A	A	A	A	H	H	B	A	A
9652	3	7602978	[T/C]	A	A	B	H	H	H	A	A	A	H	H	A	A	H	H	A	H	H	A	H	H	A	A	H	B	H	A	H	A	A	H	H	H	H	H	A	A	H	A	A	A	H	A	A	H	A
9653	3	7699740	[T/C]	A	A	B	H	H	H	A	A	A	H	H	A	A	H	A	A	H	H	A	H	H	A	A	H	H	H	A	?	A	A	H	H	?	?	H	A	A	A	A	A	A	H	A	A	A	A
9655	3	7713842	[A/G]	B	H	A	B	B	H	B	H	H	B	H	A	A	B	A	H	A	B	H	A	B	B	B	H	?	H	B	H	H	B	B	?	?	H	B	A	?	A	A	A	A	H	H	B	A	A
9658	3	7714564	[T/C]	A	H	H	H	H	A	A	H	A	H	A	H	H	H	B	A	H	H	A	H	H	H	A	A	B	H	A	H	H	A	H	H	H	H	H	H	B	H	H	H	H	A	H	A	A	H
9661	3	7960621	[T/C]	A	A	B	H	H	H	A	A	A	H	H	H	A	?	A	A	B	H	A	B	H	A	A	H	H	H	A	H	A	A	H	H	H	H	H	A	A	A	H	A	A	H	A	A	H	A
9662	3	8254703	[T/C]	B	B	B	B	B	B	B	H	B	B	B	H	H	B	B	B	B	B	B	B	B	B	B	B	B	B	B	B	B	B	B	B	B	B	B	B	A	B	H	H	B	B	H	B	B	B
16472	3	8257244	[A/G]	H	H	B	H	B	H	A	H	H	H	B	B	B	B	B	A	B	H	H	B	H	H	H	B	B	H	H	H	H	H	H	H	H	H	B	B	B	H	B	B	B	B	H	H	B	B
9664	3	8261333	[T/C]	A	A	H	H	H	A	H	A	H	H	A	H	H	H	H	A	B	H	H	B	H	A	A	A	B	H	A	H	A	A	H	H	H	H	H	H	A	H	H	H	A	A	A	A	B	A
9665	3	8345287	[T/G]	H	H	H	H	B	A	A	A	H	H	H	H	A	B	B	A	H	H	A	H	H	H	H	H	B	H	H	H	H	H	H	H	H	H	B	B	A	H	H	A	B	H	A	H	H	B
9666	3	8428695	[A/G]	B	B	H	H	H	B	B	B	B	H	B	B	H	H	B	B	H	H	B	H	H	B	B	B	H	H	B	H	B	B	H	H	H	H	H	B	B	B	B	H	B	B	B	B	H	B
9668	3	8487675	[T/G]	B	B	H	H	H	B	B	B	B	H	B	H	H	H	H	B	H	H	B	H	H	B	B	B	A	H	B	H	B	B	H	?	H	H	H	A	B	H	H	H	A	B	B	B	H	A
1287	3	8490674	[T/G]	B	B	B	B	B	B	B	B	B	B	B	B	B	B	B	B	H	B	B	H	B	B	B	B	H	?	B	B	B	B	B	H	B	B	B	A	B	H	B	B	A	B	B	B	B	A
1813	3	8507666	[A/G]	A	A	H	H	H	A	A	A	A	H	A	A	H	H	H	A	H	H	A	H	H	A	A	A	B	H	A	H	A	A	H	?	H	H	H	B	A	H	A	H	B	A	A	A	H	B
9671	3	8513977	[T/C]	A	A	H	H	H	A	A	A	A	H	A	H	H	H	H	A	H	H	A	H	H	A	A	A	B	H	A	H	A	A	H	?	H	H	H	B	A	H	H	H	B	A	A	A	H	B
9679	3	8534531	[T/C]	B	B	H	H	H	B	B	B	B	H	B	H	H	H	H	B	H	H	B	H	H	B	B	B	A	H	B	H	B	B	H	?	H	H	H	A	B	H	H	H	A	B	B	B	H	A
1504	3	8560755	[A/G]	B	B	H	H	H	B	B	B	B	H	B	H	H	H	H	B	H	H	B	H	H	B	B	B	A	H	B	H	B	B	H	?	?	H	H	A	B	H	H	H	A	B	B	B	H	A
9682	3	8560917	[A/G]	A	A	H	H	H	A	A	A	A	H	A	H	H	H	H	A	H	H	A	H	H	A	A	A	B	H	A	H	A	A	H	?	?	H	H	B	A	H	H	H	B	A	A	A	H	B
16339	3	8585080	[T/G]	A	A	H	H	H	A	A	A	A	H	A	H	H	H	H	A	H	H	A	H	H	A	A	A	B	H	A	H	A	A	H	?	H	H	H	B	A	H	H	H	B	A	A	A	H	B
15569	3	8613819	[T/C]	B	B	H	H	H	B	B	B	B	H	B	B	H	H	H	B	H	H	B	H	H	B	B	B	A	H	B	H	B	B	H	?	H	H	H	A	B	H	B	H	A	B	B	B	H	A
9689	3	8653220	[T/C]	A	A	H	H	H	H	H	H	A	H	A	H	H	H	B	A	B	H	H	B	H	A	A	A	B	H	A	H	A	A	H	B	?	H	H	B	A	H	H	H	B	A	H	A	B	B
9690	3	8663064	[A/G]	B	B	H	H	H	H	H	H	B	H	B	H	H	H	A	B	A	H	H	A	H	B	B	B	A	H	B	H	B	B	H	?	H	H	H	A	B	H	H	H	A	B	H	B	A	A
9691	3	8670592	[A/G]	B	B	H	H	H	H	B	B	B	H	B	H	H	H	A	B	H	H	B	H	H	B	B	B	A	H	B	H	B	B	H	?	?	H	H	A	B	H	H	H	A	B	B	B	A	A
16243	3	8686024	[A/G]	H	B	H	A	H	A	B	B	B	A	B	H	H	H	A	H	H	A	B	H	A	B	H	B	A	H	H	H	B	H	A	A	H	H	H	A	B	H	H	H	A	B	B	H	A	A
1507	3	8781448	[A/G]	A	A	H	A	H	A	A	A	A	A	A	A	A	H	H	H	H	H	A	H	A	A	A	A	B	H	A	H	A	A	H	?	?	H	H	B	A	B	A	A	B	A	A	A	H	B
15570	3	8787959	[T/C]	B	B	H	B	H	B	B	B	B	B	B	B	B	H	H	H	H	H	B	H	B	B	B	B	A	H	B	H	B	B	H	?	B	?	H	A	B	A	B	B	A	B	B	B	B	A
592	3	8818908	[T/C]	B	B	H	H	H	H	H	H	B	H	B	H	B	H	H	H	H	H	H	H	H	B	B	B	A	H	B	H	B	B	H	H	H	H	H	A	B	A	H	B	H	B	H	B	B	H
15423	3	8827121	[A/G]	H	B	A	A	A	A	H	A	B	A	H	A	A	A	A	A	A	A	A	A	A	B	H	B	A	H	H	H	B	H	A	A	H	H	H	A	A	A	A	A	A	A	A	H	A	A
824	3	9110936	[T/G]	B	H	A	B	?	?	H	B	H	B	H	?	?	?	?	?	B	?	H	B	B	H	B	H	?	H	B	H	H	B	?	B	B	H	B	?	?	?	?	?	?	A	B	B	?	?
9702	3	9120595	[A/G]	A	A	H	A	H	H	A	H	A	A	H	H	B	H	H	A	A	A	H	A	A	A	A	A	A	H	A	H	A	A	A	H	?	H	A	A	B	A	H	B	H	B	H	A	B	H
9703	3	9163654	[A/C]	A	A	A	?	A	?	A	?	?	?	A	A	A	A	A	B	?	A	A	?	?	A	A	A	A	A	A	A	A	A	A	A	A	A	A	B	A	H	A	A	H	A	?	?	A	H
9704	3	9168917	[A/C]	B	B	B	H	B	H	H	H	B	H	B	B	B	B	H	B	B	B	H	B	H	B	B	B	B	H	B	H	B	B	B	H	?	H	B	H	B	B	B	B	B	B	H	B	H	B
9705	3	9218016	[A/G]	B	H	B	B	B	B	H	B	H	B	B	B	B	B	B	B	B	B	B	B	B	H	B	H	B	?	B	?	H	B	B	B	B	?	B	B	B	B	B	B	B	B	B	B	B	B
9706	3	9311802	[A/G]	H	H	H	B	B	B	B	B	H	B	A	B	B	B	B	B	B	B	H	B	B	H	H	H	B	H	H	H	H	H	B	B	H	?	H	B	B	B	B	B	B	H	B	H	B	B
9707	3	9313244	[T/G]	B	B	B	B	H	B	B	H	B	B	B	H	H	H	B	B	B	B	B	B	B	B	B	B	B	B	B	B	B	B	B	B	B	B	B	B	A	B	H	H	H	H	H	B	B	H
9708	3	9412542	[A/G]	H	B	B	H	H	H	B	H	B	H	B	H	H	A	H	H	H	A	B	H	H	B	H	B	B	H	H	H	B	H	?	H	H	H	H	B	A	B	H	H	H	H	H	H	H	H
9709	3	9414759	[A/G]	H	B	A	A	H	A	H	A	B	A	H	A	A	A	A	H	H	A	H	H	A	B	H	H	H	H	H	H	B	H	?	H	H	H	H	H	A	H	A	A	H	A	A	H	A	H
9713	3	9422531	[A/C]	B	H	?	B	B	B	B	B	B	B	B	B	B	B	B	H	B	B	H	B	B	H	B	B	B	B	B	B	H	B	B	B	B	B	B	H	B	H	B	B	H	B	B	B	B	H
9715	3	9430388	[A/C]	B	H	A	H	H	H	H	A	B	H	H	A	A	H	A	H	A	B	A	A	H	H	B	H	H	H	B	H	H	B	B	?	?	H	B	H	A	A	A	A	A	A	A	B	H	A
9716	3	9442034	[T/G]	H	H	H	H	H	A	B	H	B	H	B	A	A	A	A	A	A	A	H	A	H	H	H	B	H	H	H	H	H	H	?	H	H	H	H	A	A	A	A	A	A	H	H	H	A	A
9719	3	9523559	[T/C]	A	A	H	A	H	A	A	H	A	A	H	H	H	H	A	A	A	A	A	A	A	A	A	A	A	?	A	H	A	A	A	A	A	H	A	H	B	A	H	H	H	B	H	A	A	H
9720	3	9524678	[T/G]	H	H	A	H	H	A	H	H	H	H	H	A	A	A	A	A	A	A	H	A	H	H	?	H	H	H	H	H	H	H	?	H	H	H	H	A	A	A	A	A	A	A	H	H	A	A
9721	3	9541810	[A/G]	H	H	B	H	H	B	H	H	H	H	H	B	B	B	B	B	B	B	H	B	H	H	H	H	H	H	H	H	H	H	B	H	H	H	H	B	B	B	B	B	B	B	H	H	B	B
9722	3	9561036	[T/G]	A	H	B	A	H	H	A	H	A	A	H	B	H	B	B	H	B	H	H	B	A	H	A	H	A	H	A	H	H	A	H	H	?	H	H	B	B	H	B	H	B	B	H	A	H	B
9723	3	9595874	[T/C]	A	H	B	A	H	H	A	H	A	A	H	B	H	B	B	H	B	H	H	B	A	H	A	H	A	H	A	H	H	A	H	H	?	H	H	B	B	H	B	H	B	B	H	A	H	B
9724	3	9609135	[A/G]	A	H	B	A	H	H	A	H	A	A	H	B	H	B	H	H	B	H	H	B	A	H	A	H	A	H	A	H	H	A	H	H	?	H	H	H	B	H	B	H	B	B	H	A	H	B
707	3	9611495	[A/C]	H	H	B	H	H	B	H	H	H	H	H	B	B	B	B	B	B	B	H	B	H	H	H	H	H	H	H	H	H	H	B	H	H	H	H	B	B	B	B	B	B	B	H	H	B	B
9726	3	9699399	[A/G]	H	B	B	H	B	H	H	B	H	H	B	B	B	B	B	H	B	H	B	B	H	B	H	B	H	H	H	H	B	H	H	?	H	H	B	B	B	H	B	B	B	B	B	H	B	B
9727	3	9704632	[A/G]	B	B	H	B	B	B	B	B	B	B	B	B	H	H	H	B	H	H	B	H	B	B	B	B	B	H	B	H	B	B	H	B	?	H	H	H	B	B	B	H	B	B	B	B	A	B
9729	3	9706422	[T/C]	A	H	A	A	A	H	A	A	A	A	A	A	A	A	H	A	A	A	H	A	A	H	A	H	A	H	A	H	H	A	A	A	?	H	A	H	A	A	A	A	H	A	A	A	A	H
9730	3	9989675	[A/G]	A	A	A	A	A	A	A	A	A	A	A	A	A	A	A	A	A	A	A	A	A	A	A	A	A	A	A	A	A	A	A	A	A	A	A	A	A	A	A	A	A	A	A	A	A	A
9733	3	9992068	[A/G]	H	A	H	B	A	H	H	H	A	B	A	A	H	H	B	H	H	B	H	H	B	A	H	A	A	H	H	H	A	H	B	?	H	H	H	H	A	A	A	A	A	A	H	H	A	A
9734	3	10009802	[A/G]	H	H	H	B	H	B	H	H	H	B	A	H	B	B	B	B	B	B	H	H	B	H	H	H	A	H	H	H	H	H	?	?	H	?	H	H	H	H	H	B	A	H	H	H	B	A
9735	3	10012810	[T/C]	A	H	A	?	H	B	A	A	A	?	A	A	B	B	?	B	B	?	A	A	?	H	A	A	A	H	A	H	H	A	H	A	H	H	A	A	H	H	A	B	A	H	A	A	B	A
9736	3	10044379	[T/C]	A	A	A	A	A	A	A	A	A	A	A	A	A	A	A	A	A	A	A	A	A	A	A	?	A	?	A	A	A	A	A	A	A	?	A	A	A	A	A	A	A	A	A	A	A	A
9740	3	10044942	[T/G]	H	A	H	B	A	H	H	H	A	B	A	A	H	H	B	H	H	B	H	H	B	A	H	A	A	H	H	H	A	H	B	?	H	H	H	H	A	A	A	A	A	A	H	H	A	A
9741	3	10706070	[T/C]	H	H	B	B	H	B	B	B	H	B	H	H	B	B	B	B	B	B	B	B	B	?	H	H	H	H	H	H	?	H	B	H	H	?	H	B	B	B	H	B	B	B	B	H	B	B
9746	3	10713706	[T/C]	B	B	B	H	B	H	H	H	B	H	B	B	B	B	B	B	B	B	H	B	H	B	B	H	B	H	B	H	B	B	B	?	H	H	B	B	B	B	B	B	B	B	H	B	H	B
9748	3	10781461	[A/G]	A	H	H	A	H	A	H	H	A	A	H	H	H	H	H	H	A	A	A	A	A	H	A	A	A	H	A	H	H	A	A	H	A	H	A	A	B	B	H	H	H	B	H	A	A	H
9749	3	10784037	[A/C]	H	H	A	H	H	A	H	H	B	H	H	A	H	A	A	A	A	A	H	A	H	H	H	B	H	H	H	H	H	H	A	H	H	H	H	A	A	A	A	H	A	A	H	H	H	A
9753	3	10826181	[A/G]	A	A	A	H	A	A	H	H	A	H	A	A	A	A	A	A	A	A	H	A	H	A	A	H	A	H	A	H	A	A	A	A	?	H	A	A	A	A	A	A	A	A	H	A	A	A
9754	3	10844728	[A/G]	H	H	B	H	H	H	H	B	H	H	B	H	A	A	A	A	A	A	H	A	H	H	H	B	H	H	H	H	H	H	?	?	H	H	H	A	H	H	H	A	H	H	B	H	B	H
9755	3	10861993	[A/C]	B	B	B	B	B	B	H	B	H	B	B	B	B	B	B	B	B	B	B	B	B	B	B	B	B	B	B	B	B	B	B	B	B	B	B	B	B	B	B	B	B	B	B	B	B	B
17930	3	10903864	[A/G]	H	H	B	H	B	H	B	B	B	H	B	H	H	H	H	H	A	A	H	A	H	H	H	H	H	H	H	H	H	H	?	?	H	H	H	A	B	B	H	B	H	B	B	H	B	H
9756	3	10922298	[A/G]	B	B	B	B	H	B	B	B	B	B	B	B	B	H	B	H	B	B	B	B	B	B	B	B	B	B	B	B	B	B	B	B	B	B	B	B	H	H	B	H	B	H	B	B	B	B
593	3	10923290	[T/C]	B	B	B	B	B	B	B	B	B	B	B	B	H	H	H	B	B	H	B	B	B	B	B	B	B	B	B	B	B	B	H	B	B	B	H	B	B	B	B	B	B	B	B	B	B	B
9760	3	10932464	[T/C]	A	A	A	A	A	A	H	A	H	A	A	A	A	A	A	A	A	A	A	A	A	A	A	H	A	H	A	?	A	A	A	A	A	H	A	A	A	A	A	A	A	A	A	A	A	A
9761	3	10961604	[A/C]	A	A	A	A	H	H	A	A	A	A	A	A	H	B	B	H	A	H	A	A	A	A	A	A	A	H	A	H	A	A	H	?	H	H	H	A	H	H	A	H	A	H	A	A	H	A
9762	3	10962318	[T/C]	H	H	H	H	H	B	H	A	H	H	A	H	B	B	B	B	B	B	H	B	H	H	H	H	H	H	H	H	H	H	H	H	H	H	H	B	H	H	H	B	H	H	A	H	B	H
9764	3	10998147	[T/C]	H	B	A	H	H	A	B	H	B	H	H	A	H	A	A	A	H	A	B	H	H	B	H	B	B	H	H	H	B	H	?	H	H	H	H	H	A	A	A	H	H	A	H	H	H	H
9765	3	10999911	[A/C]	H	B	A	H	H	A	B	H	B	H	H	A	H	A	A	A	H	A	B	H	H	B	H	B	B	H	H	H	B	H	?	H	H	H	H	H	A	A	A	H	H	A	H	H	H	H
9766	3	11140085	[A/G]	H	H	B	H	H	B	H	H	H	H	H	B	H	B	B	B	H	B	H	H	H	H	H	H	H	H	H	H	H	H	?	H	H	H	H	B	B	B	B	H	B	B	H	H	H	B
9767	3	11151860	[A/G]	A	H	A	A	A	A	A	A	A	A	A	A	A	A	A	A	A	A	H	A	A	H	A	A	H	?	A	A	H	A	A	?	A	A	A	H	A	A	A	A	H	A	A	A	A	H
9768	3	11182998	[A/G]	B	H	H	B	H	H	B	B	B	B	B	H	H	H	H	H	B	B	H	B	B	H	B	B	H	H	B	H	H	B	B	H	?	H	B	H	H	H	H	H	H	H	B	B	B	H
594	3	11238850	[A/C]	B	B	H	B	B	B	B	H	B	B	H	H	B	B	B	B	B	B	B	B	B	B	B	B	B	B	B	B	B	B	B	B	B	B	B	B	H	H	H	B	H	H	H	B	H	H
9772	3	11292294	[T/G]	A	A	A	A	A	A	A	A	A	A	A	A	A	A	A	A	A	A	A	A	A	A	A	?	A	H	A	H	A	A	A	A	A	H	A	A	A	A	A	A	A	A	A	A	H	A
9774	3	11295332	[T/C]	H	B	A	H	B	H	B	H	B	H	H	A	B	H	H	H	H	A	B	H	H	B	H	H	H	H	H	H	B	H	?	H	H	H	H	B	H	H	A	B	H	H	H	H	B	H
9775	3	11296490	[T/G]	B	H	B	B	B	B	B	B	B	B	B	B	B	B	B	B	B	B	H	B	B	H	B	B	B	B	B	B	H	B	B	B	B	B	B	H	B	B	B	B	H	B	B	B	B	H
1290	3	11382276	[A/G]	B	B	A	B	B	B	H	H	B	B	H	A	B	H	B	B	B	H	H	H	B	B	B	B	B	B	B	B	B	B	?	H	B	B	H	B	H	H	A	B	H	H	H	B	B	H
9776	3	11666874	[T/C]	H	H	B	B	H	B	B	B	H	B	H	B	B	B	B	B	B	B	B	B	B	H	H	H	H	H	H	?	H	H	B	H	H	B	H	B	B	B	B	B	B	B	B	H	B	B
9777	3	11672220	[A/C]	H	H	A	H	B	A	A	A	B	H	H	H	B	H	B	H	H	A	A	A	H	H	H	B	B	H	H	H	H	H	?	H	H	H	H	A	H	H	H	B	A	H	A	H	H	A
9779	3	11702596	[T/C]	H	H	B	H	A	B	B	B	H	H	H	H	B	H	?	H	B	B	B	B	H	?	?	H	A	H	H	H	H	H	B	H	H	?	?	B	H	H	H	H	B	H	B	H	B	B
9781	3	11703031	[A/G]	A	H	A	A	A	H	H	H	A	A	A	A	A	A	A	A	H	A	H	A	A	H	A	A	A	H	A	H	H	A	A	A	H	H	A	H	A	A	A	A	H	A	H	A	H	H
9783	3	11739288	[A/G]	B	B	B	B	B	H	B	B	B	B	B	B	B	B	B	B	B	B	B	B	B	B	B	B	B	B	B	B	B	B	B	B	B	?	B	B	B	B	B	B	B	B	B	B	B	B
9784	3	12208763	[T/G]	A	A	A	A	A	A	A	A	A	A	A	H	A	A	A	A	A	A	A	A	A	A	A	A	A	A	A	A	A	A	A	A	A	A	A	A	A	A	H	A	A	A	A	A	A	A
9787	3	12256711	[A/C]	H	B	B	?	B	H	H	H	B	A	B	B	H	H	A	H	H	A	H	H	A	B	H	B	?	H	H	H	B	H	H	H	H	H	H	?	B	B	B	B	H	B	H	H	B	H
9788	3	13092285	[A/G]	H	A	H	B	H	?	H	B	A	B	A	H	?	B	?	H	H	B	?	H	B	A	H	A	A	H	H	H	A	H	B	H	?	H	H	H	H	H	H	H	H	?	B	H	?	H
9789	3	13521238	[A/G]	A	A	A	A	A	H	B	H	A	A	A	A	B	A	A	A	H	A	H	A	A	A	A	A	A	?	A	H	A	A	A	?	?	H	A	H	A	A	A	H	H	A	H	A	B	H
9790	3	14336788	[A/G]	B	B	B	B	B	B	B	B	B	B	?	B	B	B	B	B	H	B	B	B	B	?	?	B	B	B	B	B	B	B	B	B	B	B	B	B	B	B	B	B	B	B	B	B	B	B
9791	3	14558685	[A/C]	H	H	A	A	H	H	A	A	B	A	B	H	A	A	A	A	A	A	A	A	A	H	H	B	H	H	H	H	H	H	?	H	H	H	H	A	A	A	H	A	A	A	A	H	H	A
9792	3	14573785	[A/G]	H	H	B	B	H	B	H	B	A	B	A	H	B	B	B	B	B	B	B	B	B	H	H	A	H	H	H	H	H	H	B	H	H	H	H	B	B	B	H	B	B	B	B	H	B	B
9793	3	14579673	[T/G]	B	B	B	B	B	H	B	B	B	B	B	H	B	B	B	B	B	B	B	B	B	B	B	B	B	?	B	H	B	B	B	B	?	H	B	B	B	B	H	B	B	B	B	B	H	B
10768	3	14705508	[T/C]	A	A	A	A	A	A	A	A	A	A	A	H	A	A	A	A	A	A	A	A	A	A	A	A	A	A	A	A	A	A	A	A	A	A	A	A	A	A	H	A	A	A	A	A	A	A
10817	3	15086488	[A/G]	B	B	B	H	H	B	A	H	B	H	B	B	H	H	H	H	A	B	H	H	H	B	B	B	B	?	B	H	B	B	B	B	B	H	B	H	H	H	B	H	H	H	H	B	B	H
10337	3	15425566	[T/C]	B	B	H	B	B	H	B	H	B	B	H	H	B	B	B	B	B	B	H	H	B	B	H	B	B	?	B	H	B	B	B	H	H	H	B	B	H	H	H	B	H	H	H	B	H	H
10358	3	15701125	[A/G]	B	B	B	B	B	?	B	B	B	B	B	B	B	B	B	B	A	B	B	B	B	B	B	B	B	B	B	B	B	B	B	B	B	B	B	B	B	B	B	B	B	B	B	B	B	B
10408	3	15869139	[A/C]	B	B	H	H	H	B	B	B	B	H	B	H	B	H	H	B	B	B	B	B	H	B	B	B	?	H	B	H	B	H	B	H	B	H	H	B	B	H	H	B	B	H	B	H	H	B
10423	3	16133045	[T/G]	B	B	B	B	B	B	B	B	B	B	B	H	B	B	B	B	B	B	B	B	B	B	B	B	B	B	B	B	B	B	B	B	B	B	B	B	B	B	H	B	B	B	B	B	B	B
712	3	16164211	[A/G]	A	A	A	A	A	A	?	A	A	A	A	H	A	A	A	A	A	A	A	A	A	A	A	A	A	A	A	A	A	A	A	A	A	A	A	A	A	A	H	A	A	A	A	A	A	A
10653	3	16341764	[A/G]	A	A	A	A	A	H	A	A	A	A	A	A	A	A	A	A	H	A	A	A	A	A	A	A	A	?	A	H	A	A	A	A	?	H	A	A	A	A	A	A	A	A	A	A	H	A
10671	3	16341944	[A/C]	A	A	A	A	A	H	A	A	A	A	A	A	A	A	A	A	A	A	A	A	A	A	A	A	A	?	A	H	A	A	A	A	?	H	A	A	A	A	A	A	A	A	A	A	H	A
10693	3	16344837	[A/G]	B	B	B	B	B	H	B	B	H	B	B	B	H	B	B	B	H	B	B	B	B	B	B	B	B	H	B	H	B	B	B	B	?	H	B	H	B	B	B	B	B	B	B	B	H	B
10711	3	16378142	[T/C]	H	A	H	H	A	B	H	H	A	H	H	A	H	A	H	H	B	H	H	A	H	A	H	A	H	H	H	H	A	H	H	H	H	H	A	H	A	A	A	H	H	A	H	H	B	H
10726	3	16381418	[T/C]	H	B	H	H	B	H	H	H	B	H	H	B	H	B	H	H	H	H	H	B	H	B	H	B	H	H	H	H	B	H	H	?	H	H	B	H	B	B	B	H	H	B	H	H	H	H
10736	3	16420484	[T/C]	H	B	H	H	B	H	H	H	B	H	H	B	H	B	H	H	H	H	H	B	H	B	H	B	H	H	H	H	B	H	H	H	H	H	B	H	B	B	B	H	H	B	H	H	H	H
10742	3	16431576	[A/C]	H	A	A	H	A	H	H	H	A	H	H	A	H	A	H	H	H	H	H	A	H	A	H	A	A	H	H	H	A	H	H	?	H	H	A	A	A	A	A	H	H	A	H	H	H	H
10750	3	16437361	[A/C]	H	H	H	H	A	H	H	B	A	H	H	H	H	A	H	H	H	B	B	H	H	A	H	A	H	H	H	H	H	H	B	?	H	H	A	H	H	H	H	H	B	H	B	H	H	B
10763	3	16582885	[A/G]	A	?	?	A	A	?	?	?	H	A	A	?	A	A	A	A	?	?	?	A	A	A	A	A	A	H	A	H	A	A	?	A	A	H	A	A	?	?	?	?	?	?	?	?	?	?
17966	3	16593567	[T/C]	B	H	B	B	B	B	H	A	B	B	B	H	H	B	H	B	H	H	A	H	B	B	B	B	B	H	B	H	H	B	H	B	?	H	B	B	H	H	H	H	A	H	A	B	H	A
15918	3	16596965	[A/G]	B	B	B	H	H	B	B	B	B	H	B	B	B	H	H	H	B	B	B	H	H	B	B	B	B	B	B	B	B	B	B	B	B	B	B	B	H	H	B	H	B	H	B	B	B	B
10788	3	16717391	[T/C]	H	H	A	A	H	H	H	A	H	A	H	H	H	H	A	A	A	A	A	A	A	H	H	B	H	H	H	H	H	H	?	H	H	H	B	H	A	A	H	A	A	A	A	H	H	A
10803	3	16721456	[T/C]	H	H	H	A	H	H	B	H	B	A	B	H	H	H	A	A	B	A	H	A	A	B	B	B	H	H	H	H	H	H	?	H	H	H	B	H	A	A	H	A	H	A	H	H	H	H
10813	3	16863619	[T/C]	H	H	B	B	H	B	B	B	A	B	H	B	H	H	B	B	B	B	B	B	B	H	H	H	H	H	H	H	H	H	B	H	H	?	A	H	B	B	B	B	B	B	B	H	B	B
10823	3	16939028	[T/C]	H	A	H	B	A	B	B	B	A	B	A	H	?	A	B	B	B	B	B	B	B	H	A	A	H	H	H	H	A	H	?	H	H	H	A	H	?	B	H	?	B	B	B	H	?	B
10839	3	16945908	[A/G]	A	A	H	A	A	A	A	A	A	A	H	H	A	A	A	A	A	A	A	A	A	A	H	A	A	A	A	A	A	A	A	A	?	A	A	H	A	A	H	A	A	A	A	A	A	A
10853	3	16946190	[A/G]	A	A	A	A	A	A	A	A	A	A	A	A	A	A	A	A	A	A	H	A	A	A	A	H	A	?	A	A	A	A	A	A	A	A	A	A	A	H	A	A	H	H	A	A	A	H
10204	3	16951631	[A/G]	H	H	H	H	B	H	A	A	B	?	H	H	B	B	H	?	?	A	?	A	?	B	H	B	B	B	B	B	B	B	?	B	B	B	B	B	H	B	H	B	H	?	?	H	B	?
10205	3	16980757	[T/C]	H	B	B	H	B	H	B	H	B	H	B	H	H	B	H	H	B	H	H	H	H	B	B	H	H	H	H	H	B	H	H	?	H	H	B	B	B	H	H	H	H	H	H	H	H	H
10210	3	17134310	[T/G]	H	B	A	A	H	H	A	A	B	A	B	A	A	H	A	A	A	A	A	A	A	H	B	H	H	H	H	H	B	H	H	H	H	H	B	H	A	A	A	A	A	A	A	H	H	A
10220	3	17166683	[A/G]	A	A	B	A	A	H	H	H	A	A	H	A	A	A	A	A	B	A	B	A	A	H	H	A	A	H	A	H	A	A	A	H	H	H	A	H	A	H	A	A	B	H	H	A	H	B
10232	3	17167779	[A/G]	H	B	?	A	H	A	?	A	B	A	H	H	H	H	A	A	B	H	?	A	A	B	A	B	H	H	H	H	B	H	?	H	?	H	B	B	H	A	H	A	?	?	?	H	A	?
10237	3	17213328	[T/C]	H	B	H	A	H	H	B	A	B	A	B	A	A	H	A	A	B	H	A	H	A	B	H	B	H	H	H	H	B	H	H	H	H	H	B	A	H	A	A	A	A	A	A	H	B	A
10238	3	17217402	[T/G]	H	B	A	A	H	A	B	H	B	A	B	H	H	H	A	A	B	H	H	H	A	H	H	B	H	H	H	H	B	H	H	H	H	H	B	A	H	A	H	H	H	A	H	H	H	H
10239	3	17270399	[A/G]	A	A	H	A	A	A	A	?	A	A	A	?	A	A	H	A	A	A	A	H	A	A	A	A	?	A	A	A	A	A	?	A	A	A	A	H	A	A	?	A	A	?	?	A	A	A
10245	3	17273727	[T/C]	H	H	A	A	H	A	A	A	H	A	H	H	A	H	A	A	H	A	A	A	A	H	A	B	H	H	H	H	H	H	?	H	?	?	B	A	A	A	H	A	A	A	A	H	A	A
831	3	17274011	[A/G]	A	A	A	A	A	A	A	A	A	A	A	H	A	A	A	A	A	A	A	A	A	A	A	A	A	A	A	A	A	A	A	A	A	A	A	A	A	A	H	A	A	A	A	A	A	A
10253	3	17300633	[A/G]	A	A	A	A	A	A	H	H	H	A	A	A	A	A	A	A	B	A	H	A	A	A	A	A	A	?	A	H	A	A	A	A	A	H	A	A	A	A	A	A	H	A	H	A	A	H
10257	3	17495701	[A/C]	B	B	?	B	B	H	A	A	B	B	B	B	A	B	B	B	?	B	A	?	B	B	?	B	B	?	B	H	B	B	B	B	?	H	B	?	B	B	B	B	A	B	A	B	A	A
10265	3	17511365	[A/G]	B	B	A	B	B	B	B	H	B	B	B	A	B	B	H	B	?	H	B	H	B	B	B	B	H	B	B	B	B	B	H	B	B	B	B	H	H	B	A	B	B	B	H	B	B	B
10271	3	17800427	[T/C]	H	H	B	B	H	H	H	H	H	B	H	B	B	H	B	B	H	B	H	B	B	H	H	A	H	H	H	H	H	H	B	H	H	H	A	H	B	B	B	B	H	B	H	H	H	H
10285	3	17878823	[T/C]	A	A	A	A	A	A	A	A	H	A	A	A	A	A	A	A	A	A	A	A	A	A	A	A	A	H	A	H	A	A	A	A	A	H	A	A	A	A	A	A	A	A	A	A	A	A
10291	3	17878951	[T/G]	B	B	B	B	B	H	B	B	B	B	B	B	B	B	B	B	B	B	B	B	B	B	B	B	B	?	B	?	B	B	B	B	?	H	B	B	B	B	B	B	B	B	B	B	H	B
10310	3	17882474	[A/G]	B	B	B	B	B	H	B	B	B	B	B	H	B	B	B	B	B	B	B	B	B	B	B	B	B	B	B	B	B	B	B	B	B	B	B	B	B	B	H	B	B	B	B	B	H	B
10318	3	17947210	[A/G]	B	B	B	B	H	B	B	B	B	B	H	B	B	H	B	B	B	B	B	B	B	B	B	H	H	H	B	?	B	B	B	H	B	?	H	B	B	B	B	B	B	B	B	B	B	B
10324	3	17955706	[T/C]	B	B	B	B	B	B	B	B	B	B	B	B	B	B	B	B	B	B	B	B	B	B	B	B	B	B	B	B	B	B	B	B	B	B	B	B	B	B	B	B	B	B	B	B	B	B
17979	3	17985343	[A/G]	H	H	A	B	B	B	H	A	H	B	B	H	H	B	H	B	H	H	A	H	B	H	H	H	H	H	H	H	H	H	H	H	H	H	H	A	H	H	H	H	A	H	A	H	A	A
10333	3	18008999	[A/G]	H	H	B	A	H	H	B	B	H	A	H	B	B	H	H	A	B	H	B	B	A	H	B	B	B	H	H	H	H	H	H	?	H	H	B	B	H	H	B	H	B	H	B	H	B	B
10345	3	18009357	[A/G]	B	B	B	B	B	B	H	B	B	B	B	B	A	B	B	B	B	B	H	H	B	B	B	B	B	B	B	H	B	B	B	B	B	H	B	?	B	B	B	H	H	H	B	B	H	H
10360	3	18339411	[A/G]	B	?	?	B	B	B	B	B	B	B	B	?	B	B	B	B	?	H	B	?	B	B	?	?	?	B	B	B	?	B	H	B	?	B	?	A	H	B	?	B	B	B	B	B	A	B
10374	3	18346272	[T/C]	B	B	B	B	B	B	B	B	B	B	B	B	B	B	B	B	B	B	B	B	B	B	B	B	B	B	B	B	B	B	B	B	B	B	B	B	B	B	B	B	B	B	B	B	B	B
10375	3	18349893	[T/C]	H	H	H	B	B	B	B	H	H	B	B	H	B	B	H	B	H	H	H	H	B	H	H	H	H	H	H	H	H	H	H	H	H	?	H	H	H	B	H	B	H	B	H	H	H	H
10413	3	18356034	[T/C]	B	B	B	B	H	H	H	B	B	B	H	B	B	H	B	B	H	B	B	H	B	B	H	B	H	?	B	H	B	B	B	H	H	H	H	B	B	H	B	B	B	B	B	B	B	B
10425	3	18405199	[A/G]	H	H	H	B	B	B	B	H	H	B	B	H	B	B	H	B	B	B	B	H	B	H	B	H	H	H	H	?	H	H	B	H	B	B	H	B	B	B	H	B	B	B	H	H	B	B
10442	3	18408810	[T/C]	H	B	B	A	A	H	A	H	H	A	A	B	H	A	H	A	H	A	H	H	A	H	H	H	H	H	H	H	B	H	?	H	H	H	H	H	A	H	B	H	H	A	H	H	H	H
10452	3	18452444	[T/C]	A	A	A	A	H	A	A	A	A	A	H	A	A	H	A	A	A	A	A	A	A	A	A	H	H	H	A	?	A	A	A	H	A	?	H	A	A	A	A	A	A	A	A	A	A	A
10466	3	18460170	[A/G]	B	B	B	B	H	H	H	B	H	B	A	B	B	H	B	B	H	H	B	H	B	B	H	H	H	H	B	H	B	B	H	H	H	H	H	H	H	H	B	B	B	B	B	B	H	B
10481	3	18461496	[T/C]	H	B	B	A	A	A	A	H	H	A	A	H	H	A	H	A	A	A	A	H	A	H	A	H	H	H	H	H	B	H	?	H	?	H	H	H	A	A	H	H	A	A	H	H	H	A
10492	3	18510549	[T/C]	H	B	B	A	H	A	B	B	B	A	B	B	H	H	H	A	B	A	H	B	A	H	B	B	B	H	H	H	B	H	?	?	H	H	B	B	A	A	B	H	H	A	B	H	B	H
16026	3	18907324	[A/G]	A	H	H	A	A	A	A	A	H	A	A	A	A	A	A	A	A	A	A	A	A	A	A	A	A	?	A	?	H	A	A	A	A	?	A	H	A	A	A	A	A	A	A	A	A	A
10504	3	18911910	[A/C]	B	B	B	H	B	H	B	B	B	H	H	B	B	B	B	H	B	H	B	B	H	B	B	B	B	H	H	H	B	H	H	B	?	H	B	B	B	B	B	B	B	B	B	H	B	B
10515	3	18917037	[A/G]	H	H	H	B	B	B	B	H	H	B	B	H	H	B	H	B	H	B	B	H	B	H	H	H	H	H	H	H	H	H	B	H	H	H	H	B	B	H	H	H	B	B	H	H	H	B
10522	3	18933467	[T/C]	B	B	B	B	H	B	B	B	B	B	H	B	B	H	B	B	B	B	B	B	B	B	B	B	?	H	B	B	B	B	B	?	B	B	?	B	B	B	B	B	B	B	B	B	B	B
10527	3	18936610	[A/G]	A	H	H	H	H	H	B	B	A	H	B	B	H	H	H	H	B	B	H	B	H	A	B	H	B	H	H	H	H	H	B	H	?	H	H	B	B	A	B	H	H	A	B	H	B	H
10537	3	18944025	[A/G]	B	B	B	H	B	H	B	B	B	H	H	B	B	B	B	H	B	H	B	B	H	B	B	B	B	H	H	?	B	H	H	B	H	?	B	B	B	B	B	B	B	B	B	H	B	B
10547	3	19070804	[T/G]	B	H	H	H	H	H	H	H	B	H	A	H	H	H	H	H	H	H	B	A	H	B	H	H	A	H	H	H	H	H	H	H	H	H	H	H	B	B	H	H	B	B	H	H	H	B
10564	3	19088266	[T/G]	A	A	A	H	H	H	A	A	A	H	B	A	A	H	A	H	A	H	A	A	H	A	A	H	H	H	H	H	A	H	H	H	H	H	H	A	A	A	A	A	A	A	A	H	A	A
10582	3	19135995	[A/C]	B	B	B	B	B	B	B	H	B	B	B	B	H	B	H	B	H	H	B	H	B	B	H	B	H	H	B	H	B	B	H	H	H	H	B	H	H	H	B	H	B	B	H	B	A	B
10605	3	19137319	[T/G]	A	A	A	H	H	H	A	A	A	H	B	A	A	H	A	H	A	H	A	A	H	A	A	H	H	H	H	H	A	H	H	H	H	H	H	A	A	A	A	A	A	A	A	H	A	A
10607	3	19195612	[T/C]	B	B	B	H	H	H	B	B	B	H	A	B	B	H	B	H	B	H	B	B	H	B	B	H	H	H	H	H	B	H	H	H	H	H	H	B	B	B	B	B	B	B	B	H	B	B
10613	3	19209269	[T/G]	B	B	B	B	H	B	A	A	B	B	B	H	B	H	H	B	H	H	H	A	B	B	H	B	H	H	B	H	B	B	H	?	H	H	B	H	A	H	H	B	H	A	A	B	H	H
10614	3	19235239	[A/G]	B	B	B	H	B	H	B	B	B	H	H	B	B	B	B	H	B	H	B	B	H	B	B	H	B	H	H	H	B	H	H	B	H	H	B	B	B	B	B	B	B	B	B	H	B	B
10615	3	19236009	[A/G]	B	B	B	H	H	H	B	B	B	H	A	B	B	H	B	H	B	H	B	B	H	B	B	H	H	H	H	H	B	H	H	H	H	H	H	B	B	B	B	B	B	B	B	H	B	B
10616	3	19265041	[A/G]	B	B	B	H	H	H	B	B	B	H	A	B	B	H	B	H	B	H	B	B	H	B	B	H	H	H	H	H	B	H	H	H	H	H	H	B	B	B	B	B	B	B	B	H	B	B
10617	3	19281512	[T/G]	B	B	B	B	B	B	B	H	B	B	B	B	B	B	H	B	B	B	B	H	B	B	B	B	H	B	B	B	B	B	B	B	B	B	B	B	B	H	B	B	B	B	H	B	B	B
10619	3	19286107	[A/G]	B	B	B	H	H	H	B	B	B	H	A	B	B	H	B	H	B	H	B	B	H	B	B	H	H	H	H	H	B	H	H	H	H	H	H	B	B	B	B	B	B	B	B	H	B	B
10620	4	67599	[A/G]	A	A	A	H	A	H	A	A	A	H	H	A	A	A	A	A	A	A	H	A	H	A	H	A	A	A	A	?	A	A	A	A	H	?	H	A	A	A	A	A	A	A	A	A	A	A
10621	4	86862	[T/C]	B	B	B	H	H	H	H	H	B	H	A	B	B	H	A	H	B	H	H	A	H	B	H	H	H	H	H	H	B	H	H	H	H	H	H	H	B	B	B	H	B	H	H	H	B	B
10622	4	159550	[A/G]	B	H	H	B	B	H	H	B	B	B	B	B	A	B	B	H	A	B	H	B	B	H	B	B	B	H	B	H	H	B	B	H	?	H	B	B	A	H	B	H	A	B	B	B	H	A
10623	4	165191	[T/C]	B	H	B	B	B	H	H	B	B	B	B	B	B	B	B	H	H	B	H	B	B	H	B	B	B	?	B	?	H	B	B	H	B	H	B	B	H	H	B	H	H	B	B	B	B	H
10624	4	178635	[T/C]	A	A	A	A	H	H	H	H	A	A	H	A	A	H	B	H	A	H	H	B	A	A	A	H	H	H	H	H	A	H	H	H	H	H	A	H	A	A	A	H	A	H	H	H	A	A
10625	4	182226	[T/G]	B	B	B	H	B	B	B	B	B	H	H	B	B	B	B	B	B	B	B	B	H	B	H	B	B	B	B	B	B	B	B	B	H	B	H	B	B	B	B	B	B	B	B	B	B	B
10626	4	359553	[T/C]	A	H	H	H	H	B	B	H	A	H	B	A	B	H	B	B	B	H	B	H	H	?	H	H	H	H	H	H	H	H	H	H	H	H	H	H	B	H	A	B	B	H	H	H	H	B
10627	4	409728	[T/C]	B	H	H	H	H	A	A	H	B	H	A	B	A	H	A	A	A	H	A	H	H	H	H	H	H	H	H	H	H	H	H	H	H	H	H	H	A	H	B	A	A	H	H	H	H	A
10628	4	475837	[T/C]	B	B	B	H	B	A	H	B	B	H	H	B	B	B	B	H	H	B	H	H	H	B	H	B	B	?	B	H	B	B	B	B	H	H	H	B	B	H	B	B	H	B	B	B	B	H
10629	4	479651	[T/C]	A	A	A	H	A	H	A	A	A	H	H	A	A	A	A	A	A	A	H	A	H	A	H	A	A	A	A	?	A	A	A	A	H	?	H	A	A	A	A	A	H	A	A	A	A	H
10630	4	498615	[T/C]	B	B	B	H	B	B	B	B	B	H	B	B	B	B	B	B	B	B	B	B	H	B	H	B	B	B	B	B	B	B	B	B	H	B	H	B	B	B	B	B	B	B	B	B	B	B
10631	4	517868	[A/G]	B	B	H	H	H	A	H	H	B	H	A	B	B	H	A	H	B	H	A	H	H	B	H	H	H	H	H	H	B	H	H	?	?	H	H	H	B	B	B	H	H	H	H	H	B	H
10632	4	552072	[T/G]	B	H	H	B	B	H	B	B	B	B	B	B	A	B	B	B	H	B	B	B	B	H	B	B	B	H	B	H	H	B	B	H	B	H	B	B	A	B	B	B	A	B	B	B	H	A
10634	4	583500	[T/C]	B	H	A	H	H	A	A	H	B	H	A	B	A	H	A	A	A	H	A	A	H	H	H	H	H	H	H	H	H	H	H	H	H	H	H	A	A	H	B	A	A	H	H	H	H	A
10635	4	609228	[T/C]	B	H	B	H	B	H	B	B	B	H	H	B	B	B	B	B	B	B	H	B	H	H	H	B	B	?	B	?	?	B	B	H	H	?	H	B	H	B	B	B	H	B	B	B	B	H
10638	4	623358	[A/G]	B	H	B	B	B	B	B	B	B	B	B	H	B	B	H	B	B	B	B	B	B	H	B	B	B	B	B	B	H	B	B	B	B	B	B	B	B	B	H	B	B	B	B	B	B	B
10641	4	626979	[T/G]	A	H	H	H	B	B	?	?	A	H	B	A	A	?	B	?	A	?	B	B	?	?	?	H	H	H	H	H	H	H	H	H	H	H	H	B	H	A	A	B	H	H	?	?	A	?
10642	4	659590	[A/G]	A	A	A	H	A	H	A	A	A	H	H	A	A	A	H	A	A	A	H	H	H	A	H	A	A	A	A	A	A	A	A	A	H	?	H	A	A	A	A	A	H	A	A	A	A	H
10643	4	680574	[A/G]	B	H	A	H	H	H	H	H	B	H	A	B	A	H	A	H	H	H	A	A	H	H	H	H	H	H	H	H	H	H	H	H	H	H	H	A	H	B	B	H	A	H	H	H	H	A
10644	4	705440	[T/G]	B	B	B	H	B	H	B	B	B	H	H	B	B	B	H	B	B	B	?	?	H	B	?	B	B	B	B	B	B	B	B	B	H	B	H	B	B	B	B	B	H	B	B	B	B	?
10646	4	738383	[A/G]	B	B	B	B	B	B	B	B	B	B	B	B	B	B	B	B	B	B	B	B	B	B	B	B	B	B	B	B	B	B	B	B	B	B	B	B	B	B	B	B	B	B	B	B	B	B
10651	4	746710	[T/C]	A	A	A	A	H	H	H	H	A	A	H	A	A	H	H	H	A	H	H	H	A	A	A	H	H	H	H	H	A	H	H	?	?	H	A	B	A	A	A	H	A	H	H	H	A	A
1524	4	785056	[T/C]	H	A	A	H	A	B	H	H	A	H	B	H	A	A	H	H	H	H	H	B	H	A	H	A	A	H	A	H	A	A	H	?	H	H	H	A	H	B	H	H	H	H	H	A	A	H
10654	4	836823	[T/G]	H	A	A	H	H	B	B	B	A	H	B	H	A	H	B	B	H	B	B	B	H	A	H	H	H	H	H	H	A	H	B	?	H	H	H	B	H	B	H	B	H	B	B	H	A	H
10655	4	880897	[T/G]	B	B	B	B	H	B	A	H	B	B	B	B	B	H	H	A	H	H	H	B	B	B	B	H	H	H	H	H	B	H	H	?	?	H	B	A	B	H	B	A	B	H	H	H	B	B
10658	4	941851	[A/G]	B	H	A	B	B	B	H	B	B	B	B	B	A	B	B	H	A	B	B	B	B	H	B	B	B	B	B	H	H	B	B	B	B	H	B	B	H	H	B	H	H	B	B	B	H	H
10659	4	979147	[A/G]	H	A	A	A	A	A	A	H	A	A	A	H	A	A	A	A	A	H	A	A	A	A	A	A	A	A	A	A	A	A	H	A	A	A	A	A	H	H	H	A	A	H	H	A	A	A
10660	4	1014809	[A/G]	H	H	B	H	H	H	B	B	A	H	B	B	B	H	B	B	B	B	B	B	H	H	H	H	H	H	H	H	H	H	B	H	H	H	H	B	B	B	B	B	B	B	B	H	H	B
10661	4	1016653	[A/G]	H	H	A	H	H	H	A	A	B	H	A	A	A	H	A	A	A	A	A	A	H	H	H	H	H	H	H	H	H	H	?	H	H	H	H	A	A	A	A	A	A	A	A	H	H	A
10662	4	1050262	[A/G]	A	A	A	A	H	A	H	H	A	A	H	A	A	H	H	H	A	H	H	A	A	A	H	H	H	H	H	H	A	H	H	?	H	H	A	B	A	A	A	H	A	H	H	H	A	A
10663	4	1086516	[T/C]	B	H	H	B	B	B	B	B	B	B	B	B	A	B	B	B	H	H	B	H	B	H	B	H	B	?	H	H	H	H	H	B	B	?	B	B	H	B	B	B	H	B	B	H	H	H
10664	4	1121101	[T/C]	H	A	A	A	A	A	A	H	A	A	A	H	A	A	H	A	A	H	A	H	A	A	A	A	A	A	A	A	A	A	H	A	A	A	A	A	H	H	H	A	A	H	H	A	A	A
10665	4	1153580	[T/C]	H	H	A	H	H	H	A	A	B	H	A	A	A	H	A	A	A	A	A	A	H	H	H	H	H	H	H	H	H	H	A	H	H	H	H	A	A	A	A	A	H	A	A	H	H	H
10667	4	1159330	[A/G]	B	A	H	B	A	B	A	H	?	B	B	B	A	A	H	A	A	H	H	H	B	A	B	A	A	H	A	H	A	A	?	?	?	H	B	A	H	H	B	A	A	H	H	A	A	A
10670	4	1159403	[T/G]	H	H	B	H	H	H	B	B	A	H	B	B	B	H	B	B	B	B	B	B	H	H	H	H	H	H	H	H	H	H	?	H	H	H	H	B	B	B	B	B	H	B	B	H	H	H
10672	4	1192897	[T/C]	A	H	B	H	A	A	H	A	A	H	A	H	B	A	A	H	B	H	A	H	H	H	A	H	A	H	H	H	H	H	H	H	H	H	H	A	A	H	H	A	B	A	A	H	H	B
10673	4	1215853	[T/C]	A	A	A	A	A	A	A	A	A	A	A	A	A	A	A	A	H	A	A	A	A	A	A	A	A	A	A	A	A	A	A	A	A	A	A	A	A	A	A	A	A	A	A	A	A	A
10676	4	1228620	[T/C]	H	B	B	B	B	H	B	H	B	B	B	H	B	B	H	B	B	H	H	H	B	B	B	B	B	B	B	B	B	B	H	B	?	?	B	B	A	H	H	B	B	H	H	B	B	B
10677	4	1299324	[T/C]	H	A	H	H	A	H	A	H	A	H	B	B	H	A	H	A	A	H	H	H	H	A	H	A	A	H	A	H	A	A	H	H	H	H	H	A	B	H	B	A	H	H	H	A	H	H
10684	4	1337874	[A/G]	A	H	H	A	A	A	A	A	A	A	A	A	B	A	A	A	H	H	A	A	A	H	A	H	A	H	H	H	H	H	H	?	H	H	A	A	A	A	A	A	B	A	A	H	H	B
18007	4	1368451	[A/G]	B	B	B	B	B	B	H	B	B	B	B	B	B	H	H	H	B	B	H	B	B	B	B	B	H	?	B	?	B	B	B	B	B	?	B	H	B	B	B	B	B	H	B	B	B	B
10685	4	1424112	[T/C]	A	H	H	A	A	A	H	A	A	A	A	A	H	A	A	H	H	H	A	A	A	H	A	H	A	H	H	H	H	H	H	A	?	H	A	A	A	H	A	A	H	A	A	H	A	H
10686	4	1440831	[A/G]	H	H	B	A	A	H	B	H	A	A	H	H	H	H	B	B	B	B	B	B	A	H	A	H	H	H	H	H	H	H	?	?	H	H	A	H	B	B	H	H	H	B	H	H	A	H
10688	4	1499114	[A/G]	A	A	A	A	A	A	A	A	A	A	A	H	A	A	A	A	A	A	A	A	A	A	A	A	A	A	A	A	A	A	A	A	A	A	A	A	A	A	H	A	A	A	A	A	A	A
16924	4	1516393	[A/G]	H	B	B	B	B	H	B	H	B	B	B	H	B	B	H	B	B	H	H	H	B	B	B	B	B	B	B	B	B	B	H	B	?	B	B	B	A	H	H	B	B	H	H	B	B	B
10690	4	1551965	[T/C]	B	H	H	B	B	B	B	B	B	B	H	B	H	B	B	B	H	H	B	H	B	H	H	H	B	?	H	?	H	H	H	B	H	?	B	B	B	B	B	B	A	B	B	H	B	A
10694	4	1554984	[A/G]	A	A	H	H	A	A	B	H	A	H	H	H	H	H	H	B	H	A	H	A	H	A	A	A	H	H	A	H	A	A	?	H	?	H	H	B	A	H	H	B	A	H	H	A	H	A
10696	4	1583964	[T/C]	B	B	B	B	B	B	B	B	B	B	B	H	B	B	B	B	B	B	B	B	B	B	B	B	B	B	B	B	B	B	B	B	B	B	B	B	B	B	H	B	B	B	B	B	B	B
10698	4	1619627	[A/C]	B	H	H	H	B	B	A	B	B	H	B	H	H	H	H	A	A	H	H	H	H	H	B	H	H	H	H	H	H	H	?	H	?	H	H	H	B	H	H	H	A	H	B	H	B	A
10699	4	1656677	[A/G]	H	B	H	H	B	H	A	A	B	H	A	H	H	H	A	A	H	H	A	H	H	B	H	B	H	H	B	H	B	B	H	H	H	H	H	A	A	A	H	A	B	A	A	B	H	B
10700	4	1691194	[T/C]	B	H	A	H	B	H	A	H	B	H	H	H	A	H	H	A	A	H	A	H	H	H	H	H	H	H	H	H	H	H	H	H	H	H	H	A	H	H	H	H	A	H	H	H	H	A
10701	4	1696832	[T/C]	A	A	H	H	A	A	H	A	A	H	A	A	A	H	H	H	A	A	H	A	H	A	A	A	H	H	A	?	A	A	A	H	A	?	H	H	A	A	A	A	A	H	A	A	A	A
10702	4	1716978	[A/G]	B	B	B	B	B	B	B	B	B	B	B	B	B	B	B	B	B	B	B	B	B	B	B	B	B	B	B	B	B	B	B	B	B	B	B	B	B	B	B	B	B	B	B	B	B	B
10704	4	1798028	[T/C]	H	B	B	B	B	B	B	B	B	B	A	H	B	B	B	?	H	B	B	B	B	B	H	B	B	B	B	B	B	B	B	B	B	B	B	B	H	B	H	H	B	H	B	B	B	B
10705	4	1827376	[T/C]	A	H	H	B	B	H	H	A	H	B	B	A	A	B	B	B	H	A	H	H	B	A	B	H	B	H	H	H	H	H	?	B	?	H	B	H	A	H	A	H	A	H	A	H	H	A
10707	4	1868113	[T/C]	A	H	A	H	H	H	A	A	H	H	H	A	A	?	H	A	A	A	A	?	H	A	B	H	H	H	H	H	H	H	A	H	H	H	H	A	A	A	A	A	A	A	A	H	H	A
10708	4	1903377	[T/C]	H	H	A	H	H	B	H	B	H	H	B	H	A	H	H	A	A	H	H	?	H	A	B	H	B	H	H	H	H	H	H	H	B	H	H	H	B	H	H	H	A	H	B	H	H	A
10712	4	1940151	[T/C]	H	H	H	B	B	B	B	B	H	B	B	H	A	B	B	H	H	H	B	H	B	A	B	H	B	H	H	H	H	H	H	B	?	H	B	B	B	H	H	H	A	B	B	H	H	A
10714	4	1971135	[T/C]	H	B	H	B	H	B	B	B	B	B	H	B	B	B	B	B	B	B	B	B	B	B	H	B	H	B	B	B	B	B	B	?	?	B	B	B	H	B	B	B	B	H	B	B	B	B
10715	4	1975633	[A/C]	H	H	H	H	B	H	A	A	H	H	B	A	A	H	H	A	A	A	A	H	H	A	B	H	B	H	H	H	H	H	?	H	H	H	H	A	H	A	A	A	A	H	A	H	H	A
10717	4	2012062	[A/C]	H	B	H	B	H	B	H	A	B	B	H	H	B	B	B	B	B	H	B	B	B	B	H	B	?	H	B	H	B	B	H	?	H	?	B	H	H	H	H	H	B	H	A	B	B	B
10718	4	2034461	[T/C]	B	B	H	H	H	B	A	A	B	H	H	H	B	H	H	A	B	H	H	B	H	H	H	B	B	H	B	H	B	B	H	H	H	H	H	A	B	A	H	A	B	H	A	B	B	B
10719	4	2047733	[T/G]	B	H	H	A	A	H	A	A	H	A	H	H	B	A	A	A	B	H	H	H	A	H	A	H	A	H	H	H	H	H	H	?	H	H	A	A	B	A	H	A	B	H	A	H	H	B
10720	4	2075891	[T/C]	A	H	A	B	H	B	B	B	H	B	A	H	A	B	B	B	H	H	B	H	B	H	H	H	H	H	H	H	H	H	H	?	H	H	B	B	H	B	H	H	A	H	B	H	H	A
10722	4	2101154	[A/G]	A	H	A	B	H	H	B	B	H	B	A	H	A	B	B	H	H	H	H	H	B	H	H	H	H	H	H	H	H	H	H	?	H	H	B	B	A	H	H	H	A	H	B	H	H	A
10724	4	2120830	[A/G]	B	H	B	A	H	H	A	A	H	A	B	H	B	A	A	H	H	H	H	H	A	H	H	H	H	H	H	H	H	H	H	?	H	H	A	A	B	H	H	H	B	H	A	H	H	B
10725	4	2153062	[T/C]	B	H	B	H	H	H	H	A	H	H	B	H	B	H	H	B	B	H	B	H	H	H	H	H	H	H	H	H	H	H	H	H	H	H	H	H	B	H	H	A	B	B	A	H	H	B
10727	4	2154786	[T/C]	B	B	B	B	B	B	B	B	B	B	B	B	B	B	B	B	B	B	B	B	B	B	B	B	B	B	B	B	B	B	B	B	B	B	B	B	B	B	B	B	B	B	B	B	B	B
10728	4	2187826	[A/G]	B	B	B	H	B	H	H	B	B	H	H	B	B	H	H	A	B	B	A	B	H	B	B	B	B	?	B	H	B	B	B	H	?	H	H	H	A	H	B	B	B	A	B	B	B	B
10729	4	2222902	[T/G]	B	B	B	B	B	B	B	B	B	B	B	B	B	B	B	B	B	B	B	B	B	B	B	B	B	B	B	B	B	B	B	B	B	B	B	B	H	B	B	B	B	H	B	B	B	B
10730	4	2234711	[T/G]	A	H	H	B	B	B	B	B	H	B	B	H	A	B	B	B	H	H	B	H	B	H	B	H	B	H	H	H	H	H	H	B	?	H	B	B	B	B	H	B	A	B	B	H	H	A
10732	4	2296256	[T/C]	B	B	H	B	H	B	B	B	B	B	H	B	B	B	B	B	B	B	B	B	B	B	H	B	H	B	B	B	B	B	B	B	H	B	B	B	B	B	B	B	B	H	B	B	B	B
10734	4	2366119	[A/C]	A	H	H	H	B	B	H	B	H	H	B	H	A	H	A	H	H	H	H	A	H	H	B	H	B	H	H	H	H	H	H	H	?	H	H	H	H	B	H	B	A	A	B	H	H	A
10735	4	2372887	[A/C]	A	A	H	H	A	A	H	A	A	H	A	A	A	H	H	B	B	H	A	A	H	A	A	H	A	H	H	H	A	H	H	H	?	H	H	H	A	H	A	A	H	A	A	H	A	H
10737	4	2403122	[T/C]	B	H	H	H	H	H	B	H	H	H	H	B	B	H	B	B	H	H	B	B	H	B	A	A	H	H	A	H	H	A	H	H	H	H	H	B	B	B	B	H	H	B	H	A	B	H
10738	4	2476203	[A/G]	A	A	H	A	A	A	H	H	A	A	A	H	A	A	A	A	H	B	A	A	A	H	A	H	H	H	H	H	A	H	B	H	H	H	A	H	A	H	H	H	H	A	H	H	A	H
10739	4	2517821	[A/G]	A	H	B	H	B	H	H	B	H	H	B	H	A	H	H	H	B	B	A	H	H	H	B	B	B	H	B	H	H	B	B	H	?	H	H	H	A	B	H	B	H	H	B	B	H	H
10740	4	2545258	[A/G]	A	H	B	B	B	B	B	B	H	B	B	H	A	B	B	B	B	B	H	H	B	H	B	B	B	B	B	B	H	B	B	B	B	B	B	B	H	B	H	B	H	H	B	B	H	H
10741	4	2578702	[A/C]	B	H	B	H	H	H	H	H	H	H	B	H	B	H	B	B	B	H	B	B	H	H	H	H	H	H	H	H	H	H	?	H	H	H	H	H	B	H	H	H	B	B	H	H	B	B
611	4	2643533	[T/C]	B	H	B	H	H	H	H	H	H	H	A	H	B	H	B	B	B	H	B	B	H	H	A	H	A	H	H	H	H	H	H	H	H	H	H	H	B	H	H	H	B	H	H	H	H	B
10743	4	2652009	[A/C]	A	H	H	H	B	H	H	H	H	H	B	H	A	H	A	A	A	H	A	A	H	H	B	H	H	H	H	H	H	H	H	H	H	H	H	H	A	H	H	H	A	H	H	H	H	A
10744	4	2687108	[T/C]	A	A	A	H	A	A	H	H	A	H	A	A	A	H	B	B	A	A	A	H	H	A	A	A	A	H	A	?	A	A	A	H	A	H	H	H	A	H	A	H	A	A	H	A	A	A
10745	4	2724575	[A/G]	B	B	H	B	H	B	B	B	B	B	H	B	B	B	B	B	B	B	B	B	B	B	H	B	B	B	B	B	B	B	B	B	?	B	B	B	B	B	B	B	B	B	B	B	H	B
10746	4	2758796	[A/C]	B	H	A	A	A	A	H	B	H	A	A	B	B	A	A	H	A	B	H	H	A	B	A	H	H	H	H	H	H	H	?	H	H	H	A	A	H	B	B	B	H	H	B	H	H	H
10747	4	2778470	[T/C]	B	B	B	B	B	B	H	A	B	B	A	H	B	B	B	H	B	A	B	B	B	H	H	H	B	H	H	H	B	H	?	?	H	H	B	B	B	A	H	A	B	B	A	H	H	B
16489	4	2792166	[T/C]	A	H	A	H	H	B	H	H	H	H	A	H	A	H	A	A	H	B	H	A	H	H	H	B	H	H	B	H	H	B	B	H	H	H	H	A	H	H	H	H	A	A	H	B	H	A
10748	4	2818725	[A/G]	A	A	A	A	A	A	A	A	A	A	A	A	A	A	A	A	A	A	A	A	A	A	A	A	A	A	A	A	A	A	A	A	A	A	A	A	A	A	A	A	A	A	A	A	A	A
10749	4	2823836	[A/G]	B	B	B	B	B	B	B	B	B	B	B	B	B	B	B	B	B	B	B	B	B	B	B	B	B	B	B	B	B	B	B	B	B	B	B	B	B	B	B	B	B	H	B	B	B	B
10751	4	2865703	[T/G]	B	B	H	B	B	H	H	H	B	B	H	H	B	B	H	H	A	A	H	H	B	H	B	H	B	H	H	H	B	H	?	?	H	H	B	H	H	A	H	H	H	B	H	H	B	H
10752	4	2876945	[T/C]	B	B	B	B	B	B	B	B	B	B	B	B	B	B	B	B	B	B	B	H	B	B	B	B	B	B	B	B	B	B	B	B	B	B	B	B	B	B	B	B	H	H	B	B	B	H
10753	4	2899665	[T/C]	B	B	B	B	B	B	B	B	B	B	B	B	B	B	B	B	B	?	B	H	B	B	B	B	H	B	B	B	B	B	?	B	B	B	B	B	B	B	B	B	B	B	B	B	B	B
10754	4	2914729	[T/G]	A	H	H	B	B	H	H	A	H	B	A	A	A	B	H	H	A	A	A	A	B	A	H	H	H	H	H	H	H	H	?	?	H	H	B	H	A	A	A	A	A	A	A	H	A	A
10756	4	2936836	[T/G]	B	B	B	H	B	B	H	B	B	H	B	B	B	H	H	H	B	B	B	B	H	B	B	B	B	H	B	H	B	B	B	H	?	H	H	H	B	B	B	B	B	B	B	B	B	B
10757	4	2974988	[A/C]	A	H	H	B	H	B	B	H	H	B	H	H	A	B	B	B	B	B	H	H	B	H	H	B	B	B	B	H	?	B	B	B	H	H	B	B	H	B	H	H	H	H	H	B	A	H
10758	4	3046320	[T/C]	A	A	A	A	A	A	A	A	A	A	H	A	A	A	A	A	A	A	A	A	A	A	A	A	A	A	A	A	A	A	A	A	A	A	A	A	A	A	A	A	A	H	A	A	A	A
10759	4	3050840	[T/C]	B	B	B	B	B	B	B	B	B	B	H	B	B	B	B	B	B	B	B	B	B	B	B	B	B	B	B	B	B	B	B	B	B	B	B	B	B	B	B	B	B	H	B	B	B	B
10760	4	3115071	[A/G]	A	A	A	A	A	A	A	H	A	A	H	A	A	A	A	A	A	A	A	A	A	A	A	A	A	A	A	A	A	A	A	A	A	A	A	A	A	A	A	H	A	H	H	A	A	A
10761	4	3142980	[T/C]	A	H	H	A	A	A	A	A	A	A	A	A	A	A	H	A	H	A	A	H	A	A	A	A	A	A	A	A	H	A	A	A	A	A	A	H	A	A	A	A	H	A	A	A	A	H
10762	4	3187877	[T/C]	B	H	B	H	A	H	H	H	H	H	A	B	B	H	B	B	B	B	B	H	H	B	A	H	A	H	H	H	H	H	?	H	H	H	H	B	B	B	B	H	B	H	H	H	H	B
10764	4	3211447	[A/G]	B	H	B	H	A	A	H	H	H	H	A	B	B	H	B	B	B	B	H	H	H	B	A	H	A	H	H	H	H	H	B	H	H	H	H	B	H	B	B	H	B	B	H	H	H	B
10765	4	3262981	[T/C]	A	A	A	A	A	A	A	A	A	A	B	A	A	A	A	A	A	A	A	A	A	A	H	A	A	A	A	A	A	A	A	A	H	A	A	A	A	A	A	A	A	A	A	A	A	A
10766	4	3291625	[A/G]	A	B	B	H	B	H	B	H	H	H	B	H	A	H	H	A	H	B	A	B	H	H	B	B	B	H	B	H	B	B	B	H	?	H	H	H	A	H	H	B	B	H	H	B	H	B
10767	4	3325435	[A/G]	B	H	H	H	H	H	A	H	H	H	A	H	B	H	B	B	B	A	B	H	H	H	A	A	A	H	A	H	H	A	A	H	H	H	H	B	B	H	H	A	B	B	H	A	H	B
10769	4	3479443	[T/C]	B	B	B	B	B	B	B	B	B	B	?	B	B	B	B	B	B	B	B	H	B	B	H	B	B	B	B	B	B	B	B	B	H	B	B	B	B	B	B	B	B	B	B	B	B	B
10770	4	3579466	[T/G]	A	A	A	A	H	A	H	A	A	A	H	A	A	A	A	A	A	A	A	H	A	A	H	A	H	H	A	H	A	A	A	?	H	H	A	A	A	A	A	H	H	A	A	A	H	H
10771	4	3589299	[T/C]	B	?	?	B	?	?	?	?	?	B	A	B	B	B	B	B	?	?	B	?	B	B	?	?	?	B	?	B	?	?	?	B	B	B	B	B	B	B	B	?	?	?	?	?	B	?
10772	4	3603872	[A/G]	H	H	H	H	A	H	A	A	H	H	A	H	B	H	B	B	B	A	B	B	H	H	?	A	A	H	A	H	H	A	A	H	H	H	H	B	B	H	H	A	H	B	A	A	H	H
10773	4	3612913	[T/G]	H	H	H	B	B	B	B	B	H	B	B	H	A	B	H	H	H	B	H	H	B	H	B	B	B	B	B	B	H	B	B	B	B	B	B	H	H	H	H	B	H	H	B	B	H	H
10774	4	3645347	[T/C]	B	B	B	B	B	B	H	B	B	B	B	B	B	B	B	B	B	B	B	B	B	B	B	B	H	H	B	?	B	B	?	?	B	H	B	B	B	B	B	H	B	B	B	B	H	B
10776	4	3721244	[A/G]	A	H	H	H	B	H	B	H	H	H	B	H	A	H	A	A	A	B	A	H	H	B	B	B	B	?	B	H	H	B	B	H	?	H	H	A	A	H	H	B	A	A	H	B	H	A
10778	4	3727242	[T/C]	B	H	H	H	A	H	A	H	H	H	H	H	B	H	B	B	B	A	B	H	H	A	H	A	A	H	A	H	H	A	A	H	H	H	H	B	B	H	H	A	B	B	H	A	H	B
10779	4	3754298	[A/G]	B	H	H	H	H	H	H	H	H	H	B	H	B	H	B	B	B	A	B	H	H	A	H	A	H	H	A	H	H	A	A	H	H	H	H	B	B	H	H	H	B	B	H	A	B	B
10780	4	3791586	[T/C]	A	A	A	A	A	H	?	?	A	A	A	A	A	A	A	A	A	A	H	A	A	A	A	A	A	A	A	A	A	A	A	A	A	A	A	A	H	A	A	A	A	A	?	A	A	A
10783	4	3812223	[T/C]	A	A	A	A	A	A	A	A	A	A	H	A	A	A	A	A	A	A	A	A	A	A	H	A	A	A	A	A	A	A	A	A	?	A	A	A	A	A	A	A	H	A	A	A	A	H
10784	4	3819604	[T/C]	A	A	A	H	A	A	H	A	A	H	A	A	A	H	H	H	H	A	A	A	H	A	A	A	A	H	A	H	A	A	A	H	?	H	H	H	A	A	A	A	A	A	A	A	A	A
10785	4	3861691	[T/C]	B	B	B	B	B	B	B	B	B	B	B	B	B	B	B	B	B	B	B	B	B	B	B	B	?	H	B	B	B	B	B	?	B	B	B	B	B	B	B	H	B	B	B	B	H	B
10789	4	3864950	[A/G]	A	A	A	A	A	A	A	A	A	A	A	A	A	A	A	A	A	A	A	A	A	A	A	A	A	A	A	A	A	A	A	A	A	A	A	A	A	A	A	A	A	H	A	A	A	A
10790	4	3926362	[A/G]	B	A	A	H	H	H	H	A	H	H	A	H	B	H	H	B	H	A	B	A	H	A	A	A	A	H	A	H	A	A	A	H	H	H	H	H	B	H	H	A	A	H	A	A	H	A
10792	4	3967968	[A/G]	B	B	B	B	B	B	B	B	B	B	B	B	B	B	B	B	B	B	B	B	B	B	B	B	B	B	B	B	B	B	B	B	B	B	B	B	B	B	B	B	B	B	B	B	B	B
10793	4	3980020	[T/C]	B	H	H	H	H	H	A	H	H	H	B	H	B	H	B	B	B	A	B	H	H	A	H	A	A	H	A	H	H	A	A	H	H	H	H	B	B	H	H	A	B	H	H	A	H	B
10795	4	4137532	[T/C]	A	A	A	A	A	A	A	A	A	A	B	A	A	A	A	A	A	A	A	A	A	A	H	A	A	A	A	A	A	A	A	A	H	A	A	A	A	A	A	A	A	A	A	A	A	A
10796	4	4146166	[A/C]	B	B	B	B	B	B	B	B	B	B	B	B	B	H	H	B	B	B	B	B	B	B	B	B	B	H	B	H	B	B	B	B	B	H	B	B	B	B	B	B	B	H	B	B	B	B
10797	4	4146339	[T/G]	B	B	B	B	B	H	B	B	B	B	B	B	B	B	B	B	B	B	H	B	B	B	B	B	B	B	B	B	B	B	B	B	B	B	B	B	H	B	B	B	B	B	B	B	B	B
10798	4	4247887	[T/C]	B	B	?	?	B	B	B	H	B	?	A	?	?	?	?	H	?	?	?	?	?	?	H	B	B	B	B	B	B	B	B	B	H	B	B	B	B	?	B	?	B	H	H	B	?	?
10799	4	4268845	[A/G]	B	B	B	B	B	B	B	B	B	B	A	B	B	B	B	H	B	B	B	B	B	B	B	B	B	B	B	B	B	B	?	B	B	B	B	B	B	B	B	B	B	H	B	B	B	B
10800	4	4432773	[A/G]	A	A	A	A	A	A	A	A	A	A	H	A	A	A	A	A	A	A	A	A	A	A	A	A	A	A	A	A	A	A	A	A	A	A	A	A	A	A	A	A	A	A	A	A	A	A
10801	4	4473532	[T/C]	A	A	A	A	A	A	A	A	A	A	A	A	A	A	A	A	A	A	A	A	A	A	A	A	A	A	A	A	A	A	A	A	A	A	A	A	A	A	A	A	A	A	A	A	A	A
10802	4	4515891	[T/C]	H	B	B	B	B	B	H	B	B	B	H	B	B	B	B	B	B	B	B	B	B	B	B	B	B	H	B	?	B	B	B	B	B	H	B	B	B	B	B	B	B	B	B	B	B	B
10804	4	4538185	[T/C]	B	A	A	H	H	A	H	H	H	H	H	H	B	H	B	B	A	A	H	H	H	A	H	A	A	H	A	H	A	A	A	H	H	H	H	H	H	H	H	A	A	H	H	A	H	A
10808	4	4539028	[T/C]	A	A	H	A	A	H	B	H	A	A	A	H	A	A	A	A	H	B	H	A	A	H	A	H	H	H	H	H	A	H	B	?	?	H	A	A	H	H	H	B	B	H	H	H	H	B
10810	4	4638641	[T/C]	A	A	A	A	A	A	A	A	A	A	A	H	H	H	H	H	A	A	A	A	A	A	A	A	A	H	A	H	A	A	A	A	A	H	A	A	H	H	H	A	A	H	A	A	A	A
1527	4	4684093	[A/G]	A	A	A	A	H	A	A	A	A	A	A	A	A	A	A	A	A	A	A	A	A	A	A	A	A	A	A	A	A	A	A	A	A	A	A	A	A	A	A	A	A	A	A	A	A	A
10815	4	4684233	[A/G]	A	A	A	A	A	H	H	A	A	A	A	A	A	A	A	A	A	A	H	A	A	A	A	A	A	A	A	?	A	A	A	A	H	H	A	A	H	A	A	A	A	A	A	A	A	A
10820	4	4787903	[T/C]	B	B	H	B	B	H	H	H	B	B	H	H	B	B	B	B	H	A	H	B	B	H	H	H	H	H	H	H	B	H	?	?	H	H	B	B	H	H	H	A	H	B	H	H	H	H
17527	4	4803336	[T/C]	A	A	A	A	A	A	A	A	A	A	H	A	A	A	A	A	A	A	A	A	A	A	A	A	A	A	A	A	A	A	A	A	A	A	A	A	A	A	A	A	A	A	A	A	A	A
17549	4	4817733	[A/G]	B	B	B	B	B	B	B	B	B	B	B	B	B	B	B	B	B	B	B	B	B	B	B	B	B	B	B	B	B	B	B	B	B	B	B	B	B	B	B	B	B	B	B	B	B	B
10826	4	4862268	[A/G]	B	B	B	B	H	H	H	H	B	B	B	H	H	B	H	B	B	B	H	H	B	B	B	B	?	H	B	H	B	B	B	?	?	H	B	B	H	B	H	H	H	H	H	B	H	H
10828	4	4895418	[T/G]	A	A	A	A	H	H	H	H	A	A	B	H	H	A	H	A	A	A	B	H	A	A	H	A	H	H	A	H	A	A	?	?	H	H	A	A	H	A	H	B	B	H	H	A	B	B
10829	4	4930318	[A/G]	H	H	A	H	H	B	H	A	B	H	B	H	A	H	A	A	A	A	H	H	H	H	B	H	B	H	H	H	H	H	?	H	?	H	H	A	H	A	H	B	H	A	A	H	H	H
10830	4	4947376	[T/C]	B	H	A	B	B	B	B	A	B	B	B	H	A	H	H	A	H	A	H	B	B	H	B	H	B	H	H	H	H	H	?	?	H	H	B	H	H	A	H	B	H	A	A	H	H	H
10831	4	4963992	[A/G]	H	A	A	A	A	A	A	A	A	A	A	H	H	A	B	H	A	A	A	H	A	A	A	A	A	?	A	H	A	A	A	A	A	H	A	A	H	A	H	A	A	H	A	A	A	A
10833	4	5010354	[T/C]	B	B	B	H	B	B	H	B	B	H	A	B	B	B	B	B	B	B	B	B	H	B	H	B	H	H	B	H	B	B	B	H	H	?	H	H	B	B	B	A	H	B	B	B	H	H
10834	4	5037510	[A/G]	H	B	H	B	H	B	B	A	B	B	B	B	H	H	B	B	H	A	B	B	B	H	B	H	H	H	H	H	B	H	?	?	H	H	B	B	B	A	B	B	B	H	A	H	H	B
10835	4	5085547	[T/C]	A	H	H	A	A	A	A	A	A	A	A	A	A	A	A	A	H	A	A	A	A	A	A	A	A	A	A	A	H	A	A	A	A	A	A	H	A	A	A	A	H	A	A	A	A	H
16492	4	5108722	[A/G]	H	B	B	B	B	B	B	B	B	B	B	H	H	B	H	H	H	B	H	B	B	B	B	B	B	B	B	B	B	B	B	B	B	B	B	B	H	B	H	B	B	H	B	B	B	B
10836	4	5181463	[T/C]	H	H	A	H	H	B	H	H	B	H	B	B	B	H	B	B	A	A	B	B	H	H	B	H	B	H	H	H	H	H	?	H	H	H	H	A	B	A	B	B	B	B	H	H	B	B
10837	4	5225852	[T/C]	A	A	H	H	H	A	H	B	A	H	A	H	B	H	B	B	A	B	H	H	H	H	A	H	H	H	H	H	A	H	B	H	H	H	H	H	H	B	H	A	H	B	B	H	H	H
10838	4	5244169	[A/G]	H	?	A	H	H	B	H	A	B	H	A	H	A	H	A	A	A	A	H	H	H	H	H	H	H	H	H	H	B	H	?	H	H	H	H	A	H	A	H	A	A	A	A	H	A	A
1308	4	5291186	[A/G]	H	B	H	B	B	B	B	H	B	B	B	H	H	H	H	B	H	A	H	B	B	H	B	H	B	H	H	H	B	H	?	B	?	H	B	B	H	A	H	B	B	H	H	H	B	B
10840	4	5320561	[A/G]	A	A	A	A	A	A	A	A	A	A	B	A	A	A	A	A	A	A	A	A	A	A	H	A	A	A	A	A	A	A	A	A	?	A	A	A	A	A	A	A	A	A	A	A	A	A
10842	4	5354554	[A/G]	B	B	H	B	B	B	B	H	B	B	B	B	B	H	B	B	B	A	B	B	B	H	B	H	B	H	H	H	B	H	?	B	?	H	B	H	B	A	B	B	B	B	H	H	B	B
10843	4	5357499	[T/C]	A	A	A	A	A	A	H	A	A	A	B	A	A	A	A	H	A	A	A	A	A	A	H	A	A	H	A	H	A	A	A	A	H	H	A	A	A	A	A	B	H	A	A	A	H	H
10844	4	5458791	[A/C]	H	H	H	H	H	H	H	H	B	H	B	H	A	B	A	A	A	B	A	H	H	B	B	B	H	H	B	H	H	B	B	H	?	H	H	H	A	B	H	B	H	A	H	B	H	H
10845	4	5491608	[T/C]	B	B	H	B	B	B	B	H	B	B	B	B	B	H	B	B	B	A	B	B	B	H	B	H	B	H	H	H	B	H	?	?	H	H	B	H	B	A	B	B	B	B	H	H	B	B
10846	4	5502978	[A/G]	A	A	A	A	A	A	A	A	A	A	H	H	A	A	H	A	A	A	H	A	A	A	H	A	A	H	A	H	A	A	A	A	H	H	A	A	H	A	H	A	A	H	A	A	A	A
10850	4	5574717	[T/C]	A	H	H	A	H	H	H	H	A	A	A	A	B	A	H	B	B	A	H	H	A	A	A	A	H	H	A	H	H	A	A	H	H	H	A	H	H	A	A	A	H	H	H	A	H	H
10851	4	5625071	[T/C]	H	H	H	H	H	B	H	B	B	H	B	B	B	B	H	A	H	B	B	H	H	B	B	B	B	B	B	B	H	B	B	H	B	B	H	H	B	B	B	B	H	B	B	B	B	H
10852	4	5638633	[A/C]	H	A	A	H	A	A	H	A	A	H	A	H	A	A	B	B	A	A	H	H	H	A	A	A	A	H	A	H	A	A	A	A	?	H	H	A	H	A	H	A	A	H	A	A	A	A
10855	4	5679605	[T/C]	H	H	H	H	H	H	H	B	A	H	H	H	B	H	B	B	B	B	B	H	H	H	H	H	H	H	H	H	H	H	B	H	H	H	H	B	B	B	H	H	B	B	B	H	B	B
10856	4	5758095	[T/G]	A	A	A	A	A	A	H	A	A	A	A	A	A	A	B	?	A	A	A	B	A	A	A	A	A	?	A	?	A	A	A	A	A	H	A	A	A	A	A	A	A	A	A	A	A	A
10203	4	5800224	[T/C]	A	A	A	A	A	A	A	H	A	A	A	A	A	H	A	A	A	B	A	A	A	H	A	H	A	H	H	H	A	H	?	?	H	H	A	H	A	H	A	A	A	A	H	H	A	A
10206	4	5821232	[T/G]	H	H	H	H	H	H	H	H	A	H	A	B	B	A	B	B	B	A	B	B	?	A	A	A	H	H	A	H	H	A	?	H	?	H	H	H	B	H	B	H	B	B	H	A	B	B
10209	4	5858738	[T/C]	H	H	B	H	H	H	H	B	A	H	B	B	B	H	B	B	B	B	B	B	H	H	H	H	H	H	H	H	H	H	B	H	H	H	H	B	B	B	B	H	B	B	B	H	B	B
10211	4	5887828	[A/G]	B	B	B	B	B	H	B	H	B	B	B	B	A	B	B	B	H	B	H	B	B	B	B	B	H	B	B	H	B	B	B	B	B	H	B	B	H	B	B	B	B	H	H	B	H	B
10212	4	5888044	[T/C]	A	A	A	A	A	A	A	A	A	A	A	H	A	A	A	A	A	A	H	A	A	A	A	A	A	A	A	A	A	A	A	A	A	A	A	A	H	A	H	A	A	H	A	A	A	A
10213	4	5928908	[A/G]	A	A	A	A	A	H	H	H	A	A	A	A	B	A	H	B	H	A	H	B	A	A	A	A	H	H	A	H	A	A	A	H	H	H	A	A	H	A	A	A	A	H	H	A	H	A
10214	4	6038064	[T/G]	H	H	A	H	H	H	H	A	B	H	A	A	A	H	A	A	A	A	A	A	H	H	H	H	H	H	H	H	H	H	?	H	H	H	H	A	A	A	A	H	H	A	A	H	A	H
10215	4	6088748	[T/C]	B	B	B	B	B	B	B	H	B	B	B	B	B	H	B	B	B	A	B	B	B	H	?	H	B	?	H	B	B	H	A	B	B	B	B	H	B	H	B	H	A	B	H	H	H	A
10216	4	6106210	[A/G]	A	A	H	A	A	A	H	A	A	A	A	H	A	A	H	B	A	A	H	B	A	A	A	A	A	A	A	A	A	A	A	H	A	A	A	A	H	A	H	A	H	H	A	A	A	H
10219	4	6119158	[A/G]	A	A	A	A	A	A	A	A	A	?	?	H	?	?	?	?	?	?	H	?	?	?	?	A	A	A	A	A	A	A	A	A	A	A	A	A	H	A	H	A	A	H	A	A	?	?
10221	4	6154412	[A/C]	A	A	A	A	A	A	H	A	A	A	A	A	A	A	H	B	A	A	A	B	A	A	A	A	A	A	A	A	A	A	A	H	A	A	A	A	A	A	A	A	A	A	A	A	A	A
10222	4	6155311	[A/G]	B	B	B	B	B	B	B	H	B	B	B	B	B	H	B	B	B	A	B	B	B	H	B	H	B	H	H	H	B	H	?	?	H	H	B	H	B	H	B	B	B	B	H	H	B	B
10223	4	6184967	[T/C]	A	H	B	A	H	H	H	B	A	A	?	B	B	H	B	B	B	B	B	B	A	H	A	H	H	H	H	H	H	H	B	H	H	H	A	B	B	B	B	A	B	B	B	H	B	B
10225	4	6215753	[A/G]	B	B	B	B	B	H	B	H	B	B	B	B	A	B	B	B	H	B	H	B	B	B	B	B	H	B	B	?	B	B	B	B	B	?	B	B	H	B	B	B	B	H	H	B	H	B
10227	4	6248487	[T/C]	A	H	B	A	H	H	H	B	A	A	B	B	B	H	B	B	B	B	B	B	A	H	H	H	H	H	H	H	H	H	B	H	H	H	A	B	B	B	B	H	B	B	B	H	B	B
10229	4	6282509	[A/C]	B	H	A	B	H	H	H	A	B	B	B	A	A	H	A	A	A	A	A	A	B	H	B	H	H	H	H	H	H	H	?	H	H	H	B	A	A	A	A	H	A	A	A	H	A	A
10231	4	6288148	[A/C]	A	A	A	A	A	A	A	A	A	A	A	H	A	A	A	A	A	A	H	A	A	A	A	A	A	A	A	A	A	A	A	A	A	A	A	A	H	A	H	A	A	H	A	A	A	A
16917	4	6368856	[A/C]	A	H	H	A	H	A	A	H	A	A	A	B	A	H	A	A	H	B	H	A	A	H	A	H	A	H	H	H	H	H	B	H	H	H	A	H	H	B	B	A	A	H	H	H	A	A
10234	4	6391189	[A/G]	A	A	H	A	A	A	H	H	A	A	A	H	A	H	B	B	A	B	H	B	A	H	A	H	A	H	H	H	A	H	?	?	H	H	A	H	H	H	H	H	B	H	H	H	H	B
10236	4	6409234	[A/G]	B	B	B	B	B	B	B	B	B	B	H	B	B	B	B	B	B	B	B	B	B	B	B	B	B	B	B	B	B	B	B	B	B	B	B	B	B	B	B	B	B	B	B	B	B	B
1622	4	6438224	[A/G]	A	H	H	A	A	A	A	H	A	A	B	A	A	H	A	A	H	B	A	A	A	H	H	H	A	H	H	H	H	H	?	?	H	H	A	H	A	B	A	A	A	A	H	H	A	A
10240	4	6446067	[T/C]	B	B	B	B	H	B	B	B	B	B	B	H	B	B	H	B	B	B	B	B	B	B	B	B	B	?	B	?	B	B	B	B	B	H	B	B	B	B	H	B	B	B	B	B	B	B
10244	4	6462176	[A/G]	A	H	H	A	A	A	A	A	A	A	B	A	A	A	A	A	H	A	A	A	A	A	H	A	A	?	A	H	H	A	A	A	H	H	A	A	A	H	A	A	A	A	A	A	A	A
10248	4	6495602	[T/C]	B	H	A	B	B	H	H	H	B	B	A	B	A	B	A	A	A	B	H	A	B	B	H	B	H	H	B	H	H	B	B	B	H	H	B	H	H	H	B	B	H	H	H	B	H	H
10250	4	6534758	[T/G]	B	H	A	B	H	H	B	H	B	B	A	H	A	B	B	B	A	B	H	B	B	B	H	B	H	?	B	H	H	B	B	B	H	H	B	H	H	H	H	B	H	H	H	B	H	H
10251	4	6571539	[T/G]	B	B	H	B	H	H	B	A	B	B	B	A	A	H	H	B	H	A	A	B	B	H	B	H	H	H	H	H	B	H	?	H	H	H	B	A	A	H	A	H	H	A	A	H	A	H
10252	4	6579179	[A/G]	A	H	B	A	H	H	A	B	A	A	B	B	B	H	H	A	B	B	B	A	A	H	H	H	H	H	H	H	H	H	B	H	H	H	A	B	B	B	B	H	B	B	B	H	B	B
10256	4	6605639	[T/C]	A	A	A	A	A	A	A	H	A	A	A	A	A	H	H	A	A	B	A	A	A	H	A	H	A	H	H	H	A	H	?	?	H	H	A	H	A	H	A	H	B	A	H	H	H	B
10259	4	6641297	[T/C]	A	H	B	A	H	A	A	A	A	A	B	H	A	A	A	A	H	A	A	A	A	A	H	A	A	H	A	H	H	A	A	A	H	H	A	A	A	H	H	A	A	A	A	A	A	A
10260	4	6713126	[T/C]	H	A	A	H	A	A	B	A	A	H	A	A	A	A	H	B	A	A	A	B	H	A	A	A	A	A	A	A	A	A	A	A	A	A	H	A	A	A	A	A	A	A	A	A	A	A
17229	4	6752404	[T/C]	A	A	A	A	A	H	A	H	A	A	A	A	B	A	A	A	H	A	H	A	A	A	A	A	H	H	A	H	A	A	A	H	?	H	A	H	H	A	A	B	H	H	H	A	H	H
10261	4	6786417	[A/G]	A	A	A	A	A	H	A	H	A	A	A	A	B	A	A	A	H	A	H	A	A	A	A	A	?	H	A	H	A	A	?	H	H	H	A	?	H	A	A	B	A	H	H	A	H	A
10263	4	6801276	[T/C]	B	B	B	B	B	B	B	B	B	B	B	B	B	B	B	B	B	B	B	B	B	B	B	B	B	B	B	B	B	B	B	B	B	B	B	B	B	B	B	B	A	B	B	B	B	A
10264	4	6817926	[A/C]	B	B	B	B	H	B	B	B	B	B	B	A	B	B	B	B	B	B	H	B	B	B	B	B	B	B	B	B	B	B	B	B	B	B	B	B	B	B	A	H	B	B	B	B	B	B
711	4	6843371	[T/G]	A	A	A	A	A	H	A	H	A	A	A	A	B	A	A	A	H	A	H	A	A	A	A	A	?	H	A	H	A	A	?	H	H	H	A	?	H	A	A	H	B	H	H	A	H	B
10266	4	6885031	[T/G]	H	A	H	A	H	H	A	H	H	A	H	B	B	A	A	A	H	A	B	A	A	A	H	H	H	H	A	H	A	A	A	H	H	H	H	H	H	A	B	B	B	H	H	A	H	B
10267	4	6920786	[T/G]	A	H	A	H	H	H	H	H	H	H	A	H	A	B	H	A	A	B	H	A	H	B	H	H	H	H	B	H	H	B	B	B	H	H	A	H	H	H	H	A	H	H	H	B	H	H
10268	4	6959925	[T/C]	B	H	B	H	H	H	H	H	H	H	B	B	B	A	H	B	B	A	B	B	H	A	H	H	H	H	A	H	H	A	?	?	H	H	B	H	H	H	B	B	B	H	H	A	H	B
10269	4	6980684	[A/G]	A	A	A	A	A	A	A	A	A	A	H	A	A	A	A	A	A	A	A	A	A	A	A	A	A	A	A	A	A	A	A	A	A	A	A	A	A	A	A	H	A	A	A	A	A	A
10270	4	6993124	[A/G]	B	B	B	?	?	?	B	?	B	?	B	?	?	?	B	B	B	?	?	B	?	?	?	B	?	B	?	B	B	A	?	H	B	B	B	?	?	B	?	B	?	?	?	?	?	?
10272	4	7005323	[A/G]	H	B	B	H	B	H	B	H	B	H	B	B	A	B	B	B	H	B	H	B	H	B	B	B	H	H	B	H	B	B	B	H	H	H	H	H	H	B	B	H	H	H	H	B	H	H
10273	4	7064204	[T/C]	H	H	B	A	A	A	H	A	H	A	B	H	A	A	H	B	H	A	H	B	A	A	H	H	A	H	A	H	H	A	A	H	H	H	H	A	A	H	H	H	B	A	A	A	A	B
10274	4	7097309	[T/C]	B	B	B	B	B	B	B	B	B	B	B	H	B	B	B	B	B	B	H	B	B	B	B	B	B	B	B	B	B	B	B	B	B	B	B	B	B	B	H	B	H	B	B	B	B	H
10275	4	7146368	[T/G]	A	H	H	A	A	A	A	A	A	A	A	A	A	A	A	A	H	A	A	A	A	A	A	A	A	H	A	H	H	A	A	A	A	H	A	A	A	H	A	A	A	A	A	A	A	A
10276	4	7178978	[A/G]	H	A	A	H	A	H	A	H	A	H	A	A	B	A	A	A	H	A	H	A	H	A	A	A	H	?	A	H	A	A	H	?	H	H	H	H	H	A	A	H	H	H	H	A	H	H
10277	4	7188917	[T/C]	A	A	A	A	A	A	A	A	A	A	A	A	A	A	A	A	A	A	A	A	A	A	H	A	A	A	A	A	A	A	A	A	H	A	A	A	A	A	A	A	A	A	A	A	A	A
10278	4	7244984	[A/G]	B	B	H	B	B	B	B	B	B	B	H	B	B	B	B	B	B	B	B	B	B	B	B	B	B	B	B	B	B	B	B	B	B	B	B	B	B	B	B	B	B	B	B	B	B	B
10280	4	7519981	[A/G]	A	A	A	A	H	A	A	A	A	A	A	A	A	A	A	A	A	A	A	A	A	A	A	A	A	A	A	A	A	A	A	A	A	A	A	A	A	A	A	A	A	A	A	A	A	A
10281	4	7520661	[T/C]	H	A	H	A	H	A	H	A	H	A	H	A	A	A	H	B	A	A	A	B	A	A	H	H	A	?	A	H	A	A	A	A	H	H	H	A	A	A	A	A	A	A	A	A	A	A
10282	4	7565193	[T/C]	B	A	H	H	A	H	H	H	H	H	B	A	B	A	H	B	H	A	H	B	H	A	H	H	H	H	A	H	A	A	?	H	H	H	B	H	H	A	A	B	H	H	H	A	H	H
1144	4	7600589	[A/C]	A	H	A	H	H	H	H	H	H	H	A	H	A	B	H	A	A	B	A	A	H	B	H	H	H	H	B	H	H	B	?	H	H	H	A	H	H	H	H	A	A	H	H	B	H	A
10286	4	7662501	[T/C]	B	H	H	B	H	B	B	B	B	B	H	B	B	B	B	B	H	B	B	B	B	B	H	B	B	B	B	B	H	B	B	B	H	B	B	B	B	H	B	B	B	B	B	B	B	B
10287	4	7672157	[T/G]	H	B	H	B	B	B	H	B	H	B	H	B	B	B	H	A	B	B	B	A	B	B	B	H	B	?	B	B	B	B	B	H	B	?	H	B	B	B	B	H	H	B	B	B	B	H
10288	4	7707960	[T/C]	B	H	H	B	H	B	B	B	B	B	H	H	B	B	B	B	H	B	H	B	B	B	H	B	B	?	B	?	H	B	B	B	H	?	B	B	B	H	H	B	B	B	B	B	B	B
10289	4	7743309	[A/G]	B	B	H	B	H	B	B	B	B	B	H	B	B	B	B	B	B	B	B	B	B	B	B	B	B	B	B	B	B	B	B	B	B	B	B	B	B	B	B	B	B	B	B	B	B	B
10290	4	7784228	[A/G]	H	H	H	A	A	A	H	A	H	A	H	A	A	A	H	B	H	A	A	H	A	A	H	H	A	?	A	H	H	A	A	A	H	H	H	A	A	H	A	A	A	A	A	A	A	A
10293	4	7784564	[A/G]	B	B	B	B	B	B	B	B	B	B	B	B	B	B	B	B	B	B	B	H	B	B	B	B	B	B	B	B	B	B	B	B	B	B	B	B	B	H	B	B	B	B	B	B	B	B
10294	4	7793400	[A/G]	H	H	H	A	A	A	H	A	H	A	H	A	A	A	H	B	H	A	A	H	A	A	H	H	A	H	A	H	H	A	A	A	H	H	H	A	A	H	A	A	A	A	A	A	A	A
10295	4	7807626	[A/G]	H	H	B	A	H	A	H	A	H	A	B	A	A	A	H	B	H	A	A	B	A	A	H	H	A	?	A	?	H	A	A	A	H	?	H	A	A	B	A	A	A	A	A	A	A	A
10296	4	7880166	[T/C]	B	B	H	B	B	B	B	B	B	B	A	B	B	B	B	B	B	B	B	B	B	B	B	B	B	B	B	B	B	B	B	B	B	B	B	B	B	B	B	B	B	B	B	B	B	B
10297	4	8088872	[T/C]	B	B	H	B	H	B	B	B	B	B	H	B	B	B	B	B	B	B	B	B	B	B	B	B	B	B	B	B	B	B	B	B	B	B	B	B	B	B	B	B	B	B	B	B	B	B
10298	4	8105479	[T/C]	A	A	A	A	A	A	H	A	A	A	A	A	A	A	H	B	A	A	A	H	A	A	A	A	A	?	A	A	A	A	A	A	A	?	A	A	A	A	A	A	A	A	A	A	A	A
10300	4	8137739	[T/G]	A	?	B	A	?	A	H	A	A	A	B	A	A	A	H	B	?	A	A	?	A	A	A	A	A	?	A	A	H	A	H	A	A	A	A	A	A	?	A	A	H	A	A	A	A	?
10302	4	8481583	[A/C]	A	A	H	A	H	A	A	A	A	A	H	?	A	A	A	?	A	A	A	A	A	?	?	A	A	A	A	A	A	A	A	A	A	A	A	A	A	A	A	A	A	A	A	A	A	?
10303	4	8740698	[T/G]	B	H	B	H	H	H	H	H	H	H	B	H	B	A	H	B	B	A	B	B	H	A	H	H	H	H	A	H	H	A	H	H	H	H	B	H	H	B	H	B	B	H	H	?	H	B
10304	4	8776859	[T/C]	B	B	B	B	B	B	H	B	B	B	B	B	B	B	H	A	B	B	B	H	B	B	B	B	B	B	B	B	B	B	B	B	B	B	B	B	B	B	B	B	B	B	B	B	B	B
10308	4	8782432	[T/G]	B	H	H	B	B	B	B	B	B	B	B	B	B	B	B	B	H	B	B	B	B	B	B	B	B	B	B	B	H	B	B	B	B	B	B	B	B	H	B	B	B	B	B	B	B	B
10309	4	8878772	[A/G]	H	A	A	H	A	H	A	H	A	H	A	A	B	A	A	H	H	A	H	A	H	A	A	A	H	H	A	H	A	A	?	H	H	H	H	H	H	A	A	H	A	H	H	A	H	A
10311	4	8922694	[A/G]	A	H	B	A	A	A	A	A	A	A	B	A	A	A	?	A	H	A	A	A	A	A	H	A	A	?	A	H	H	A	A	A	H	H	A	A	A	H	A	A	A	A	A	A	A	A
10312	4	9015448	[A/G]	H	B	B	H	B	H	B	H	B	H	B	B	A	B	B	H	H	B	H	B	H	B	B	B	?	H	B	H	B	B	B	H	H	H	H	?	H	B	B	H	B	H	H	B	H	B
10313	4	9024233	[T/C]	H	B	B	H	B	H	B	H	B	H	B	B	A	B	B	H	H	B	H	B	H	B	B	B	H	H	B	H	B	B	?	H	H	H	H	H	A	B	B	H	B	A	H	B	H	B
10314	4	9051745	[T/C]	B	H	H	B	B	B	B	B	B	B	H	B	B	B	B	B	?	B	?	B	B	?	?	B	B	B	B	B	?	B	B	B	H	B	B	B	B	A	B	B	B	B	B	B	B	B
10317	4	9096998	[T/C]	A	A	A	A	A	A	A	A	A	A	A	A	A	A	A	A	A	A	A	A	A	A	A	A	A	A	A	A	A	A	A	A	A	A	A	A	A	A	A	A	A	A	A	A	A	A
16482	4	9109992	[T/C]	A	B	B	H	B	H	B	H	H	H	B	B	A	B	B	H	H	B	H	B	H	B	B	H	H	?	B	H	B	B	B	H	?	H	A	H	A	H	B	H	B	A	H	B	H	B
10319	4	9112190	[T/C]	B	B	B	B	B	B	H	B	B	B	B	B	B	B	A	H	B	H	B	H	B	B	B	B	B	H	B	H	B	B	H	B	B	H	B	B	B	B	B	B	B	B	B	B	H	B
10321	4	9115304	[T/C]	H	A	A	H	H	H	A	H	A	H	A	H	B	H	A	H	H	A	B	H	H	A	A	H	H	H	H	H	A	H	?	H	H	H	H	H	H	A	H	H	H	H	H	H	H	H
10322	4	9186966	[A/G]	B	B	H	B	B	B	B	B	B	B	H	B	B	B	B	B	B	B	B	B	B	B	B	B	B	B	B	B	B	B	B	B	B	B	B	B	B	B	B	H	H	B	B	B	B	H
10323	4	9221320	[A/C]	B	B	B	H	A	H	H	H	H	H	H	H	B	A	B	B	B	H	B	B	H	A	H	H	H	H	?	H	B	A	H	H	H	H	B	H	B	H	H	B	H	B	H	A	B	H
10326	4	9347319	[A/G]	B	H	H	B	B	B	B	B	B	B	B	B	B	B	B	B	H	B	B	B	B	B	H	B	B	B	B	B	H	B	B	B	?	B	B	B	B	H	B	B	B	B	B	B	B	B
1297	4	9380620	[A/G]	A	A	H	H	B	H	B	H	H	H	H	H	A	B	B	H	A	B	H	B	H	B	H	H	H	H	B	H	A	B	B	H	H	H	A	H	A	H	H	H	H	A	H	B	H	H
10329	4	9395404	[A/G]	A	A	A	A	A	A	H	A	A	A	H	A	A	A	B	H	A	H	A	B	A	A	A	A	A	H	A	H	A	A	H	?	?	H	A	A	A	H	A	A	A	A	A	A	H	A
10330	4	9418884	[A/G]	A	H	B	H	B	H	B	H	H	H	B	B	A	B	B	H	H	B	H	B	H	B	B	H	H	?	B	H	H	B	B	?	?	H	A	H	H	B	B	H	H	H	H	B	H	H
10331	4	9419305	[A/G]	B	B	B	B	B	B	B	B	B	B	B	B	B	B	B	B	B	B	B	B	B	B	B	B	B	B	B	B	B	B	B	B	B	B	B	B	B	H	B	H	B	B	B	B	B	B
10332	4	9423465	[A/G]	A	A	A	A	A	A	A	A	A	A	A	H	A	A	A	A	A	A	A	A	A	A	A	A	A	A	A	A	A	A	A	A	A	A	A	A	A	A	H	A	A	A	A	A	A	A
10334	4	9494155	[T/C]	B	B	B	B	B	B	B	B	B	B	H	H	B	B	B	B	B	B	B	B	B	B	B	B	B	B	B	B	B	B	B	B	B	B	B	B	B	B	H	H	B	B	B	B	B	B
10335	4	9527423	[T/C]	B	H	H	H	H	H	H	H	H	H	H	A	B	H	B	B	H	H	B	H	H	A	A	B	H	H	H	H	H	H	H	H	H	H	B	H	H	H	A	H	B	H	H	H	B	B
10336	4	9567565	[A/G]	A	H	B	H	B	H	B	H	H	H	B	B	A	B	B	H	H	B	H	B	H	B	B	H	H	?	B	H	H	B	B	?	H	H	A	H	H	H	B	H	H	H	H	B	H	H
10338	4	9601714	[A/C]	B	B	H	H	A	H	A	H	H	H	H	H	B	A	A	H	B	A	H	H	H	A	H	H	H	H	A	H	B	A	A	H	H	H	B	H	B	B	H	B	H	B	H	A	H	H
10340	4	9682691	[T/C]	B	B	B	B	B	B	B	B	B	B	B	B	B	B	B	B	B	B	B	H	B	B	B	B	B	B	B	B	B	B	B	B	B	B	B	B	B	B	B	B	B	B	B	B	B	B
10341	4	9684071	[A/C]	B	H	A	H	A	H	A	H	H	H	H	H	B	A	A	H	H	A	H	A	H	A	A	H	H	H	A	H	H	A	A	H	H	H	B	H	B	H	H	B	H	B	H	A	H	H
10343	4	9684651	[A/G]	A	H	B	H	B	H	B	H	H	H	H	H	A	B	B	H	H	B	H	B	H	B	B	H	H	?	B	H	H	B	B	H	?	H	A	H	A	H	H	A	H	A	H	B	H	H
10344	4	9790675	[A/C]	A	H	H	H	H	H	H	H	H	H	A	H	A	H	A	A	H	H	A	H	H	B	B	A	H	H	H	H	H	H	H	H	H	H	A	H	A	H	H	A	H	A	H	H	A	H
10346	4	9886377	[T/G]	B	H	A	H	A	H	H	H	H	H	H	H	B	A	B	B	H	H	H	H	H	A	A	H	H	H	A	H	H	A	H	H	H	H	B	H	B	H	H	B	A	B	H	A	B	A
10347	4	9985456	[A/G]	A	A	A	A	A	A	H	A	A	A	A	A	A	A	H	H	A	H	A	H	A	A	A	A	A	H	A	H	A	A	H	A	A	H	A	A	A	A	A	A	A	A	A	A	H	A
10348	4	10021568	[T/G]	A	H	B	H	B	B	H	H	H	H	H	B	A	B	A	A	H	H	H	H	H	B	B	H	H	H	B	H	H	B	H	H	?	H	A	H	A	H	B	A	B	A	H	B	A	B
10349	4	10368454	[A/G]	B	B	B	B	H	B	B	B	B	B	B	B	B	H	B	B	B	B	H	H	B	B	B	H	B	?	H	B	B	H	B	B	B	B	B	B	B	B	B	B	H	B	B	H	B	H
10350	4	10375425	[A/G]	B	B	B	B	H	B	B	B	B	B	B	B	B	H	B	B	B	B	H	H	B	B	B	H	B	B	H	B	B	H	B	B	B	B	B	B	B	B	B	B	H	B	B	H	B	H
10351	4	10405419	[T/C]	B	H	H	B	B	B	B	B	B	B	B	B	B	B	B	B	H	B	B	B	B	B	H	B	B	?	B	H	H	B	B	B	H	?	B	B	B	H	B	B	B	B	B	B	B	B
10352	4	10518984	[T/C]	H	A	A	H	H	A	A	H	A	H	A	A	H	H	A	H	H	A	B	A	H	A	A	?	H	H	H	H	A	H	?	H	?	H	?	H	H	A	A	H	H	H	H	H	H	H
10354	4	10520938	[A/G]	H	A	A	H	H	A	A	H	A	H	A	A	H	H	A	H	H	A	B	A	H	A	A	H	H	H	H	H	A	H	H	H	H	H	H	H	H	A	A	H	H	H	H	H	H	H
10359	4	10609751	[A/G]	A	H	H	A	H	A	A	A	A	A	H	A	A	H	A	A	H	A	H	H	A	A	H	H	A	H	H	H	H	H	A	H	H	H	A	A	H	B	A	A	H	H	A	H	A	H
10361	4	10626644	[A/C]	A	H	H	H	B	B	B	H	H	H	A	H	H	B	B	H	H	B	H	B	H	B	B	H	H	?	B	?	H	B	B	H	B	B	A	H	A	H	H	H	B	A	H	B	H	B
10363	4	10642786	[A/C]	A	A	A	H	H	H	H	H	H	H	A	H	A	H	A	A	A	H	A	H	H	B	H	A	H	H	H	H	A	H	H	H	H	H	A	H	A	A	H	A	H	A	H	H	A	H
10365	4	10658785	[A/G]	H	A	A	H	A	A	A	H	A	H	A	A	H	A	A	H	H	A	H	A	H	A	A	A	H	A	A	?	A	A	A	A	A	A	H	H	H	A	A	A	A	H	H	A	H	A
10366	4	10738289	[A/G]	A	A	H	H	B	B	H	H	H	H	H	H	H	B	A	A	A	H	H	H	H	B	H	H	H	H	B	H	A	B	H	?	H	H	A	H	H	A	H	H	H	H	H	B	A	H
10367	4	10883502	[T/C]	B	H	H	B	B	B	H	B	B	B	B	B	B	B	A	H	H	H	B	H	B	B	H	B	B	H	B	?	H	B	H	B	H	H	B	B	B	H	B	B	B	B	B	B	H	B
10368	4	10910625	[A/G]	A	A	B	A	A	A	A	A	A	A	H	A	A	A	A	A	A	A	A	A	A	A	A	A	A	A	A	A	A	A	A	A	A	A	A	A	A	A	A	A	A	A	A	A	A	A
10370	4	10913217	[T/G]	A	H	H	A	A	A	H	A	A	A	A	A	A	A	B	H	H	H	A	H	A	A	H	A	A	H	A	H	H	A	H	?	H	H	A	A	A	H	A	A	A	A	A	A	H	A
10371	4	10996129	[T/G]	H	A	H	H	A	A	A	H	A	H	H	A	H	A	A	H	H	A	H	H	H	A	A	A	H	H	A	H	A	A	?	H	?	?	H	H	H	A	A	A	A	H	H	A	H	A
10372	4	11009201	[T/G]	B	H	H	B	B	B	B	B	B	B	B	B	B	B	B	B	H	B	B	B	B	B	H	B	B	B	B	B	H	B	B	B	?	B	B	B	B	H	B	B	B	B	B	B	B	B
10376	4	11010132	[A/C]	H	B	B	H	B	B	B	H	B	H	B	B	H	B	B	H	H	B	H	H	H	B	B	B	H	?	B	?	B	B	B	?	B	B	H	H	H	B	B	B	B	H	H	B	H	B
10378	4	11131156	[A/G]	B	B	B	B	H	H	B	B	B	B	B	B	B	H	B	B	B	B	H	B	B	B	B	H	B	?	H	?	B	H	B	B	B	?	B	B	B	B	B	B	H	B	B	H	B	H
10379	4	11138853	[A/C]	B	H	H	B	B	B	B	B	B	B	B	B	B	B	B	B	H	B	B	B	B	?	H	B	B	?	B	?	H	B	B	B	H	?	B	B	B	H	B	B	B	B	B	B	B	B
10383	4	11179731	[A/G]	A	H	B	A	A	A	H	A	A	A	H	A	A	A	B	H	H	H	A	H	A	A	H	A	A	H	A	H	H	A	H	A	H	H	A	A	A	H	A	A	A	A	A	A	H	A
10384	4	11491560	[T/C]	H	H	A	A	A	A	A	A	H	A	A	H	A	A	A	A	A	A	A	A	A	A	A	H	A	A	A	?	H	A	A	A	A	?	H	A	A	H	H	A	H	A	A	A	A	H
10386	4	11493009	[T/C]	H	A	A	H	A	A	A	H	A	H	A	A	H	A	A	H	H	A	H	H	H	A	A	A	H	H	A	?	A	A	A	H	A	?	H	H	B	A	A	A	A	B	H	A	H	A
10388	4	11496134	[A/C]	B	B	B	B	B	B	B	B	B	B	B	B	B	B	B	B	B	B	B	B	B	B	B	B	B	B	B	B	B	B	B	B	B	B	B	B	B	B	B	B	B	B	B	B	B	B
10389	4	11504897	[T/C]	B	H	H	B	B	B	B	B	B	B	B	B	B	B	B	B	H	B	B	B	B	B	H	B	B	B	B	?	H	B	B	B	H	?	B	B	B	H	B	B	B	B	B	B	B	B
10390	4	11867261	[A/G]	B	H	A	B	B	B	B	B	B	B	H	B	B	B	B	B	H	B	B	B	B	B	H	B	B	B	B	?	H	B	B	B	H	?	B	B	B	H	B	B	B	B	B	B	B	B
10391	4	11927359	[A/G]	B	H	H	B	B	B	B	H	B	B	B	H	B	B	B	B	H	H	B	B	B	B	H	B	B	B	B	B	H	B	H	B	H	B	B	B	B	H	H	B	B	B	H	B	B	B
10392	4	12096247	[A/G]	A	A	A	A	H	H	A	A	A	A	A	A	A	H	A	A	A	A	H	A	A	A	A	H	A	H	H	H	A	H	A	A	?	H	A	A	A	A	A	A	H	A	A	H	A	H
10393	4	12152934	[A/C]	B	H	H	B	B	B	H	H	B	B	B	H	B	B	A	H	H	A	B	H	B	B	H	B	B	H	B	?	H	B	?	B	H	H	B	B	B	H	H	B	B	B	H	B	H	B
10399	4	12154064	[T/C]	B	H	A	H	A	A	A	H	H	H	A	H	H	A	A	H	H	A	B	H	H	A	A	B	H	H	A	H	H	A	A	H	?	H	B	H	B	H	H	A	B	B	H	A	H	B
10400	4	12205473	[A/G]	H	B	B	H	B	B	B	?	B	H	B	B	H	B	B	H	H	B	H	H	H	B	B	B	H	?	B	?	B	B	B	?	B	B	H	H	?	B	B	B	B	?	?	B	H	B
1300	4	12969221	[T/C]	B	B	H	H	H	H	H	B	H	H	A	B	H	H	B	B	B	B	B	B	H	A	H	B	H	H	H	H	B	H	?	H	H	H	B	H	B	B	B	A	B	B	B	H	B	B
10401	4	13011516	[T/C]	B	H	H	B	B	B	B	B	B	B	B	B	B	B	B	B	H	B	B	B	B	B	H	B	B	B	B	B	H	B	B	B	H	?	B	B	B	H	B	B	B	B	B	B	B	B
10402	4	13019513	[A/C]	B	B	B	B	H	H	B	B	B	B	B	B	B	H	B	B	B	B	H	B	B	B	B	H	B	?	H	?	B	H	B	B	?	H	B	B	B	B	B	B	H	B	B	H	B	H
10403	4	13027302	[A/G]	A	A	?	A	B	B	A	A	A	A	?	A	A	B	A	A	A	A	H	A	A	?	?	H	A	H	B	H	A	B	A	A	H	H	A	A	A	A	A	?	H	A	A	B	A	H
10406	4	13205246	[A/G]	B	B	B	B	B	B	B	H	B	B	B	H	B	B	B	B	B	H	B	B	B	B	B	B	B	B	B	B	B	B	H	B	B	B	B	B	B	B	H	B	B	B	H	B	B	B
10407	4	13308805	[A/C]	A	H	B	H	B	B	B	H	H	H	B	H	H	B	B	H	H	B	H	H	H	B	B	H	H	H	B	H	H	B	B	H	B	?	A	H	A	H	H	B	H	A	H	B	H	H
10409	4	13332588	[T/C]	B	B	A	H	A	A	A	H	H	H	A	H	H	A	A	H	B	A	B	H	H	A	A	B	H	H	A	H	B	A	A	H	H	H	B	H	B	B	H	A	?	B	H	A	H	B
10414	4	13340308	[T/C]	B	H	A	H	A	A	A	H	H	H	A	H	H	A	A	H	H	A	H	H	H	A	A	H	H	H	A	H	H	A	H	H	H	H	B	H	B	A	H	A	H	B	H	A	H	H
10416	4	13512826	[A/G]	A	A	A	A	H	H	H	H	A	A	A	H	A	H	B	H	A	B	H	H	A	A	A	H	A	H	H	H	A	H	?	?	H	H	A	A	A	A	H	A	H	A	H	H	H	H
10419	4	13513539	[A/C]	B	B	H	B	B	B	H	B	B	B	H	B	B	B	B	B	B	B	B	B	B	B	B	B	B	B	B	B	B	B	B	B	B	B	B	H	B	H	B	H	B	B	B	B	B	B
16691	4	13544658	[T/G]	B	B	B	B	B	B	H	B	B	B	B	B	B	B	A	H	B	H	B	B	B	B	B	B	B	?	B	?	B	B	H	B	B	?	B	B	B	B	B	B	B	B	B	B	H	B
10421	4	13635094	[T/C]	A	H	H	A	A	A	H	H	A	A	A	H	A	A	B	H	H	B	A	H	A	A	H	A	A	H	A	H	H	A	?	?	H	H	A	A	A	H	H	A	A	A	H	A	H	A
10422	4	13650156	[T/C]	A	H	B	H	B	B	B	A	H	H	B	A	H	B	B	H	H	H	H	A	H	B	B	H	H	H	B	H	H	B	H	H	H	H	A	H	A	H	A	B	H	A	A	B	H	H
10426	4	13696219	[T/C]	H	B	B	H	B	B	B	H	B	H	B	B	H	B	B	H	H	B	H	H	H	B	B	B	H	B	B	B	B	B	B	B	B	B	H	H	H	H	B	B	B	H	H	B	H	B
10428	4	13724443	[A/C]	H	B	B	H	B	B	H	H	B	H	B	B	H	B	A	A	H	H	H	H	H	B	B	B	H	H	B	H	B	B	?	H	B	?	H	H	A	H	B	B	B	A	H	B	A	B
10429	4	13726908	[T/C]	B	B	B	?	B	B	B	B	B	?	?	B	B	B	B	B	B	B	B	H	B	?	B	B	B	B	B	B	B	B	B	H	B	B	B	B	H	B	B	?	B	H	B	B	B	B
10430	4	13730499	[T/C]	A	A	A	A	H	H	A	H	A	A	A	H	A	H	A	A	A	H	H	H	A	A	A	H	A	?	H	?	A	H	H	A	?	H	A	A	A	A	H	A	H	A	H	H	A	H
10432	4	13908605	[A/G]	A	A	H	H	H	H	B	A	H	H	B	A	H	H	B	H	A	H	A	A	H	B	H	A	H	H	H	H	A	H	H	H	H	H	A	H	A	A	A	B	A	A	A	H	H	A
10433	4	13910890	[A/C]	A	H	B	H	B	B	B	A	H	H	B	A	H	B	B	H	H	H	H	A	H	B	B	H	H	H	B	H	H	B	H	H	H	H	A	H	A	H	A	B	H	A	A	B	H	H
10434	4	13937597	[T/C]	B	B	H	B	B	B	H	B	B	B	H	B	B	B	B	B	B	B	B	B	B	B	B	B	B	B	B	B	B	B	B	B	B	?	B	?	B	B	B	H	B	B	B	B	B	B
10436	4	13974720	[A/C]	A	H	H	A	H	H	A	H	A	A	A	H	A	H	A	A	H	H	H	H	A	A	H	H	A	H	H	H	H	H	H	H	H	H	A	A	H	H	H	A	H	H	H	H	A	H
10437	4	13995700	[T/C]	B	H	H	B	B	B	B	H	B	B	B	H	B	B	B	B	H	H	B	B	B	B	H	B	B	?	B	?	H	B	H	H	H	B	B	B	H	H	H	B	B	H	H	B	B	B
10438	4	13997028	[A/C]	H	B	H	A	H	H	H	H	H	A	A	B	A	H	B	H	H	B	H	H	A	A	H	B	A	H	H	H	B	H	B	H	H	H	H	A	H	H	B	A	B	H	H	H	H	B
1301	4	14225066	[A/C]	B	H	H	B	H	H	B	B	B	B	B	B	B	H	B	B	H	B	H	B	B	B	H	H	B	H	H	H	H	H	B	B	H	H	B	B	B	H	B	B	H	B	B	H	B	H
16025	4	14294357	[A/G]	A	A	H	A	A	A	B	A	A	A	H	A	A	A	B	H	A	H	A	A	A	A	A	A	A	H	A	H	A	A	H	H	?	H	A	H	H	A	A	H	A	H	A	A	H	A
10439	4	14300798	[T/G]	A	A	H	A	A	A	B	A	A	A	H	A	A	A	B	?	A	H	A	A	A	A	A	A	A	H	A	H	A	A	H	H	?	H	A	H	H	A	A	H	A	H	A	A	H	A
10440	4	14330886	[A/G]	H	H	A	A	A	A	A	H	H	A	A	B	A	A	A	A	A	H	A	A	A	A	A	H	A	?	A	H	H	A	H	A	?	?	H	A	A	A	B	A	H	A	H	A	A	H
10441	4	14366795	[A/G]	H	B	B	H	B	B	B	H	B	H	B	B	H	B	B	H	H	B	H	H	H	B	B	B	H	B	B	B	B	B	B	B	B	B	H	H	H	H	B	B	B	H	H	B	H	B
10443	4	14399436	[T/G]	A	H	H	H	H	H	H	A	H	H	H	A	H	H	B	H	H	H	A	H	H	B	B	A	H	H	H	H	H	H	H	H	H	H	A	A	H	H	A	H	A	H	A	H	H	A
10444	4	14418439	[A/G]	B	B	B	B	B	B	B	B	B	B	B	B	B	B	B	B	B	B	B	B	B	B	B	B	B	B	B	B	B	B	B	B	B	B	B	B	B	B	B	B	B	B	B	B	B	B
10446	4	14434786	[A/C]	B	H	H	H	H	H	H	B	H	H	H	B	H	H	A	H	H	H	B	B	H	A	A	B	H	H	H	H	H	H	H	H	H	H	B	B	B	H	B	H	B	B	B	H	H	B
10447	4	14437322	[A/G]	B	H	H	H	H	H	H	B	H	H	H	B	H	H	A	H	H	H	B	H	H	A	A	B	H	H	H	H	H	H	H	H	H	H	B	B	H	H	B	H	B	H	B	H	B	B
10448	4	14473551	[A/G]	A	H	H	H	H	H	H	?	?	H	H	A	H	H	B	H	H	H	A	H	H	B	B	A	H	H	H	H	H	H	H	H	?	H	A	A	A	H	A	H	?	?	?	H	A	A
10449	4	14491657	[T/C]	H	B	B	H	H	H	H	H	B	H	H	H	H	?	H	?	?	H	?	H	H	B	B	B	H	B	B	B	B	B	B	B	B	B	H	H	?	H	H	B	H	H	H	?	H	?
10450	4	14527736	[A/G]	A	H	H	H	H	H	H	A	H	H	H	A	H	H	B	H	H	H	A	A	H	B	B	A	H	H	H	H	H	H	H	H	H	H	A	A	A	H	A	H	A	A	A	H	A	A
10451	4	14597442	[T/C]	H	H	A	A	A	A	A	H	H	A	A	B	A	A	A	A	A	H	A	A	A	A	A	H	A	?	A	?	H	A	H	A	A	?	H	A	A	A	B	A	H	A	H	A	A	H
10453	4	14622644	[A/G]	H	H	A	A	A	A	A	H	H	A	A	B	A	A	A	A	A	H	A	A	A	A	A	?	A	?	A	H	H	A	H	A	?	?	?	A	A	A	B	A	H	A	H	A	A	H
10454	4	14682054	[A/G]	A	A	A	A	A	A	A	A	A	A	A	A	A	A	A	A	A	A	A	A	A	A	A	A	A	A	A	A	A	A	A	A	A	A	A	A	A	A	A	A	A	A	A	A	A	A
10455	4	14682462	[T/C]	H	A	H	H	H	H	H	H	A	H	H	A	H	H	A	H	H	A	B	B	H	A	A	H	H	H	H	H	A	H	?	H	H	H	H	B	B	H	A	H	H	B	H	H	B	H
1736	4	14682572	[A/G]	H	H	B	H	H	H	H	H	A	H	H	A	H	H	A	H	B	A	B	B	H	A	H	H	H	H	H	H	H	H	?	H	H	H	H	B	B	B	A	H	H	B	H	H	B	H
10457	4	14943335	[T/C]	H	A	?	B	?	?	?	H	A	B	?	A	B	?	?	B	B	A	B	B	B	?	?	A	B	H	?	H	A	?	A	?	H	H	H	B	B	?	A	?	A	B	H	?	B	A
10458	4	14967063	[A/G]	H	H	H	H	H	H	A	H	A	H	A	A	H	H	A	H	B	A	B	B	H	A	H	H	H	H	H	H	H	H	?	H	H	H	H	H	B	H	A	A	H	B	H	H	H	H
10460	4	14979419	[A/G]	H	B	B	H	H	H	B	H	B	H	B	B	H	H	B	H	H	B	A	H	H	B	B	H	H	H	H	H	B	H	?	H	H	H	H	H	H	B	B	B	H	H	H	H	H	H
10461	4	15011171	[A/G]	A	A	A	A	A	A	A	A	A	A	A	A	A	A	A	A	A	A	A	H	A	A	A	A	A	A	A	A	A	A	A	A	A	A	A	A	A	A	A	A	H	A	A	A	A	H
10462	4	15038967	[T/C]	H	H	B	B	B	B	B	H	H	B	B	A	B	B	B	B	B	H	B	B	B	B	B	H	B	B	B	?	H	B	H	B	B	?	H	B	B	B	A	B	H	B	H	B	B	H
10463	4	15082941	[A/C]	B	B	B	H	H	H	H	B	H	H	H	B	H	H	A	H	B	H	B	B	H	A	H	B	H	H	H	H	B	H	H	H	H	H	B	B	B	B	B	H	B	B	B	H	B	B
10464	4	15083457	[A/G]	B	B	B	H	H	H	H	B	H	H	H	B	H	H	A	H	B	H	B	B	H	A	H	B	H	H	H	H	B	H	H	H	H	H	B	B	B	B	B	H	B	B	B	H	B	B
17944	4	15145553	[T/C]	B	B	B	H	H	H	H	B	H	H	H	B	H	H	A	H	B	H	B	B	H	A	H	B	H	H	H	H	B	H	H	H	H	H	B	B	B	B	B	H	H	B	B	H	B	H
10465	4	15168182	[T/C]	H	A	H	B	H	H	B	H	H	B	B	A	B	H	B	B	H	H	H	H	B	B	H	A	B	H	H	H	A	H	H	H	H	H	H	B	H	H	A	B	B	H	H	H	B	B
10468	4	15212585	[A/G]	B	B	B	B	B	H	B	B	B	B	B	B	B	B	B	B	B	B	B	B	B	B	B	B	B	?	B	H	B	B	B	?	H	H	B	B	H	B	B	B	H	H	B	B	B	H
10469	4	15255259	[A/G]	B	B	H	B	H	B	H	B	B	B	H	B	B	H	B	B	B	B	H	B	B	B	B	H	B	H	H	?	B	?	B	B	B	H	B	H	B	H	B	B	B	B	B	H	H	B
10470	4	15293282	[A/G]	H	H	A	A	A	H	A	H	H	A	A	B	H	A	A	A	A	H	A	A	A	A	A	H	A	H	A	H	H	A	H	H	H	H	H	A	H	A	B	H	A	H	H	A	H	A
10471	4	15307990	[A/G]	A	H	H	A	A	A	A	A	A	A	A	A	A	A	A	A	H	A	A	A	A	A	H	A	A	?	A	?	H	A	A	A	H	?	A	A	A	H	A	A	A	A	A	A	A	A
10472	4	15680926	[A/C]	A	H	H	H	B	H	B	A	H	H	H	A	H	B	B	H	H	H	H	A	H	B	B	H	H	H	B	H	H	B	H	H	H	H	A	H	H	H	A	H	H	H	A	B	A	H
10474	4	15711778	[A/G]	A	A	A	A	H	A	A	A	A	A	A	A	A	H	A	A	A	A	H	A	A	A	A	H	A	A	H	A	A	H	A	A	A	A	A	A	A	A	A	A	A	A	A	H	A	A
17994	4	15756010	[A/G]	B	H	A	B	B	B	B	B	B	B	H	B	B	B	B	B	H	B	B	B	B	B	H	B	B	B	B	B	H	B	B	B	?	B	B	B	B	A	B	B	B	B	B	B	H	B
10476	4	15781302	[T/C]	B	B	H	B	H	B	B	B	B	B	H	B	B	H	B	B	B	B	H	B	B	B	B	H	B	B	H	B	B	H	B	B	B	B	B	B	B	H	B	B	B	B	B	H	H	B
10480	4	15785160	[T/C]	A	A	H	A	H	A	A	A	A	A	H	A	A	H	A	A	A	A	H	A	A	A	A	H	A	?	H	A	A	H	A	A	A	A	A	A	A	H	A	A	A	A	A	H	H	A
10482	4	15832727	[T/G]	B	B	H	B	H	B	H	B	B	B	H	B	B	?	B	B	B	B	H	B	B	B	B	H	B	B	H	B	B	H	B	B	B	B	B	H	B	H	B	B	H	B	B	H	H	H
10483	4	15861288	[A/C]	B	H	H	B	B	H	B	B	B	B	B	B	B	B	B	B	H	B	B	H	B	B	H	B	B	B	B	H	H	B	B	B	H	H	B	B	B	H	B	B	B	B	B	B	B	B
10484	4	15936036	[A/G]	B	B	H	B	H	B	B	B	B	B	H	B	B	H	B	B	B	B	H	B	B	B	B	H	B	B	H	B	B	H	B	B	B	B	B	B	B	H	B	B	B	B	B	H	H	B
10485	4	15936226	[T/C]	A	A	H	A	H	A	A	A	A	A	H	A	A	H	A	A	A	A	H	A	A	A	A	H	A	?	H	A	A	H	A	A	A	A	A	A	A	H	A	A	A	A	A	H	H	A
10488	4	15974701	[A/G]	A	A	A	A	A	A	A	A	A	A	A	A	A	A	A	A	A	A	A	H	A	A	A	A	A	A	A	A	A	A	A	A	A	A	A	A	A	A	A	A	A	A	A	A	A	A
16922	4	16031472	[T/C]	A	A	A	A	A	H	H	A	A	A	A	A	A	A	A	A	A	A	A	H	A	A	A	A	A	?	A	H	A	A	A	A	H	H	A	?	A	A	A	A	A	A	A	A	A	A
10493	4	16034481	[T/G]	A	H	H	A	A	A	A	A	A	A	A	A	A	A	A	A	H	A	A	A	A	A	H	A	A	?	A	H	H	A	A	A	H	H	A	A	A	H	A	A	A	A	A	A	A	A
10494	4	16034637	[T/C]	B	B	B	B	H	B	B	B	B	B	B	B	B	H	B	B	B	B	H	B	B	B	B	H	B	B	H	B	B	H	B	B	B	B	B	B	B	B	B	B	B	B	B	H	B	B
10495	4	16160739	[T/C]	B	H	H	H	A	H	H	B	H	H	H	B	H	A	A	H	H	H	H	B	H	A	A	H	H	H	A	H	H	A	H	H	H	H	B	B	H	H	B	H	H	H	B	A	B	H
10496	4	16182008	[A/G]	B	B	H	H	A	H	H	B	H	H	A	B	H	A	A	H	B	H	H	B	H	A	H	H	H	H	A	H	B	A	H	?	H	H	B	B	H	H	B	H	H	H	B	A	H	H
10497	4	16203590	[T/C]	B	B	B	B	H	B	B	B	B	B	B	B	B	H	B	B	B	B	H	B	B	B	B	H	B	H	H	H	B	H	B	H	B	?	B	B	B	B	B	B	B	B	B	H	B	B
10498	4	16218598	[A/C]	B	H	A	B	B	B	B	B	B	B	H	B	B	B	B	B	H	B	B	B	B	B	H	B	B	B	B	B	H	B	B	B	?	B	B	B	B	A	B	B	B	B	B	B	H	B
10500	4	16254100	[T/C]	A	H	B	H	B	B	B	A	H	H	B	A	H	B	B	H	H	H	H	H	H	B	B	H	H	H	B	H	H	B	H	H	?	H	A	A	H	B	A	H	H	H	A	B	H	H
10502	4	16310583	[A/C]	H	H	B	B	B	B	B	H	H	B	B	?	H	B	B	B	B	H	B	B	B	B	B	H	B	B	B	B	H	B	H	B	B	B	H	B	B	B	H	H	B	H	H	B	H	B
10503	4	16312684	[T/G]	A	H	H	A	H	H	A	A	A	A	A	A	A	H	A	A	H	A	H	H	A	A	H	H	A	H	H	H	H	H	?	A	H	H	A	A	A	H	A	A	A	A	A	H	A	A
10505	4	16393344	[A/G]	B	H	H	H	H	H	H	B	H	H	H	B	H	H	A	H	H	H	B	B	H	A	A	B	H	H	H	H	H	H	H	H	H	H	B	B	H	H	B	H	H	H	B	H	B	H
10506	4	16407943	[A/G]	B	B	H	B	B	B	B	B	B	B	H	B	B	B	B	B	B	B	B	B	B	B	B	B	B	B	B	B	B	B	B	B	B	B	B	B	B	H	B	B	B	B	B	B	H	B
10507	4	16423298	[T/C]	B	H	H	H	H	A	H	B	H	H	H	B	H	H	A	H	H	H	B	H	H	A	A	B	H	H	H	H	H	H	?	H	?	?	B	B	H	H	B	H	H	H	B	H	B	H
16343	4	16462631	[A/C]	B	B	B	B	H	B	B	B	B	B	B	B	B	H	B	B	B	B	H	B	B	B	B	H	B	B	H	B	B	H	B	B	B	B	B	B	B	B	B	B	B	B	B	H	B	B
10511	4	16545479	[A/G]	B	H	A	B	H	B	B	B	B	B	B	B	B	H	B	B	H	B	H	B	B	B	H	H	B	B	H	B	H	H	B	B	?	B	B	B	B	A	B	B	B	B	B	H	H	B
10512	4	16574005	[A/G]	A	H	B	A	H	H	H	A	A	A	A	A	A	H	A	A	H	A	H	H	A	A	H	H	A	H	H	H	H	H	A	A	H	H	A	H	A	B	A	A	A	A	A	H	H	A
10513	4	16609289	[T/G]	A	A	A	H	A	H	H	A	H	H	H	A	H	H	B	H	A	H	A	A	H	B	H	A	H	H	H	H	A	H	H	H	H	H	A	A	H	A	A	H	B	H	A	H	A	B
10514	4	16673685	[A/G]	B	B	B	H	B	H	H	B	H	H	H	B	B	H	A	H	B	H	B	B	H	A	H	B	H	H	H	H	B	H	?	H	H	H	B	B	H	B	B	H	H	H	B	H	B	H
10516	4	16706884	[A/G]	B	B	B	H	H	H	H	B	H	H	H	B	B	A	A	H	B	H	H	B	H	A	H	H	H	H	A	H	B	A	H	H	H	H	B	B	H	B	B	H	H	H	B	A	B	H
10517	4	16728587	[T/G]	A	A	H	A	A	A	A	A	A	A	A	A	A	A	A	A	A	A	A	A	A	A	A	A	A	A	A	A	A	A	A	A	A	A	A	A	A	H	A	A	A	A	A	A	H	A
10519	4	16740793	[T/C]	A	H	H	A	A	A	A	A	A	A	A	A	A	A	A	A	H	A	A	A	A	A	H	A	A	?	A	?	H	A	A	A	H	?	A	A	A	H	A	A	A	A	A	A	A	A
10523	4	16744384	[T/C]	A	H	H	A	A	A	A	A	A	A	A	A	A	A	A	A	H	A	A	A	A	A	H	A	A	A	A	A	H	A	A	A	?	A	A	A	A	H	A	A	A	A	A	A	A	A
10524	4	16787736	[A/G]	A	A	A	A	A	A	A	A	A	A	A	A	A	A	A	A	A	A	A	A	A	A	A	A	A	A	A	A	A	A	A	A	A	A	A	A	A	A	A	A	A	A	A	A	A	A
10525	4	16832554	[A/G]	A	H	B	H	B	B	A	A	H	H	B	A	A	B	B	H	H	H	H	H	H	B	B	H	H	H	B	H	H	B	H	?	?	H	A	A	H	B	A	H	H	H	A	B	H	H
10526	4	16835940	[A/C]	A	H	B	H	B	B	H	A	H	H	B	A	A	B	B	H	H	H	H	H	H	B	B	H	H	H	B	H	H	B	H	H	H	H	A	A	H	B	A	H	H	H	A	B	H	H
10529	4	16879818	[A/G]	B	B	B	B	B	B	B	B	B	B	B	B	B	B	B	B	B	B	B	B	B	B	B	B	B	B	B	B	B	B	B	B	B	B	B	B	B	B	B	B	B	B	B	B	B	B
10530	4	16982737	[T/C]	H	A	A	H	A	A	A	H	A	H	A	A	H	A	A	H	H	A	H	H	H	A	A	A	?	H	A	H	A	A	?	H	H	H	H	?	H	A	A	A	H	A	H	A	A	H
10531	4	17007118	[T/C]	A	H	H	A	A	H	H	A	A	A	A	A	A	A	A	A	H	A	A	H	A	A	H	A	A	?	A	?	H	A	?	A	H	?	A	H	A	H	A	A	A	A	A	A	A	A
10532	4	17036441	[T/C]	H	H	A	H	A	H	A	H	B	H	A	H	H	H	H	A	A	B	A	A	H	H	H	H	H	H	H	H	H	H	B	H	H	H	H	A	A	A	H	H	H	H	H	H	H	H
10533	4	17147654	[T/C]	A	H	H	A	B	A	B	A	A	A	B	H	A	H	H	H	H	A	H	A	A	H	H	H	A	H	H	H	H	H	A	H	H	H	A	H	H	B	H	H	H	H	A	H	H	H
18041	4	17152573	[T/G]	H	A	H	H	A	A	H	H	A	H	A	A	H	A	A	H	H	A	H	H	H	A	A	A	H	H	A	H	A	A	?	H	?	H	?	?	H	A	A	A	H	A	H	A	A	H
10534	4	17214382	[A/G]	A	A	A	A	B	A	A	A	A	A	H	A	A	H	A	A	A	A	H	A	A	A	A	H	A	H	H	H	A	H	A	H	A	?	A	A	A	A	A	A	A	A	A	H	A	A
10535	4	17250083	[T/G]	B	B	H	B	B	B	B	B	B	B	B	H	B	B	B	B	B	B	B	B	B	B	B	B	B	B	B	B	B	B	B	B	B	B	B	B	B	H	H	B	B	B	B	B	?	B
1062	4	17279898	[A/G]	H	B	H	H	B	B	B	H	B	H	B	B	H	B	B	H	H	B	H	H	H	B	B	B	H	?	B	H	B	B	B	?	?	?	H	H	H	B	B	B	B	B	H	B	B	B
10536	4	17285508	[A/C]	B	H	B	B	A	B	B	B	B	B	H	B	B	H	H	H	H	B	H	B	B	H	H	H	B	H	H	H	H	H	B	H	H	H	B	B	H	H	B	H	H	H	B	H	B	H
10539	4	17321433	[T/G]	H	B	H	H	B	B	B	H	B	H	B	B	H	B	B	H	H	B	H	H	H	B	B	B	H	H	B	H	B	B	B	?	?	H	H	H	H	B	B	B	B	B	H	B	B	B
10540	4	17357790	[T/G]	B	H	B	B	B	B	B	B	B	B	H	B	B	B	B	B	H	B	B	B	B	B	H	B	B	B	B	B	H	B	B	B	?	B	B	B	B	H	B	B	B	B	B	B	B	B
10543	4	17396034	[T/G]	B	H	B	B	A	B	B	B	B	B	B	B	B	B	B	B	H	B	B	B	B	B	H	B	B	B	B	B	H	B	B	H	?	B	B	B	B	H	B	B	?	B	B	B	B	?
10544	4	17570635	[A/G]	B	?	B	B	?	?	?	B	?	B	?	A	H	?	?	B	H	?	B	B	B	?	A	?	B	B	?	H	?	?	?	B	?	H	B	B	B	A	A	?	A	?	B	?	A	A
10545	4	17605701	[A/G]	B	B	B	B	H	B	H	H	B	B	H	H	B	B	B	B	H	B	B	B	B	B	H	B	B	H	B	H	B	B	B	H	H	H	B	H	B	H	H	B	H	B	H	B	B	H
10546	4	17625826	[A/G]	A	H	A	A	B	A	B	H	A	A	H	A	A	H	H	H	A	A	H	A	A	H	A	H	A	H	H	H	H	H	A	H	A	H	A	H	H	A	A	H	H	H	H	H	H	H
17952	4	17637966	[A/G]	B	H	B	B	A	B	A	H	B	B	H	B	B	H	H	H	B	B	H	B	B	H	B	H	B	H	H	H	H	H	B	H	B	H	B	H	H	B	B	H	H	H	H	H	H	H
10548	4	17686345	[T/C]	H	B	H	H	B	B	B	H	B	H	B	A	A	B	B	H	A	B	H	H	H	B	H	B	H	?	B	H	B	B	B	B	H	H	H	H	H	H	A	B	H	B	H	B	H	H
10549	4	17712447	[A/C]	H	A	H	H	A	A	A	H	A	H	A	H	H	A	A	H	H	A	H	H	H	A	A	A	H	?	A	H	A	A	A	?	?	H	H	H	H	A	H	A	H	A	H	A	A	H
10551	4	17738975	[T/C]	A	A	A	A	A	A	A	A	A	A	A	H	H	A	A	A	H	A	A	A	A	A	H	A	A	?	A	H	A	A	A	A	H	H	A	A	A	H	H	A	A	A	A	A	H	A
10552	4	17823132	[T/C]	B	B	B	B	B	B	B	B	B	B	B	H	B	B	B	B	H	B	B	B	B	B	H	B	B	B	B	?	B	B	B	B	H	?	B	B	B	H	H	B	B	B	B	B	B	B
10556	4	17856784	[A/G]	H	B	H	H	B	B	H	H	B	H	B	H	A	H	B	H	H	B	H	H	H	B	B	B	H	H	B	H	B	B	B	?	?	H	H	A	H	B	H	B	H	B	H	B	A	H
10557	4	17897894	[A/G]	A	H	A	A	B	A	H	A	A	A	A	A	A	H	A	A	A	A	H	A	A	A	A	H	A	H	H	?	H	H	A	H	A	?	A	A	A	A	A	A	H	A	A	H	A	H
10559	4	17931660	[T/C]	A	?	A	?	?	A	A	A	?	?	A	A	H	?	A	A	A	A	A	A	?	A	?	?	A	A	?	H	?	?	A	A	A	?	?	A	A	?	A	A	A	?	?	?	H	A
10561	4	17996949	[A/G]	B	H	B	H	A	B	H	B	B	H	H	H	B	A	B	B	H	B	H	B	H	B	H	H	B	H	H	H	H	H	B	H	H	?	H	B	B	H	H	B	H	B	B	H	B	H
10562	4	18047362	[T/C]	H	H	H	H	B	H	B	H	A	H	B	B	B	B	H	B	B	H	B	B	H	H	H	H	H	H	H	H	H	H	H	H	H	H	H	B	B	H	B	H	B	H	H	H	B	B
10565	4	18070421	[A/G]	B	B	B	B	B	B	B	B	B	B	B	H	B	B	B	B	B	B	B	B	B	B	B	B	B	B	B	B	B	B	B	B	B	B	B	B	B	B	H	B	B	B	B	B	B	B
10566	4	18093421	[A/G]	B	B	B	B	B	B	B	B	B	B	B	H	B	B	B	B	B	B	B	B	B	B	B	B	B	B	B	B	B	B	B	B	B	B	B	B	B	B	H	B	?	B	B	B	B	B
1523	4	18105197	[A/G]	H	H	H	A	B	A	B	B	A	A	H	B	B	H	H	B	H	H	B	H	A	H	A	H	H	H	H	H	H	H	H	H	?	H	A	B	H	A	B	H	B	A	B	H	B	B
10568	4	18141803	[T/C]	H	H	H	H	B	A	B	B	A	H	B	H	B	B	A	B	B	A	B	H	H	A	H	H	H	H	H	H	H	H	A	H	H	H	H	B	H	H	H	A	B	A	B	H	B	B
10571	4	18173450	[A/G]	B	B	H	H	B	H	B	H	B	H	H	H	B	H	B	B	H	B	B	H	H	B	H	B	B	B	B	B	B	B	B	B	H	B	H	B	B	H	H	H	B	B	H	B	B	B
10572	4	18201692	[T/C]	H	A	H	A	A	A	H	H	A	A	A	H	B	A	A	H	H	A	H	H	A	A	A	A	H	H	A	H	A	A	A	?	A	H	A	B	H	A	H	A	H	A	H	A	B	H
10573	4	18287119	[T/C]	H	B	H	B	B	B	B	H	B	B	B	H	A	B	B	H	H	B	H	?	B	B	B	B	H	B	B	H	B	B	B	B	B	?	B	H	H	B	H	B	B	B	H	B	H	B
10574	4	18353905	[A/G]	H	H	H	A	B	H	B	B	A	A	H	B	B	H	H	B	H	H	B	B	A	H	A	H	H	H	H	H	H	H	H	H	H	H	A	B	H	A	B	H	B	A	B	H	B	B
10575	4	18365469	[A/C]	H	A	H	A	A	H	H	B	A	A	H	H	H	A	H	B	H	H	H	B	A	H	A	A	H	H	A	H	A	A	H	?	H	H	A	B	H	A	H	H	H	A	B	A	H	H
10576	4	18389512	[T/G]	A	A	A	H	A	A	A	A	A	H	A	A	A	H	A	A	H	A	A	A	H	A	H	A	A	?	A	H	A	A	A	A	H	H	?	A	A	H	A	A	A	A	A	A	A	A
10577	4	18424780	[T/G]	H	H	H	H	B	H	B	B	A	H	B	B	B	B	H	B	B	H	B	B	H	H	H	H	H	H	H	H	H	H	H	H	H	H	H	B	H	H	B	H	B	A	B	H	B	B
10578	4	18460675	[T/G]	H	H	H	H	A	H	A	H	B	H	H	H	A	A	B	H	A	B	A	A	H	B	H	H	H	H	H	H	H	H	?	H	H	H	H	A	H	H	H	B	A	B	H	H	A	A
10579	4	18496695	[T/C]	H	H	H	A	B	A	H	H	A	A	A	H	B	H	A	H	H	A	B	H	A	A	A	H	H	H	H	H	H	H	?	H	?	H	A	H	H	A	H	A	B	A	H	H	B	B
10580	4	18531374	[T/C]	H	B	H	B	B	B	B	B	B	B	B	H	A	B	B	H	H	B	H	H	B	B	B	B	H	B	B	?	B	B	B	B	B	?	B	H	B	B	H	B	B	B	B	B	A	B
10581	4	18566276	[T/C]	B	B	B	H	B	B	B	B	B	H	H	B	B	H	B	B	H	B	B	B	H	B	H	B	B	?	B	?	B	B	B	B	H	?	H	B	B	H	B	B	B	B	B	B	B	B
10583	4	18600189	[T/C]	A	A	A	A	A	H	A	A	A	A	H	H	A	A	A	H	A	A	A	A	A	H	A	A	A	A	A	?	A	A	A	A	A	H	A	A	A	A	H	H	A	A	A	A	A	A
10584	4	18600968	[A/G]	B	B	B	B	B	H	H	B	B	B	H	H	B	B	B	H	B	B	B	B	B	H	B	B	B	B	B	B	B	B	B	B	B	B	B	H	B	B	H	H	B	B	B	B	B	B
10586	4	18629810	[A/G]	A	A	A	A	A	A	A	A	A	A	A	H	A	A	A	A	A	A	A	A	A	A	A	A	A	A	A	A	A	A	A	A	A	A	A	A	A	A	H	A	A	A	A	A	A	A
10587	4	18636765	[T/C]	H	A	H	A	A	A	A	A	A	A	A	H	H	A	A	H	H	A	H	H	A	A	A	A	?	H	A	H	A	A	A	?	A	H	A	?	A	A	H	A	H	A	A	A	H	H
16250	4	18639063	[A/G]	A	A	A	H	A	A	A	A	A	H	B	H	A	H	A	H	H	A	A	A	H	H	H	A	A	H	A	H	A	A	A	A	H	H	H	A	A	H	H	H	A	A	A	A	A	A
10589	4	18679550	[A/G]	H	H	H	A	A	A	A	H	H	A	A	A	A	A	H	A	A	H	A	A	A	A	A	H	A	H	A	H	H	A	H	?	?	H	H	A	H	H	A	H	A	B	H	A	A	A
10590	4	18715990	[T/C]	H	A	H	H	A	A	A	A	A	H	H	H	A	H	A	A	H	A	A	A	H	A	H	A	A	?	A	?	A	A	A	A	H	?	H	A	A	H	H	A	A	A	A	A	A	A
10591	4	18735077	[T/C]	H	B	H	H	A	A	?	H	H	H	H	H	A	B	B	A	A	B	A	A	H	A	H	B	A	H	A	H	B	A	H	A	H	H	B	A	B	B	H	H	A	B	H	A	A	A
10592	4	18888139	[A/G]	B	H	B	B	A	B	H	H	B	B	H	H	A	H	H	H	B	H	A	A	B	H	B	H	H	H	H	H	H	H	H	H	?	H	B	H	H	B	H	H	A	B	H	H	H	A
10593	4	18895727	[T/C]	B	B	B	H	B	H	B	B	H	H	B	H	H	B	B	H	B	B	H	H	H	H	H	B	A	H	H	H	B	H	?	H	H	H	B	H	B	B	H	B	B	B	B	H	B	B
10595	4	18958606	[A/G]	A	H	A	H	B	H	B	H	H	H	H	H	H	H	H	B	H	H	B	H	H	B	H	H	B	H	B	H	H	B	H	?	H	H	A	B	H	A	H	H	B	A	H	B	H	B
10597	4	18995225	[T/C]	A	H	A	A	B	A	H	H	A	A	?	A	A	H	H	?	H	H	?	A	A	?	A	H	A	H	H	H	H	H	H	H	?	H	A	A	H	A	A	?	A	A	H	H	H	A
10598	4	19033765	[A/G]	A	A	A	H	A	H	A	A	H	H	A	H	B	A	A	H	A	A	H	B	H	H	H	A	B	H	H	H	A	H	A	H	H	H	A	H	A	A	H	A	H	A	A	H	H	H
10599	4	19042809	[T/C]	A	A	A	A	A	A	A	A	A	A	A	H	A	A	A	A	A	A	A	A	A	A	A	A	A	A	A	A	A	A	A	A	A	A	A	A	A	A	H	A	A	A	A	A	A	A
10600	4	19043379	[T/G]	B	H	B	H	A	H	H	H	H	H	H	B	H	?	H	B	B	H	H	B	H	A	H	H	H	H	A	H	H	A	H	?	H	H	B	B	H	B	B	H	B	B	H	A	H	B
387	4	19049390	[T/C]	B	B	B	B	B	B	B	B	B	B	B	H	H	B	B	A	H	B	H	A	B	B	B	B	H	H	B	H	B	B	?	?	B	H	B	H	B	B	H	B	H	B	B	B	H	H
10604	4	19136673	[A/G]	?	A	?	A	A	A	H	A	A	A	A	A	A	A	A	A	A	A	A	A	A	A	?	A	A	A	A	A	A	A	A	A	A	A	?	?	A	?	A	A	A	?	A	A	A	A
10606	4	19171532	[A/G]	H	A	H	H	A	H	A	A	H	H	A	A	H	A	A	A	H	A	A	A	H	H	H	A	H	H	H	H	A	H	?	H	H	H	A	A	A	A	A	A	A	A	A	H	H	A
10608	4	19177842	[A/G]	B	H	B	A	A	A	A	H	H	A	A	A	A	A	H	A	H	H	A	A	A	A	A	H	A	H	A	H	H	A	H	A	?	H	H	A	H	H	A	H	H	B	H	A	A	H
10609	4	19239392	[T/G]	A	A	A	A	A	A	A	A	A	A	H	A	A	A	A	A	A	A	A	A	A	A	A	A	A	A	A	A	A	A	A	A	A	A	A	A	A	A	A	A	A	A	A	A	A	A
10611	4	19315135	[T/C]	B	H	B	H	H	H	B	B	H	H	B	B	A	H	H	A	H	H	A	A	H	H	H	H	A	H	A	H	H	A	H	H	H	H	B	H	B	B	B	B	H	B	B	A	A	H
10964	4	19315255	[A/G]	B	B	B	H	H	B	H	H	B	H	A	H	B	H	B	B	B	B	B	B	H	H	H	B	B	B	B	B	B	B	B	H	?	B	H	B	H	H	H	H	B	H	H	B	B	B
1626	4	19350307	[T/G]	B	H	B	H	A	H	H	H	B	H	A	H	B	A	H	H	H	H	H	B	H	H	H	H	B	H	H	H	H	H	H	H	H	H	H	B	H	H	H	H	B	H	H	H	H	B
16349	4	19365084	[T/C]	A	A	A	H	A	H	A	A	H	H	A	A	H	A	A	H	A	A	H	H	H	H	H	A	B	H	H	H	A	H	?	H	H	H	A	H	A	A	A	A	H	A	A	H	A	H
11280	4	19380949	[A/C]	A	A	A	B	A	B	H	A	H	B	A	A	B	H	A	H	A	A	H	H	B	H	B	A	B	H	H	H	A	H	?	H	?	H	H	B	A	H	A	A	H	A	A	H	H	H
11296	4	19384428	[T/C]	A	A	A	H	A	H	A	A	H	H	A	A	?	A	A	H	A	A	H	H	H	?	H	A	B	H	H	H	A	H	?	H	H	H	A	?	A	A	A	A	A	A	A	H	A	A
11315	4	19449695	[A/G]	B	B	B	H	H	H	A	H	B	H	H	B	B	H	B	B	B	B	B	B	H	H	H	B	B	H	B	H	B	B	?	H	H	H	H	H	H	H	B	H	B	H	H	B	B	B
11335	4	19458021	[A/G]	B	B	B	H	H	B	H	H	B	H	A	H	B	H	B	B	B	B	B	B	H	H	H	B	B	B	B	B	B	B	B	H	?	B	H	B	H	H	H	H	B	H	H	B	B	B
11350	4	19494222	[T/C]	H	H	H	H	B	H	B	H	A	H	B	H	H	B	H	B	B	H	B	B	H	H	H	H	H	H	H	H	H	H	H	H	H	H	H	B	H	H	H	H	A	H	H	H	H	A
11359	4	19527151	[A/C]	A	A	A	H	H	A	H	H	A	H	B	A	A	H	A	A	A	A	A	A	H	H	H	A	A	H	A	H	A	A	A	H	H	H	H	A	A	H	A	H	A	H	H	A	A	A
11381	4	19548422	[T/C]	B	B	B	H	H	B	H	H	B	H	A	H	B	H	B	B	B	B	B	B	H	H	H	B	B	B	B	B	B	B	B	H	?	B	H	B	B	H	H	H	B	H	H	B	B	B
11406	4	19595589	[A/G]	B	B	B	H	H	B	H	H	B	H	A	H	B	H	B	B	B	B	B	B	H	H	H	B	B	B	B	B	B	B	B	H	?	B	H	B	B	H	H	H	B	H	H	B	B	B
11423	4	19605325	[T/C]	H	H	H	B	B	B	B	H	H	B	B	B	B	B	H	B	B	H	H	B	B	B	B	H	B	H	B	?	H	B	H	B	?	H	H	B	H	H	B	H	H	H	H	B	B	H
11447	4	19709792	[A/G]	B	H	B	B	H	B	B	B	B	B	B	H	B	H	H	H	H	H	H	B	B	B	B	H	B	H	H	H	H	H	H	B	?	H	B	B	B	B	H	B	H	B	B	H	H	H
11450	4	19713200	[A/G]	B	B	B	B	B	B	B	B	B	B	B	B	B	B	B	B	B	B	B	B	B	B	B	B	B	B	B	B	B	B	B	B	B	B	B	B	B	B	B	B	B	B	B	B	B	B
16942	4	19741792	[A/G]	B	B	B	B	B	B	H	B	B	B	B	B	A	B	B	H	B	B	B	H	B	B	B	B	H	B	B	?	B	B	B	B	B	B	B	A	B	B	B	B	H	B	B	B	H	H
11480	4	19804670	[T/C]	H	A	H	A	A	H	A	A	A	A	A	H	A	A	A	A	H	A	A	A	A	A	A	A	A	A	A	?	A	A	A	A	?	?	A	A	H	A	H	A	A	A	A	A	A	A
11482	4	19850210	[T/C]	H	B	H	B	B	H	B	B	B	B	B	B	H	B	B	H	H	B	B	H	B	B	B	B	H	B	B	?	B	B	B	?	B	?	B	H	H	B	B	B	B	B	B	B	B	B
11496	4	19855102	[A/G]	H	B	H	H	B	H	B	B	B	H	B	H	B	H	B	B	H	B	B	B	H	B	H	B	B	B	B	B	B	B	B	B	?	B	B	B	H	H	H	B	B	B	B	B	B	B
11520	4	19875929	[A/G]	A	A	H	A	A	A	A	A	A	A	A	H	A	A	A	A	A	A	A	A	A	A	A	A	A	A	A	A	A	A	A	A	A	A	A	A	A	H	H	A	A	A	A	A	A	A
11531	4	19994426	[T/C]	B	B	B	H	B	B	H	B	B	H	H	H	B	H	B	B	B	B	B	H	H	B	H	B	B	B	B	B	B	B	B	B	?	B	B	B	B	H	H	H	B	H	B	B	B	B
10870	4	20127098	[A/G]	B	H	H	B	H	H	H	B	B	B	H	H	H	H	H	B	B	B	H	H	B	B	B	H	B	H	H	H	H	H	B	B	B	H	H	H	B	H	H	B	B	H	B	H	H	B
10874	4	20165673	[A/G]	H	H	A	A	H	H	A	B	H	A	H	A	A	A	H	H	B	H	H	A	A	H	A	H	A	H	A	H	H	A	H	H	?	H	H	A	B	A	A	B	H	H	B	A	H	H
10880	4	20205100	[A/G]	H	H	H	H	H	A	A	A	A	H	H	H	A	B	H	A	A	A	H	A	H	A	H	H	A	H	H	H	H	H	?	?	H	H	H	A	A	B	H	A	A	A	A	H	A	A
10898	4	20242167	[A/G]	H	H	H	H	H	B	B	B	B	H	H	B	B	A	H	B	B	B	H	B	H	B	H	H	B	H	H	H	H	H	B	B	H	H	H	B	B	A	B	B	B	B	B	H	B	B
10899	4	20264442	[A/G]	H	H	H	H	H	A	A	A	A	H	A	A	A	H	H	A	A	A	H	A	H	A	H	H	A	H	H	H	H	H	A	A	H	H	H	A	A	H	A	A	A	A	A	H	A	A
10910	4	20264734	[T/C]	H	H	H	H	H	A	A	A	A	H	A	A	A	H	H	A	A	A	H	A	H	A	H	H	A	H	H	H	H	H	A	A	H	H	H	A	A	H	A	A	A	A	A	H	A	A
10925	4	20315085	[A/G]	B	B	H	H	B	A	H	B	H	H	B	H	A	B	B	H	B	H	B	H	H	H	H	B	A	H	H	H	B	H	H	H	H	H	B	H	B	B	H	B	H	B	B	H	H	H
10928	4	20373925	[A/G]	H	H	H	H	H	A	A	A	A	H	A	H	A	B	H	A	A	A	H	H	H	A	H	H	A	H	H	H	H	H	A	?	H	H	H	A	A	B	H	A	A	A	A	H	A	A
10929	4	20397114	[A/G]	A	H	A	A	H	A	A	A	A	A	A	H	A	H	H	A	A	A	A	A	A	A	A	H	A	H	H	H	H	H	A	A	A	H	H	A	A	A	H	A	A	A	A	H	A	A
10946	4	20530529	[A/G]	B	H	H	B	H	B	H	B	B	B	B	H	H	H	H	H	B	H	B	H	B	B	B	H	H	H	H	H	H	H	H	?	?	H	H	B	B	B	H	B	H	B	B	H	B	H
10947	4	20532455	[T/C]	B	B	A	H	B	A	A	B	H	H	H	B	A	B	B	H	B	H	B	A	H	H	H	B	A	H	H	H	B	H	H	H	H	H	B	H	B	B	B	B	B	B	B	H	H	B
10957	4	20561060	[A/C]	B	H	H	H	H	H	A	B	H	H	H	H	H	H	H	H	?	H	?	A	H	H	A	H	A	H	A	H	H	A	H	H	?	H	H	H	B	H	H	B	H	B	B	A	?	H
10972	4	20624122	[T/G]	B	B	B	B	B	B	H	B	B	B	B	B	H	B	B	H	B	H	B	H	B	B	B	B	?	H	B	H	B	B	?	H	?	H	B	B	B	B	B	B	B	B	B	B	B	B
10980	4	20670089	[A/G]	H	H	H	B	B	B	H	A	H	B	H	H	H	B	H	A	A	A	A	H	B	B	B	H	H	H	B	H	H	B	A	?	?	H	H	H	A	H	H	B	A	A	A	B	H	A
10992	4	20704349	[A/G]	B	H	H	B	H	H	B	B	B	B	B	B	B	H	H	B	B	B	B	B	B	B	B	H	B	H	H	H	H	H	B	B	H	H	H	B	B	B	B	B	B	B	B	H	B	B
11005	4	20708588	[A/G]	B	B	B	H	B	H	H	B	H	H	B	B	H	B	B	B	B	B	B	H	H	H	H	B	H	H	H	H	B	H	B	H	H	H	B	H	B	B	B	B	B	B	B	H	H	B
11011	4	20739556	[A/G]	A	A	B	A	H	A	A	A	A	A	A	A	A	A	A	A	A	A	A	A	A	A	A	A	A	A	A	A	A	A	A	H	A	A	A	A	A	A	A	A	A	A	A	A	A	A
11012	4	20774317	[T/C]	H	H	B	B	B	B	B	A	H	B	B	H	B	B	H	H	A	H	A	B	B	B	B	H	B	H	B	H	H	B	H	?	?	H	H	H	A	H	H	B	H	A	A	B	H	H
11020	4	20804981	[T/G]	H	H	H	A	A	H	A	B	H	A	A	H	H	A	H	H	B	H	B	H	A	A	A	H	A	H	A	H	H	A	H	?	H	H	H	H	B	H	H	A	H	B	B	A	B	H
11027	4	20880337	[A/G]	H	A	A	B	A	B	A	A	H	B	A	A	H	H	A	A	A	A	A	H	B	B	H	A	H	H	H	H	A	H	A	H	H	H	A	A	A	A	A	H	A	A	A	H	H	A
11043	4	21051481	[T/C]	H	A	A	B	A	H	A	A	H	B	A	A	A	H	A	A	A	A	A	H	B	B	H	A	H	H	H	H	A	H	?	H	H	H	A	H	A	A	A	H	A	A	A	H	A	A
17917	4	21058901	[T/C]	B	B	H	B	H	B	A	H	B	B	A	H	B	B	B	B	B	B	B	B	B	B	H	B	B	B	B	B	B	B	B	?	?	B	B	B	B	H	H	H	B	B	H	B	B	B
11047	4	21169235	[A/G]	H	A	H	B	H	B	B	H	H	B	B	H	B	H	A	H	A	H	A	B	B	B	B	A	B	H	H	H	A	H	H	?	?	H	A	H	A	H	H	B	H	A	H	H	H	H
11063	4	21203871	[T/C]	A	H	A	A	B	A	A	A	A	A	H	H	A	H	H	A	A	A	A	A	A	A	A	A	A	A	A	?	H	A	A	H	A	A	H	A	A	A	H	A	A	A	A	A	A	A
17166	4	21235362	[T/C]	B	B	H	B	B	B	H	H	B	B	B	B	B	B	B	B	B	B	B	B	B	B	H	B	B	B	B	B	B	B	B	B	?	B	B	B	B	H	B	H	B	B	H	B	B	B
11079	4	21277873	[A/G]	H	H	H	B	B	B	A	H	H	B	B	H	B	B	B	B	B	B	B	?	B	B	H	H	B	?	B	H	H	B	B	B	H	H	H	B	B	H	H	H	B	B	H	B	B	B
11081	4	21310669	[A/G]	B	B	B	B	B	B	H	B	B	B	H	B	H	B	B	H	B	H	B	H	B	B	B	B	H	B	B	B	B	B	H	B	B	B	B	B	B	B	B	B	H	B	B	B	B	H
11150	4	21369565	[A/G]	H	H	A	B	B	H	B	A	H	B	B	H	B	B	H	A	A	A	A	A	B	B	B	A	B	H	H	H	H	H	?	B	?	H	H	H	A	H	H	H	A	A	A	H	H	A
11165	4	21374542	[T/G]	B	B	B	B	B	B	B	B	B	B	B	B	H	B	B	B	B	B	B	B	B	B	B	B	B	B	B	B	B	B	B	B	B	B	B	B	B	B	B	B	B	B	B	B	?	B
11166	4	21396401	[A/C]	H	H	B	B	B	B	B	B	H	B	B	B	B	B	B	B	B	B	B	B	B	B	B	?	B	?	B	?	H	B	B	B	B	?	H	B	B	B	B	H	B	B	B	B	B	B
11190	4	21428113	[A/G]	H	H	H	A	H	A	A	B	H	A	H	B	A	A	H	B	B	B	B	H	A	A	A	B	A	H	H	H	H	H	?	H	?	H	H	H	B	H	B	H	H	B	B	H	H	H
11199	4	21452250	[T/C]	B	B	H	B	B	B	B	H	B	B	H	H	B	B	H	A	A	A	A	B	B	B	B	H	B	H	H	H	B	H	?	?	?	H	B	H	A	H	H	B	B	A	H	H	H	B
11202	4	21473261	[T/C]	B	B	H	H	B	H	B	H	H	H	H	H	B	B	H	H	H	A	A	B	H	H	H	H	H	H	A	H	B	A	?	H	H	H	B	H	A	H	H	B	B	A	H	A	H	B
11212	4	21487749	[T/C]	H	A	B	H	A	A	A	B	A	H	H	H	H	H	H	H	H	?	?	A	H	H	A	H	A	H	H	H	A	H	B	?	H	H	A	H	B	H	H	H	H	B	B	H	?	H
11221	4	21557385	[T/C]	A	A	A	A	A	A	B	H	A	A	H	H	H	A	H	H	H	B	B	H	A	A	H	H	H	H	H	H	A	H	B	?	H	H	A	H	B	B	H	A	B	B	H	H	H	B
11232	4	21604391	[A/G]	B	H	A	H	H	H	B	H	H	H	B	B	B	H	H	B	B	B	B	B	H	H	H	B	H	H	H	H	H	H	B	H	H	H	H	B	B	B	B	B	B	B	H	H	B	B
11233	4	21702734	[A/G]	H	B	B	H	B	H	B	B	B	H	B	B	H	H	B	B	B	B	B	H	H	H	B	B	B	B	B	?	B	B	B	B	?	?	B	H	B	B	B	H	H	B	B	B	H	H
11256	4	21750855	[A/G]	H	B	B	A	B	A	B	B	H	A	B	B	H	H	B	H	H	B	B	H	A	A	H	B	H	H	H	H	B	H	?	H	H	H	B	B	B	B	B	H	H	B	B	H	H	H
11257	4	21761180	[T/C]	H	B	B	A	B	H	B	B	H	A	B	B	B	H	B	B	B	B	B	H	A	A	H	B	H	H	H	H	B	H	B	H	H	H	B	B	B	B	B	H	H	B	B	H	B	H
11262	4	21809735	[A/C]	H	A	A	B	H	B	A	A	H	B	H	H	H	H	A	A	A	A	A	A	B	B	H	A	H	H	H	H	A	H	?	?	H	H	A	A	A	A	H	H	H	A	A	H	H	H
11263	4	21849155	[T/C]	A	A	A	H	A	H	A	A	H	H	A	A	A	A	A	A	A	A	A	A	H	H	H	A	H	H	H	H	A	H	?	H	H	H	A	A	A	A	A	A	H	A	A	H	A	H
11264	4	21965405	[T/C]	B	B	B	B	B	B	B	H	B	B	H	H	H	B	H	H	H	A	A	B	B	B	B	H	B	H	H	H	B	H	?	B	?	H	B	H	A	H	H	B	B	A	H	H	A	B
11265	4	21986279	[A/G]	H	H	A	H	A	H	H	H	B	H	H	H	H	A	H	H	H	B	B	H	H	H	B	B	H	H	B	H	H	B	B	H	?	H	H	B	B	B	H	H	H	B	H	B	B	H
11267	4	22025828	[T/C]	B	B	B	B	B	B	B	H	B	B	H	H	H	B	H	H	H	A	H	B	B	B	B	H	B	H	H	H	B	H	?	B	?	H	B	B	A	H	H	B	B	A	H	H	H	B
11273	4	22026684	[T/C]	B	B	H	B	B	H	B	B	B	B	B	B	B	B	B	B	B	B	B	B	B	B	B	B	B	B	B	B	B	B	B	B	B	?	B	B	B	B	B	B	H	B	B	B	B	H
11275	4	22170159	[A/G]	H	B	H	A	B	H	H	H	H	A	H	H	A	H	H	A	A	A	H	H	A	A	H	H	A	H	A	H	B	A	A	H	H	H	B	B	A	H	H	H	A	A	H	A	H	A
11276	4	22185539	[T/C]	H	B	A	A	B	A	A	A	B	A	A	H	A	H	H	A	A	A	A	A	A	A	A	H	A	H	A	H	B	A	A	?	A	H	B	A	A	A	H	A	A	A	A	A	A	A
11277	4	22232069	[T/C]	H	A	H	B	A	B	A	A	H	B	A	A	A	H	A	A	A	H	H	A	B	B	H	A	H	H	H	H	A	H	H	H	H	H	A	H	A	A	A	H	H	A	A	H	H	H
11279	4	22298117	[A/C]	B	B	H	B	B	B	B	A	B	B	H	H	H	B	H	A	A	H	H	B	B	B	B	H	B	H	H	H	B	H	H	?	?	H	B	B	A	H	H	B	B	A	A	H	H	B
11281	4	22307058	[T/C]	A	H	A	A	B	A	A	A	A	A	A	A	A	?	H	A	A	A	A	A	A	A	A	A	A	A	A	?	?	A	A	?	A	A	H	B	A	A	A	H	A	A	A	A	A	A
11282	4	22367527	[T/C]	B	H	B	B	A	B	H	H	B	B	A	A	H	H	A	A	A	A	H	B	B	B	A	H	B	H	A	H	H	A	H	H	H	H	H	H	A	A	A	H	B	A	H	A	H	B
11283	4	22410542	[A/G]	B	H	H	H	A	H	H	A	H	H	A	A	H	H	A	A	A	A	H	B	H	H	A	H	H	H	A	H	H	A	?	H	H	H	H	H	A	A	A	H	B	A	A	A	H	B
11284	4	22415800	[T/C]	A	A	H	H	A	H	A	H	H	H	A	A	A	A	A	H	A	H	A	A	H	H	H	A	H	H	H	H	A	H	H	H	H	H	A	A	A	A	A	A	A	A	H	H	A	A
11285	4	22480207	[T/C]	B	B	B	B	B	B	H	B	B	B	H	H	B	B	B	B	B	B	B	B	B	B	H	B	B	B	B	B	B	B	B	B	H	B	B	B	B	H	H	B	B	B	B	B	B	B
11287	4	22566230	[A/G]	A	A	A	A	H	A	H	H	A	A	A	H	H	A	H	H	B	H	H	A	A	A	A	H	A	H	H	H	A	H	H	H	?	H	A	A	B	H	H	A	A	B	H	H	H	A
11288	4	22625971	[A/G]	A	A	A	A	A	A	A	A	A	A	A	A	H	A	A	A	A	A	A	H	A	A	A	A	?	H	A	H	A	A	A	H	A	H	A	?	A	A	A	A	B	A	A	A	H	B
16938	4	22662630	[A/C]	B	B	B	H	B	H	B	B	H	H	B	B	H	B	B	H	B	H	H	A	H	H	H	B	A	H	H	H	B	H	H	H	H	H	B	B	B	B	B	B	A	B	B	H	B	A
11291	4	22684920	[T/C]	B	B	B	H	B	H	B	B	H	H	B	B	H	B	B	H	B	H	H	A	H	H	H	B	A	H	H	H	B	H	H	H	H	H	B	B	B	B	B	B	A	B	B	H	B	A
11292	4	22708324	[T/C]	H	A	A	B	A	B	A	A	H	B	A	A	H	H	A	H	A	H	H	B	B	B	H	A	B	H	H	H	A	H	H	H	H	H	A	A	A	A	A	H	B	A	A	H	A	B
11293	4	22732884	[A/G]	B	B	H	H	B	H	B	H	H	H	B	B	H	B	B	H	B	H	H	A	H	H	H	B	A	H	H	H	B	H	H	H	H	H	B	B	B	B	B	B	H	B	H	H	B	H
17484	4	22766537	[A/G]	A	H	A	A	H	A	H	A	A	A	H	H	A	H	H	A	A	A	A	A	A	A	H	A	A	?	A	H	H	A	A	A	H	H	H	H	A	H	H	A	A	A	A	A	A	A
11294	4	22810713	[A/G]	A	H	A	A	B	?	A	A	A	A	A	A	?	H	H	A	?	A	A	?	A	A	A	A	A	?	A	A	?	A	A	H	A	?	?	H	A	A	A	A	A	A	?	A	?	A
11295	4	22838252	[T/C]	B	B	B	H	B	A	B	B	H	H	B	B	H	B	B	H	B	H	H	H	H	H	H	B	A	H	H	H	B	H	H	H	H	H	B	B	B	B	B	B	H	B	B	H	B	H
11297	4	22840273	[T/G]	H	H	H	B	B	B	A	H	H	B	A	A	H	B	H	H	A	H	H	H	B	B	H	A	B	H	H	H	H	H	H	B	H	H	H	B	A	A	A	H	B	A	H	H	H	B
11299	4	22877336	[T/C]	H	B	B	A	B	H	B	B	H	A	B	B	B	H	B	H	B	H	H	B	A	A	H	B	A	H	H	H	B	H	H	H	H	H	B	H	B	B	B	H	A	B	B	H	H	A
11300	4	22915865	[A/G]	A	A	A	A	A	A	A	A	A	A	A	A	A	A	A	A	A	A	A	A	A	A	A	A	A	A	A	A	A	A	A	A	A	A	A	A	A	A	A	A	A	A	A	A	A	A
11301	4	22974764	[A/G]	B	B	H	H	B	A	B	H	H	H	B	B	B	B	B	H	B	H	H	B	H	H	H	B	H	H	H	H	B	H	H	H	H	H	B	H	B	B	B	B	B	B	H	H	H	B
17485	4	23027911	[A/G]	H	H	H	A	A	A	H	H	H	A	H	A	B	A	H	H	B	H	H	H	A	A	A	B	A	H	H	H	H	H	H	?	?	H	H	A	B	H	A	A	A	B	H	H	H	A
11302	4	23048673	[T/C]	H	H	H	A	A	A	H	H	H	A	H	A	B	A	H	H	B	H	H	H	A	A	A	B	A	H	H	H	H	H	H	?	?	H	H	A	B	H	A	A	A	B	H	H	H	A
11304	4	23075693	[A/G]	B	B	B	H	B	A	B	B	H	H	B	B	B	B	B	H	B	H	H	B	H	H	H	B	A	H	H	H	B	H	H	H	H	H	B	H	B	B	B	B	B	B	B	H	H	B
11306	4	23110766	[T/C]	A	H	A	H	H	B	H	A	H	H	H	B	A	H	H	H	A	H	H	A	H	H	B	A	B	H	H	H	H	H	H	H	?	H	H	B	A	H	B	H	H	A	A	H	H	H
11307	4	23194435	[A/C]	B	B	B	B	H	B	B	B	B	B	H	H	B	B	B	B	B	B	B	B	B	B	B	B	B	B	B	B	B	B	B	H	B	B	B	B	B	B	H	H	B	B	B	B	B	B
11309	4	23270636	[T/C]	A	A	H	H	A	B	A	H	H	H	A	A	A	A	A	A	A	H	H	A	H	H	H	A	H	H	H	H	A	H	H	H	H	H	A	H	A	A	A	A	A	A	H	H	H	A
11313	4	23302546	[T/C]	H	H	H	B	B	H	H	H	H	B	H	A	B	B	B	H	B	B	B	B	B	B	H	A	B	B	B	H	H	H	B	B	H	H	H	B	B	A	A	H	B	B	H	H	B	B
11317	4	23335489	[T/G]	H	H	A	H	B	A	H	A	A	H	H	A	B	B	B	H	B	H	H	B	H	H	A	A	A	H	H	H	H	A	H	H	?	H	H	H	B	A	A	H	H	B	A	A	H	H
11318	4	23343564	[A/G]	A	A	A	H	A	H	A	A	H	H	A	A	A	A	A	A	A	H	H	A	H	H	H	A	B	H	H	H	A	H	H	H	H	H	A	H	A	A	A	A	H	A	A	H	H	H
11319	4	23381611	[T/C]	A	A	H	H	A	H	A	H	H	H	A	H	A	A	A	A	A	H	H	A	H	H	H	A	B	H	H	H	A	H	H	H	H	H	A	H	A	A	H	A	H	A	H	H	H	H
11320	4	23444350	[T/C]	A	H	A	A	H	A	A	A	A	A	A	H	A	H	H	A	A	A	A	A	A	A	A	A	A	A	A	?	B	A	?	A	A	?	B	B	A	A	H	H	A	A	A	A	A	A
11321	4	23477575	[T/G]	H	B	B	H	B	B	H	B	B	H	B	B	A	H	H	H	A	H	H	A	H	H	B	B	B	H	H	H	B	B	H	?	?	H	B	H	A	B	B	H	H	A	B	B	A	H
11323	4	23518218	[A/G]	B	H	H	B	H	B	B	H	B	B	B	A	B	H	H	B	B	B	B	B	B	B	B	B	B	B	B	B	H	B	B	B	B	B	H	H	B	B	A	H	B	B	H	B	B	B
11325	4	23552294	[A/C]	H	H	B	A	A	A	A	B	H	A	H	A	A	A	A	H	A	A	A	A	A	A	A	B	A	?	A	H	H	H	A	A	A	?	H	A	A	H	A	A	A	A	B	H	A	A
11326	4	23602042	[T/C]	H	B	B	A	B	H	H	B	H	A	B	B	A	H	H	H	A	A	A	A	A	A	H	B	H	H	A	H	B	H	A	H	H	H	B	B	A	B	B	A	A	A	B	H	H	A
11327	4	23647471	[T/C]	?	H	H	?	H	?	B	H	B	B	H	B	B	H	H	B	B	B	B	B	B	B	B	B	H	B	B	B	H	B	B	B	B	B	H	A	H	B	?	?	H	?	H	B	H	H
11329	4	23713994	[T/C]	B	B	B	B	B	B	B	B	B	B	H	B	B	B	B	B	B	B	B	B	B	B	B	B	B	B	B	B	B	B	B	B	B	B	B	B	B	B	B	B	B	B	B	B	B	B
11330	4	23731066	[T/C]	H	A	A	B	A	B	A	A	H	B	H	B	A	H	A	A	A	H	H	A	B	H	H	A	H	H	H	H	A	H	H	H	H	H	A	H	A	A	B	H	H	A	A	H	H	H
11333	4	23765486	[A/G]	A	A	A	A	H	A	H	A	A	A	A	A	B	A	H	H	B	H	H	B	A	H	A	A	A	H	H	H	A	A	H	H	?	H	A	A	B	A	A	H	H	B	A	A	H	H
17672	4	23796683	[A/G]	A	A	A	A	H	A	H	A	A	A	A	A	B	A	H	H	B	H	H	B	A	H	A	A	A	H	H	H	A	A	H	H	?	H	A	A	B	A	A	H	H	B	A	A	H	H
11336	5	144658	[T/C]	B	B	B	B	H	H	H	H	H	B	H	B	B	H	B	H	B	H	B	B	B	?	B	B	B	H	H	H	B	H	H	B	?	H	B	B	B	B	B	B	B	H	H	H	B	B
11337	5	258132	[T/G]	H	H	A	B	H	B	H	H	B	B	B	B	H	H	H	B	H	B	H	H	B	B	B	H	H	H	H	H	H	B	B	H	B	H	H	A	B	H	B	H	H	B	H	B	H	H
11338	5	272058	[T/C]	B	B	B	H	B	B	B	B	B	H	B	B	B	B	B	B	B	H	B	B	H	B	B	B	B	B	B	B	B	B	H	B	B	B	B	B	H	B	B	B	B	B	B	B	B	B
11340	5	298150	[A/C]	H	H	A	B	H	B	B	B	B	B	B	B	B	H	B	B	B	B	H	B	B	B	B	H	B	H	H	?	H	B	?	H	B	H	H	H	B	B	B	B	B	B	B	B	B	B
11341	5	333044	[A/G]	B	B	B	H	B	B	B	B	B	H	H	B	B	B	B	B	B	H	B	B	H	B	B	B	B	B	B	B	B	B	H	B	B	B	B	B	H	H	B	H	B	B	B	B	B	B
11342	5	381505	[T/G]	B	B	B	B	B	B	B	B	B	B	B	B	B	B	B	B	B	B	B	B	B	B	B	B	B	B	B	B	B	B	B	B	B	B	B	B	B	H	B	H	B	B	B	B	B	B
11343	5	440666	[T/C]	H	H	A	B	H	B	B	B	B	B	B	B	B	H	B	B	B	B	H	B	B	B	B	H	B	H	H	H	H	B	B	H	B	H	H	H	B	B	B	B	B	B	B	B	H	B
15827	5	474400	[T/C]	A	A	A	H	A	A	H	H	A	H	H	A	B	A	H	H	H	H	A	H	H	A	B	A	H	H	A	H	A	A	H	H	H	H	A	A	H	B	A	B	H	A	H	A	H	H
11345	5	493858	[A/G]	B	B	B	B	B	B	H	H	B	B	B	B	H	B	H	B	H	B	B	H	B	B	B	B	H	H	B	H	B	B	B	?	B	H	B	B	B	H	B	H	H	B	H	B	H	H
11346	5	544752	[T/C]	B	B	B	B	B	B	B	B	B	B	B	B	B	B	B	B	B	B	B	B	B	B	B	H	B	H	H	?	B	B	B	B	B	H	B	B	B	B	B	B	B	B	B	B	H	B
11347	5	605718	[A/G]	A	A	A	H	A	H	H	H	A	H	A	A	H	A	H	H	A	H	A	H	H	A	H	A	A	A	A	?	A	A	H	A	H	?	A	A	A	A	A	A	A	A	H	A	A	A
11348	5	650874	[A/G]	H	H	B	B	H	H	B	H	A	B	H	H	B	B	B	H	B	B	B	B	B	A	B	A	H	H	A	H	H	H	B	H	B	H	H	B	H	H	H	B	H	A	H	H	H	H
11349	5	712205	[A/G]	B	B	B	H	B	H	H	H	B	H	B	B	H	B	H	H	B	H	B	H	H	B	H	B	B	B	B	B	B	B	?	B	H	B	B	B	B	B	B	B	B	B	H	B	B	B
11351	5	720821	[T/C]	B	B	B	H	B	B	H	B	B	H	B	H	B	H	H	B	H	H	H	B	H	B	B	B	B	H	B	H	B	H	?	?	H	H	B	H	B	B	H	B	B	B	B	H	B	B
11352	5	732060	[T/C]	A	A	A	A	A	A	A	A	A	A	A	A	H	A	A	A	?	A	A	H	A	A	A	H	H	H	H	H	A	A	H	?	A	H	A	A	A	A	A	?	H	A	A	A	B	H
11353	5	819359	[A/G]	H	H	A	H	H	B	H	B	B	H	H	H	H	A	H	B	A	H	A	H	H	B	H	B	H	H	B	H	H	H	H	H	H	H	H	A	A	H	H	A	A	H	B	H	A	A
11354	5	821593	[A/G]	A	A	A	A	A	H	H	H	A	A	A	A	A	A	H	A	A	A	A	H	A	A	A	A	A	A	A	?	A	A	A	A	A	H	A	A	A	A	A	A	A	A	H	A	A	A
11355	5	857035	[A/C]	B	B	B	A	B	B	H	B	B	A	B	H	A	H	H	H	A	A	H	H	A	B	A	H	H	H	H	H	B	H	A	?	?	H	B	H	A	H	H	A	A	B	B	H	A	A
11356	5	925462	[A/G]	B	B	B	B	B	B	B	B	B	B	B	B	B	B	B	B	B	B	B	B	B	B	H	B	B	B	B	B	B	B	B	B	H	B	B	B	H	H	B	H	B	B	B	B	B	B
11360	5	966287	[A/G]	H	H	A	H	H	B	B	B	B	H	H	B	A	H	B	H	H	H	H	H	H	B	A	H	H	H	H	H	H	B	H	H	H	H	H	H	H	H	B	A	H	B	B	B	A	H
11361	5	1022194	[A/C]	A	A	A	H	A	A	A	A	A	H	H	A	H	A	A	H	A	H	A	A	H	A	B	H	A	H	H	H	A	A	H	?	H	H	A	A	H	H	A	H	A	A	A	A	A	A
11362	5	1049533	[T/G]	H	H	A	A	H	H	A	H	B	A	H	H	A	A	A	H	A	A	A	A	A	B	A	H	H	H	H	H	H	H	?	H	?	H	H	A	A	H	H	A	A	H	H	H	A	A
1146	5	1141397	[T/C]	B	B	B	B	B	H	H	H	B	B	B	B	B	B	H	B	B	B	B	H	B	B	B	B	B	B	B	B	B	B	B	B	B	B	B	B	H	B	B	B	A	H	H	B	H	A
11363	5	1143888	[T/C]	A	A	A	B	A	A	H	A	A	B	H	H	B	H	H	H	B	B	H	H	B	A	H	H	H	H	H	H	A	H	B	H	H	H	A	H	H	H	H	B	A	A	A	H	H	A
11364	5	1177392	[A/C]	B	B	B	H	B	B	H	B	B	H	H	H	B	H	H	B	H	H	H	B	H	B	H	B	B	H	B	H	B	H	H	?	H	H	B	H	H	H	H	H	H	H	B	H	H	H
11365	5	1249211	[T/G]	B	B	B	B	B	B	B	B	B	B	B	B	H	B	B	B	B	B	B	H	B	B	B	B	H	B	B	B	B	B	B	B	B	B	B	B	B	B	B	H	H	B	B	B	A	H
11367	5	1272098	[A/C]	A	A	A	A	A	A	A	A	A	A	A	A	A	A	A	A	A	A	A	A	A	A	A	A	A	A	A	A	A	A	A	A	A	A	A	A	A	H	A	H	A	A	A	A	A	A
11369	5	1314446	[A/G]	B	B	B	A	B	B	H	B	B	A	B	H	A	H	H	H	H	A	H	H	A	B	H	H	H	H	H	H	B	H	A	?	H	H	B	H	A	B	H	H	A	H	B	H	A	A
11370	5	1386744	[T/C]	H	H	B	A	H	H	H	H	A	A	A	A	A	H	H	A	A	A	H	H	A	A	H	A	A	H	A	H	H	A	A	H	H	H	H	H	A	A	A	A	A	A	H	A	A	A
11372	5	1387571	[T/C]	H	H	A	B	H	H	H	H	B	B	B	B	B	H	H	B	B	B	H	H	B	B	H	B	B	H	B	H	H	B	B	H	H	H	H	H	B	H	B	H	B	B	H	B	B	B
11374	5	1423093	[T/C]	A	A	A	B	A	H	B	H	A	B	H	H	B	H	B	H	B	B	H	B	B	A	B	H	H	H	H	H	A	H	?	H	?	H	A	H	H	H	H	B	H	H	H	H	B	H
11375	5	1471041	[T/C]	B	B	B	H	B	B	H	B	B	H	B	H	B	H	H	B	H	H	H	B	H	B	B	B	B	H	B	H	B	H	H	?	H	H	B	H	B	B	H	B	B	B	B	H	B	B
11376	5	1490541	[A/C]	B	B	B	B	B	B	B	B	B	B	B	B	H	B	B	B	H	B	B	H	B	B	B	B	?	H	B	H	B	B	B	?	B	H	B	B	B	H	B	A	B	H	B	B	A	B
11377	5	1528829	[A/G]	B	B	B	B	B	H	H	H	B	B	B	B	A	B	H	H	B	H	B	A	B	B	A	H	H	H	H	H	B	B	H	?	H	H	B	B	B	B	B	H	B	B	H	B	H	B
11378	5	1580613	[T/C]	B	B	B	A	H	H	H	H	B	A	H	B	A	B	H	H	B	H	B	A	A	B	A	H	H	H	H	H	B	B	H	H	?	H	B	B	B	H	B	A	B	H	H	B	H	B
11380	5	1598931	[A/G]	B	B	B	H	B	H	A	H	B	H	B	H	A	H	A	H	H	A	H	A	H	B	A	H	H	H	H	H	B	H	?	?	?	H	B	H	B	B	H	H	B	B	H	H	H	B
11384	5	1634822	[T/C]	B	B	B	A	H	H	A	H	B	A	H	H	A	H	A	H	A	A	H	A	A	B	A	H	H	H	H	H	B	H	?	H	?	H	B	H	H	H	H	A	H	H	H	H	A	H
11386	5	1665738	[T/C]	A	A	A	B	?	?	B	?	A	B	?	?	?	H	B	?	B	B	H	B	?	?	?	B	B	B	B	B	A	B	B	B	B	B	A	B	?	?	?	B	H	?	?	?	?	H
11387	5	1688456	[A/G]	B	B	B	B	B	B	H	H	B	B	B	B	B	B	H	B	B	B	B	H	B	B	B	B	B	B	B	B	B	B	B	B	B	B	B	B	B	B	B	B	H	B	H	B	H	H
11388	5	1707161	[T/C]	H	B	H	A	H	H	A	H	B	A	H	H	A	A	A	H	A	A	H	A	A	B	A	H	H	H	H	H	B	H	?	H	?	H	H	A	H	H	H	A	H	H	H	H	A	H
17169	5	1765410	[A/G]	H	B	H	A	H	H	A	H	B	A	H	H	A	A	A	H	A	A	H	A	A	B	A	H	H	H	H	H	B	H	A	H	?	H	H	A	H	H	H	A	H	H	H	H	H	H
11389	5	1785979	[T/C]	H	H	B	B	H	H	H	A	A	B	H	H	B	B	H	H	B	B	B	H	B	A	B	H	H	H	H	H	H	H	B	H	?	H	H	B	H	H	H	B	H	H	A	H	H	H
11391	5	1797557	[T/C]	H	H	B	B	H	H	H	A	A	B	H	H	B	B	H	H	B	B	B	H	B	A	B	H	H	H	H	H	H	H	B	H	?	H	H	B	H	H	H	B	A	H	A	H	H	A
11392	5	1798240	[A/C]	B	B	B	B	B	B	H	H	B	B	B	B	B	B	H	B	B	B	B	H	B	B	B	B	B	B	B	B	B	B	B	B	B	B	B	B	B	B	B	B	B	B	H	B	B	B
11393	5	1844866	[T/C]	H	H	B	B	H	H	H	A	A	B	H	H	B	B	H	H	B	B	B	?	B	A	B	H	H	H	H	H	H	H	B	H	?	H	H	B	H	H	H	B	A	H	A	H	H	A
[truncated: 9,025 more rows]
[truncated: 141 more columns]
