# Supplementary material for: SNP genotyping elucidates the genetic diversity of Magna Graecia grapevine germplasm and its historical origin and dissemination
Source: BMC Plant Biol. 2019 Jan 6;19:7. doi: 10.1186/s12870-018-1576-y (PMC6322315; doi:10.1186/s12870-018-1576-y)
Supplement: Supplementary file 6 — Ancestry values at K = 3 inferred by structure analysis on 709 grapevine accessions (sample set #2) coming from Georgia, Eastern Mediterranean Sea Countries (Turkey, Greece, Cyprus, Lebanon, Balkans), Italy (North and South), France and Iberian Peninsula (Spain and Portugal) genotyped at 18 K loci. (XLSX 56 kb) [file 12870_2018_1576_MOESM6_ESM.xlsx]

## Sheet: K = 3
Additional file 6 - Ancestry values at K = 3 inferred by structure analysis on 709 grapevine accessions (set of samples #2) coming from Georgia, Eastern Mediterranean Sea Countries (Turkey, Greece, Cyprus, Lebanon, Balkans), Italy (North and South), France and Iberian Peninsula (Spain and Portugal) genotyped at 18K loci.
Sample	Population	G1	G2	G3
Adjaruli tetri	Georgia	0.127355	0.86601	0.00663464
Aladasturi	Georgia	0.127017	0.872973	9.91183e-06
Ananura	Georgia	0.158193	0.841797	9.71162e-06
Argvetula	Georgia	0.132848	0.867142	9.92796e-06
Asuretuli shavi	Georgia	0.194762	0.805228	9.59135e-06
Bazaleturi	Georgia	0.141432	0.858558	9.67663e-06
Didshavi	Georgia	0.142403	0.857587	9.71114e-06
Dziganidzis Shavi	Georgia	0.128086	0.871904	9.91358e-06
Gabekhouri tsiteli	Georgia	0.117169	0.863847	0.0189842
Ghvinis tsiteli	Georgia	0.137823	0.862167	9.62317e-06
Gorula	Georgia	0.155029	0.844962	9.48044e-06
Goruli mtsvane	Georgia	0.154314	0.845677	9.51088e-06
Jani bakhvis	Georgia	0.115783	0.870446	0.0137706
Kamuri shavi	Georgia	0.138186	0.861804	9.91162e-06
Khushia shavi	Georgia	0.129262	0.869077	0.00166137
Kvelouri	Georgia	0.135066	0.864925	9.70717e-06
Marguli sapere	Georgia	0.205304	0.794687	9.53333e-06
Mgaloblishvili	Georgia	0.137648	0.862342	9.85607e-06
Mrgvali Kurdzeni	Georgia	0.161433	0.838558	9.42563e-06
Okhtoura	Georgia	0.135604	0.864386	9.77368e-06
Orona	Georgia	0.136806	0.863184	9.98236e-06
Paneshi	Georgia	0.134651	0.865339	9.59765e-06
Rkatsiteli	Georgia	0.13797	0.862021	9.64133e-06
Rkatsiteli vardisperi	Georgia	0.13797	0.862021	9.64133e-06
Rko shavi	Georgia	0.150348	0.849642	9.74886e-06
Samarkhi	Georgia	0.132511	0.867479	9.94668e-06
Sapena	Georgia	0.141842	0.858148	9.62645e-06
Saperavi atenis	Georgia	0.143154	0.856837	9.51547e-06
Saperavi grdzelmtevana	Georgia	0.163541	0.836449	9.71441e-06
Shavkapito	Georgia	0.151597	0.848394	9.54549e-06
Tamaris vazi	Georgia	0.17722	0.82277	9.48569e-06
Tavkveri	Georgia	0.180869	0.819122	9.46464e-06
Tchumuta	Georgia	0.135751	0.864239	1.00024e-05
Tchvitiluri	Georgia	0.129458	0.858686	0.0118559
Tita kartlis	Georgia	0.196432	0.803559	9.44274e-06
Tkbili kurdzeni	Georgia	0.139781	0.86021	9.611e-06
Tkvlapa shavi	Georgia	0.135995	0.863995	9.59127e-06
Tqupkvirta	Georgia	0.178715	0.821276	9.43732e-06
Tskobila	Georgia	0.14538	0.854611	9.54126e-06
Utkhveti	Georgia	0.138074	0.781477	0.080449
Vertkvitchalis tetri	Georgia	0.142906	0.857085	9.72812e-06
Zakatalis tetri	Georgia	0.143732	0.856258	9.56847e-06
Zerdagi	Georgia	0.136728	0.863263	9.53365e-06
Tsolikouri	Georgia	0.145294	0.854697	9.79413e-06
Alexandroouli	Georgia	0.159759	0.840232	9.60005e-06
Sapéré Otskhanouri faux	Georgia	0.208676	0.791314	9.39433e-06
Khikhvi	Georgia	0.143694	0.856296	9.61066e-06
Badagui noir	Georgia	0.1142	0.868167	0.0176324
Krakhouna	Georgia	0.13064	0.86935	9.91439e-06
Saperavi	Georgia	0.181361	0.81863	9.57963e-06
Tsitska	Georgia	0.149949	0.850041	9.63379e-06
Avassirkhva	Georgia	0.140894	0.859096	9.97517e-06
Usakheluri	Georgia	0.143675	0.856315	9.94115e-06
Odjaleschi	Georgia	0.135552	0.859712	0.00473617
Assuretuli Sitavi	Georgia	0.147778	0.852212	9.55768e-06
Haristvala Meskhuri	Georgia	0.156423	0.843567	9.48927e-06
Muradouli	Georgia	0.147173	0.852817	9.8005e-06
Institutis grdzelmtevana	Georgia	0.200437	0.799554	9.37075e-06
Mtsklarta	Georgia	0.114844	0.871395	0.0137611
Borchalo	Georgia	0.179498	0.820493	9.50175e-06
Adreuli Tetri	Georgia	0.156588	0.843402	9.48331e-06
Adreuli Skelkana	Georgia	0.156553	0.843438	9.53387e-06
Muradouli 3	Georgia	0.139367	0.860623	9.83301e-06
Trnjak	Eastern Mediterranean Sea	0.439417	0.519618	0.0409652
Blatina	Eastern Mediterranean Sea	0.449859	0.505072	0.0450681
Zilavka	Eastern Mediterranean Sea	0.476218	0.519512	0.00427041
Kratosija	Eastern Mediterranean Sea	0.462263	0.532861	0.00487625
Vranac	Eastern Mediterranean Sea	0.4717	0.524481	0.00381924
Teran	Eastern Mediterranean Sea	0.387598	0.509954	0.102449
Plavina	Eastern Mediterranean Sea	0.460328	0.535441	0.00423076
Kövidinka	Eastern Mediterranean Sea	0.464364	0.520212	0.0154242
Balbut bijeli	Eastern Mediterranean Sea	0.463417	0.525441	0.0111418
Zilavka	Eastern Mediterranean Sea	0.477008	0.517143	0.00584939
Moscita rosa = Tamjanika crna	Eastern Mediterranean Sea	0.452756	0.518411	0.0288332
Moschofilero	Eastern Mediterranean Sea	0.461233	0.52712	0.011647
Vilana	Eastern Mediterranean Sea	0.488245	0.511745	9.81463e-06
Aghiorgitiko	Eastern Mediterranean Sea	0.475278	0.524712	9.86135e-06
Assyrtiko	Eastern Mediterranean Sea	0.479065	0.520925	9.8976e-06
Malagouzia	Eastern Mediterranean Sea	0.483605	0.50352	0.0128747
Moschomavro	Eastern Mediterranean Sea	0.440141	0.528924	0.0309346
Limnio	Eastern Mediterranean Sea	0.467817	0.527193	0.00498944
Mandilari	Eastern Mediterranean Sea	0.48058	0.516351	0.00306919
Liatiko	Eastern Mediterranean Sea	0.47049	0.5295	9.79447e-06
Korintos	Eastern Mediterranean Sea	0.443189	0.4779	0.0789104
Bekari	Eastern Mediterranean Sea	0.471153	0.528837	9.86833e-06
Mavrodaphni	Eastern Mediterranean Sea	0.461561	0.526998	0.0114402
Vartzami	Eastern Mediterranean Sea	0.477373	0.522617	9.87986e-06
Xinomavro	Eastern Mediterranean Sea	0.433636	0.534198	0.0321664
Katsakoulias	Eastern Mediterranean Sea	0.483091	0.516899	9.87919e-06
Avgoustiatis	Eastern Mediterranean Sea	0.468554	0.519575	0.0118712
Kotsifali	Eastern Mediterranean Sea	0.480057	0.51928	0.000662989
Roditis	Eastern Mediterranean Sea	0.481585	0.515831	0.00258375
Aidani mavro	Eastern Mediterranean Sea	0.472217	0.527773	9.87976e-06
Stephidampelos	Eastern Mediterranean Sea	0.45701	0.541617	0.0013727
Trakia ilkeeren	Eastern Mediterranean Sea	0.470581	0.518453	0.0109658
Araklinos	Eastern Mediterranean Sea	0.472296	0.523211	0.00449253
Skiadopoulo	Eastern Mediterranean Sea	0.467315	0.515493	0.0171918
Stavroto faux (Collection Lykovrissi)	Eastern Mediterranean Sea	0.481664	0.517768	0.00056822
Kakotryghis	Eastern Mediterranean Sea	0.463829	0.521578	0.0145925
Avgoustiatis	Eastern Mediterranean Sea	0.476116	0.523874	9.81195e-06
Kartsiotis	Eastern Mediterranean Sea	0.469825	0.522224	0.00795153
Fokiano	Eastern Mediterranean Sea	0.483906	0.516084	9.86773e-06
Dimrit	Eastern Mediterranean Sea	0.478071	0.52192	9.78274e-06
Verdeca = Lagorthi	Eastern Mediterranean Sea	0.474765	0.525225	9.7088e-06
Platyracho	Eastern Mediterranean Sea	0.472865	0.524772	0.00236329
Staphidampelo	Eastern Mediterranean Sea	0.457315	0.538998	0.00368689
Strophyliatico	Eastern Mediterranean Sea	0.487056	0.507563	0.00538069
Zakynthino	Eastern Mediterranean Sea	0.470004	0.518931	0.0110654
Gheméra	Eastern Mediterranean Sea	0.480266	0.519725	9.86484e-06
Rosaky rose faux	Eastern Mediterranean Sea	0.472801	0.527189	9.89019e-06
Opsimo Edessis	Eastern Mediterranean Sea	0.489688	0.509818	0.00049424
Vidiano	Eastern Mediterranean Sea	0.479845	0.520145	9.88371e-06
Muscat d'Alexandrie	Eastern Mediterranean Sea	0.465029	0.522785	0.0121866
Kichmich tcherni	Eastern Mediterranean Sea	0.473443	0.526547	9.9442e-06
Öküz gözü faux	Eastern Mediterranean Sea	0.477187	0.522803	9.85813e-06
Plyto	Eastern Mediterranean Sea	0.494443	0.505547	9.79481e-06
Verico	Eastern Mediterranean Sea	0.488004	0.511987	9.85638e-06
Tachtas	Eastern Mediterranean Sea	0.483126	0.516864	9.80649e-06
Bogazkere	Eastern Mediterranean Sea	0.469552	0.523184	0.00726349
Akiki	Eastern Mediterranean Sea	0.481891	0.518099	9.91421e-06
Athiri lefko (Kotinis)	Eastern Mediterranean Sea	0.465448	0.515289	0.0192632
Sultanine	Eastern Mediterranean Sea	0.477775	0.522215	9.90274e-06
Dermatas	Eastern Mediterranean Sea	0.496375	0.503615	9.801e-06
Maratheftiko	Eastern Mediterranean Sea	0.472207	0.527784	9.88707e-06
Vigne sauvage faux Fethiye 58-64	Eastern Mediterranean Sea	0.385101	0.517392	0.0975072
Ithaki	Eastern Mediterranean Sea	0.44605	0.498516	0.0554344
Heptakilo	Eastern Mediterranean Sea	0.474842	0.525148	9.85558e-06
Kotsiphali faux (Collection Athènes)	Eastern Mediterranean Sea	0.433642	0.531353	0.035005
Aetonychi mavro	Eastern Mediterranean Sea	0.473005	0.526985	9.83755e-06
Stavroto	Eastern Mediterranean Sea	0.46889	0.520627	0.0104833
Öküzgözü	Eastern Mediterranean Sea	0.474703	0.525287	9.87788e-06
Voïdomatis	Eastern Mediterranean Sea	0.469402	0.509009	0.0215889
Aïdani mavro	Eastern Mediterranean Sea	0.473452	0.526538	9.89536e-06
Glycostaphyllo	Eastern Mediterranean Sea	0.476379	0.513817	0.00980398
Romeïko	Eastern Mediterranean Sea	0.474823	0.525167	9.78646e-06
Skylopnichtis	Eastern Mediterranean Sea	0.475207	0.519436	0.00535688
Papazkarasi	Eastern Mediterranean Sea	0.475519	0.524471	9.86216e-06
Xinisteri	Eastern Mediterranean Sea	0.478163	0.521827	9.84712e-06
Asprouda Santorinis	Eastern Mediterranean Sea	0.473572	0.512145	0.0142827
Zante blanc (Collection Ravaz)	Eastern Mediterranean Sea	0.46648	0.51964	0.0138798
Müsküle	Eastern Mediterranean Sea	0.479691	0.520299	9.8893e-06
Chaouch blanc	Eastern Mediterranean Sea	0.475662	0.524328	9.84611e-06
Attiki	Eastern Mediterranean Sea	0.476057	0.523933	9.95307e-06
Kolliniatiko	Eastern Mediterranean Sea	0.467841	0.524991	0.00716786
Assyrtico	Eastern Mediterranean Sea	0.480421	0.519569	9.91134e-06
Razakisi Antep	Eastern Mediterranean Sea	0.474598	0.525392	9.83512e-06
Kontegalo	Eastern Mediterranean Sea	0.474881	0.525109	9.85438e-06
Kotsifali	Eastern Mediterranean Sea	0.480599	0.516517	0.00288343
Limnio	Eastern Mediterranean Sea	0.468419	0.524755	0.00682678
Henab turki	Eastern Mediterranean Sea	0.477965	0.522025	9.88466e-06
Mandilaria	Eastern Mediterranean Sea	0.481294	0.513944	0.00476214
Kara oglan faux	Eastern Mediterranean Sea	0.466483	0.533507	9.84545e-06
Savvatiano	Eastern Mediterranean Sea	0.48831	0.51168	9.92327e-06
Kouroupitsa	Eastern Mediterranean Sea	0.496386	0.502017	0.00159695
Ladikino = Psarossyriko	Eastern Mediterranean Sea	0.473143	0.526847	9.83107e-06
Peygamber üzümü	Eastern Mediterranean Sea	0.482207	0.517783	9.80722e-06
Muscat à petits grains blancs	Eastern Mediterranean Sea	0.44062	0.52137	0.0380096
Dattier de Beyrouth	Eastern Mediterranean Sea	0.48988	0.510111	9.8068e-06
Genk Uzum	Eastern Mediterranean Sea	0.482029	0.517961	9.87428e-06
Chaouch rose	Eastern Mediterranean Sea	0.467261	0.524915	0.00782462
Corinthe noir = Korinthiaki	Eastern Mediterranean Sea	0.468784	0.531207	9.79929e-06
Regina	Eastern Mediterranean Sea	0.488311	0.511679	9.80007e-06
Zeini abiad	Eastern Mediterranean Sea	0.484946	0.515044	9.87338e-06
Chahnani	Eastern Mediterranean Sea	0.481761	0.518229	9.92683e-06
Obeidi	Eastern Mediterranean Sea	0.479852	0.520138	9.86296e-06
Assouad karech	Eastern Mediterranean Sea	0.471265	0.528725	9.81783e-06
Kasoufi de la Bekaa	Eastern Mediterranean Sea	0.469331	0.530659	9.80941e-06
Assali al arous	Eastern Mediterranean Sea	0.467324	0.532666	9.90256e-06
Zeini abiad (Spain)	Eastern Mediterranean Sea	0.475946	0.524044	9.92992e-06
Giosana b.	South of Italy	0.394892	0.542444	0.0626638
Sanguinella b.	South of Italy	0.417521	0.534282	0.0481973
Malvasia nera di Basilicata n.	South of Italy	0.393595	0.520587	0.0858182
Malvasia n. di Lucania	South of Italy	0.426505	0.540601	0.0328939
Uva rara n.	South of Italy	0.388535	0.534696	0.076769
Guarnaccino	South of Italy	0.404842	0.536378	0.0587795
Fiorella	South of Italy	0.395395	0.539018	0.0655874
Strinto porcino	South of Italy	0.389301	0.542581	0.0681177
Colatamurro	South of Italy	0.402646	0.542856	0.0544979
Aglianico antico	South of Italy	0.396183	0.543942	0.0598749
Aglianicone	South of Italy	0.398159	0.537952	0.0638895
Iusana	South of Italy	0.398214	0.544012	0.0577739
Uva bianca antica di Sangineto	South of Italy	0.363553	0.520016	0.116431
Stampacavallo	South of Italy	0.392635	0.54347	0.0638951
Trebbiano antico	South of Italy	0.407805	0.537479	0.0547167
Guardavalle B	South of Italy	0.418098	0.532176	0.0497258
Gallico n.	South of Italy	0.40964	0.534613	0.0557467
Verdana	South of Italy	0.403387	0.543013	0.0536004
Greco N di Ferruzzano	South of Italy	0.399176	0.544529	0.0562954
Prunesta nera	South of Italy	0.418368	0.535552	0.0460798
Alicante di Egua	South of Italy	0.419955	0.526897	0.0531482
Guarnaccia	South of Italy	0.401145	0.541478	0.0573773
Greco di Bianco	South of Italy	0.403623	0.531906	0.0644716
Mantonico Bianco	South of Italy	0.405842	0.539503	0.0546551
Magliocco Dolce	South of Italy	0.399247	0.544525	0.0562275
Aglianico calabrese	South of Italy	0.392147	0.536711	0.0711418
Petrera Nera	South of Italy	0.401075	0.523212	0.075713
Zibibbo Fortunato	South of Italy	0.412044	0.537617	0.0503396
Mantonico Pinto	South of Italy	0.400052	0.543034	0.0569136
Lampanzona	South of Italy	0.433492	0.524663	0.0418454
Lacrima di Gallicchio	South of Italy	0.39896	0.544191	0.0568493
Iuvarello	South of Italy	0.418775	0.535261	0.0459637
Castiglione di Bova	South of Italy	0.395927	0.539857	0.0642155
Mennella Nera di Egua	South of Italy	0.425516	0.537599	0.0368854
Mantonico di Nigra	South of Italy	0.425108	0.532117	0.0427754
Greco N del Lamentino	South of Italy	0.39932	0.544744	0.0559366
Verdina	South of Italy	0.410327	0.538635	0.0510375
Greco di Rogliano	South of Italy	0.399142	0.537664	0.0631948
Gaglioppo	South of Italy	0.40869	0.536905	0.0544053
Prunesta	South of Italy	0.407699	0.539631	0.0526698
Guardavalle di San Marco	South of Italy	0.410744	0.5375	0.0517568
Occhi di Lepre	South of Italy	0.396379	0.541596	0.0620248
Mantonico B	South of Italy	0.411848	0.536127	0.0520254
Parmisana	South of Italy	0.409669	0.534648	0.0556822
Nerello	South of Italy	0.401192	0.540621	0.0581872
Toccarino	South of Italy	0.399415	0.539124	0.0614607
Magliocco Canino	South of Italy	0.405302	0.538465	0.0562333
Pecorello	South of Italy	0.407167	0.536203	0.0566292
Uva della Scala	South of Italy	0.414771	0.536142	0.049087
Mantonico N	South of Italy	0.391036	0.53939	0.0695745
Lacrima Bianca	South of Italy	0.426124	0.538072	0.0358035
Greco bianco	South of Italy	0.418248	0.530931	0.0508205
Calabrese = Nero d'Avola	South of Italy	0.417358	0.528532	0.0541098
Asprinio bianco	South of Italy	0.391101	0.536363	0.0725353
Cannamelo n.	South of Italy	0.404924	0.535555	0.0595205
Asprinio n.	South of Italy	0.398071	0.541388	0.0605403
Austegna n.	South of Italy	0.397093	0.537812	0.0650947
Santa Sofia b.	South of Italy	0.409035	0.536614	0.0543517
Malvasia acino piccolo b.	South of Italy	0.394905	0.542569	0.0625258
Trecisti nero n.	South of Italy	0.42048	0.541063	0.0384574
Coglionara b.	South of Italy	0.408963	0.53424	0.0567974
Arilla b.	South of Italy	0.410338	0.536961	0.0527015
Pecorello San Marco	South of Italy	0.410083	0.541649	0.0482688
Camputese	South of Italy	0.393984	0.540252	0.0657641
Primitivo del Cilento	South of Italy	0.411023	0.54238	0.0465968
Piedirosso del Vesuvio	South of Italy	0.39133	0.537126	0.0715442
Greco di tufo	South of Italy	0.367229	0.533993	0.098778
Olivella di Caggiano	South of Italy	0.39546	0.544132	0.0604083
Nerello campano	South of Italy	0.401276	0.540765	0.0579587
Mennavò	South of Italy	0.411044	0.540881	0.0480752
Truccanosa	South of Italy	0.407038	0.539697	0.0532648
Olivella campana	South of Italy	0.395382	0.544374	0.0602434
Uva bianca	South of Italy	0.423964	0.541336	0.0347008
Rosso antico	South of Italy	0.398084	0.541256	0.0606603
Rossa di Moico	South of Italy	0.404266	0.536813	0.0589205
Galletto rosa	South of Italy	0.417814	0.539855	0.0423302
Piedirosso	South of Italy	0.385723	0.539161	0.0751155
Bianca di Bellosguardo	South of Italy	0.41463	0.539512	0.0458574
Aglianicone del Cilento	South of Italy	0.437101	0.524124	0.0387754
Coda di pecora	South of Italy	0.394454	0.537159	0.0683874
Bianca di Vetrali	South of Italy	0.420123	0.545964	0.0339131
Coda di volpe	South of Italy	0.396132	0.537404	0.0664639
Falanghina	South of Italy	0.377489	0.54031	0.0822006
Asprino	South of Italy	0.367349	0.534069	0.0985824
Malvasia del Cilento	South of Italy	0.422509	0.538448	0.039043
Casavecchia	South of Italy	0.402178	0.538578	0.0592441
Sangiovese campano	South of Italy	0.392032	0.541281	0.0666869
Aglianicone di Cardile	South of Italy	0.394144	0.545536	0.0603207
San Pietro	South of Italy	0.406367	0.543999	0.049634
Pie di palombo	South of Italy	0.390435	0.539496	0.0700691
Sant Antonio	South of Italy	0.406221	0.537336	0.0564439
Maria	South of Italy	0.400951	0.54486	0.0541885
Rossa di San Nicola	South of Italy	0.405003	0.542908	0.0520884
Nera del Cilento	South of Italy	0.395185	0.535789	0.0690266
Fiano	South of Italy	0.382155	0.535723	0.082122
Gloria	South of Italy	0.437061	0.524327	0.0386118
Aglianico	South of Italy	0.391837	0.536843	0.07132
Coda di volpe bianca	South of Italy	0.396493	0.535653	0.0678535
Greco di tufo	South of Italy	0.367341	0.532621	0.100038
Fiano	South of Italy	0.382002	0.533678	0.08432
Piedirosso	South of Italy	0.390615	0.538116	0.0712685
Falanghina	South of Italy	0.374729	0.531385	0.0938868
Catalanesca	South of Italy	0.42035	0.533065	0.0465852
Montepulciano	South of Italy	0.394934	0.54336	0.0617062
Bianco d'Alessano	South of Italy	0.418898	0.5341	0.0470021
Cococciola	South of Italy	0.413652	0.53344	0.0529086
Primitivo	South of Italy	0.411295	0.540683	0.048022
Impigno	South of Italy	0.421326	0.530092	0.0485817
Baresana = Korithi aspro	South of Italy	0.420306	0.544238	0.0354556
Uva di Trojanero	South of Italy	0.381462	0.535639	0.0828987
Uva di Troia	South of Italy	0.409127	0.536391	0.0544816
Bombino bianco	South of Italy	0.406501	0.541491	0.0520077
Castilgione n.	South of Italy	0.409803	0.543538	0.0517216
San Nicola n.	South of Italy	0.410437	0.54178	0.0477831
Zagarese di Puglia n.	South of Italy	0.399659	0.539188	0.0611532
Antinello b.	South of Italy	0.400054	0.541534	0.0584116
Impigno b.	South of Italy	0.403558	0.535725	0.0607166
Francavidda b.	South of Italy	0.420949	0.531544	0.0475072
Tuccanese n.	South of Italy	0.404277	0.540243	0.0554798
Minutolo b.	South of Italy	0.397746	0.542082	0.0601715
Cerasola n.	South of Italy	0.42756	0.539622	0.032818
Notardomenico n.	South of Italy	0.387442	0.536751	0.075807
Grilla b.	South of Italy	0.405738	0.541176	0.0530861
Susumaniello n.	South of Italy	0.397472	0.542119	0.0604093
Negrodolce n.	South of Italy	0.392046	0.536428	0.0715264
Bombino nero n.	South of Italy	0.39988	0.534027	0.0660933
Uva rosa antica	South of Italy	0.398751	0.533984	0.0672656
Uva di Troia	South of Italy	0.408785	0.537787	0.0534286
Pampanuto	South of Italy	0.424238	0.544001	0.031762
Bianco di Alessano	South of Italy	0.418668	0.535155	0.0461769
Negro amaro	South of Italy	0.395257	0.542429	0.0623138
Primitivo	South of Italy	0.411003	0.542308	0.0466883
Bombino bianco	South of Italy	0.406195	0.543054	0.050751
Malvasia nera di Brindisi	South of Italy	0.404341	0.53918	0.0564792
Corniola	South of Italy	0.420881	0.541283	0.0378362
Marchione	South of Italy	0.409998	0.539187	0.0508151
Uva sacra	South of Italy	0.438063	0.528369	0.0335687
Malvasia di Sardegna	South of Italy	0.403997	0.530558	0.0654443
Nieddera	South of Italy	0.416274	0.528169	0.0555578
Semidano	South of Italy	0.415755	0.531304	0.0529411
Albaranzeuli bianco	South of Italy	0.40935	0.535415	0.0552349
Alicante	South of Italy	0.444246	0.511066	0.0446882
Perricone	South of Italy	0.410557	0.536351	0.0530918
Grillo	South of Italy	0.414619	0.536681	0.0487002
Nerello cappuccio	South of Italy	0.399633	0.543123	0.0572442
Catarratto bianco	South of Italy	0.415062	0.539738	0.0452007
Messinese b.	South of Italy	0.463393	0.508467	0.0281399
Recuno	South of Italy	0.419269	0.530859	0.0498718
Petrera nera n.	South of Italy	0.400912	0.522947	0.0761414
Greca	South of Italy	0.432377	0.533308	0.0343145
Grillo (omonimo)	South of Italy	0.423866	0.541109	0.0350246
Malvasia	South of Italy	0.423995	0.544207	0.0317978
Malvasia di Lipari	South of Italy	0.403484	0.531842	0.0646744
Nerello mascalese	South of Italy	0.401261	0.540716	0.0580234
Signurina	South of Italy	0.420621	0.539469	0.0399096
Pignola	South of Italy	0.424066	0.541327	0.0346076
Diretto	South of Italy	0.397259	0.535	0.0677412
Damaschino	South of Italy	0.463528	0.50856	0.0279121
Orisi	South of Italy	0.403375	0.537276	0.0593494
Arbanello	South of Italy	0.404724	0.533974	0.0613017
Minnella nera	South of Italy	0.425609	0.537528	0.036863
Lievuso	South of Italy	0.40304	0.539555	0.057405
Reliquia bianca	South of Italy	0.400982	0.548214	0.0508048
Lucignola	South of Italy	0.401878	0.538485	0.0596364
Vitrarolo	South of Italy	0.406948	0.533148	0.0599034
Muscatiddruni bianco	South of Italy	0.402626	0.538964	0.0584104
Prunestra	South of Italy	0.387667	0.518318	0.0940145
Corinto nero	South of Italy	0.417033	0.536161	0.0468055
Dolcetta	South of Italy	0.444046	0.511526	0.0444281
Quattro rappi	South of Italy	0.436211	0.522248	0.0415411
Visparola	South of Italy	0.423072	0.544771	0.0321569
Perricone	South of Italy	0.41038	0.537836	0.0517838
Grillo	South of Italy	0.413885	0.538338	0.0477771
Grecanico	South of Italy	0.416705	0.542835	0.0404592
Catarratto	South of Italy	0.414569	0.541433	0.043998
Nero d Avola	South of Italy	0.417116	0.53002	0.0528636
Carricante	South of Italy	0.39881	0.544077	0.0571132
Frappato	South of Italy	0.414111	0.532703	0.0531853
Zibibbo	South of Italy	0.412012	0.537513	0.0504751
Inzolia	South of Italy	0.411104	0.539444	0.0494521
Nerello cappuccio	South of Italy	0.436286	0.521868	0.0418465
Sangiovese	South of Italy	0.391959	0.541216	0.0668251
Lambrusco di Sorbara	North of Italy	0.178132	0.461177	0.360691
Lambrusco Marani	North of Italy	0.194527	0.448965	0.356508
Lambrusco Salamino (Collection Conegliano)	North of Italy	0.198534	0.454725	0.346741
Ancellotta	North of Italy	0.179392	0.45081	0.369798
Riminèse	North of Italy	0.320988	0.487766	0.191246
Lambrusco Maestri	North of Italy	0.188033	0.46009	0.351877
Pagadebiti	North of Italy	0.332023	0.474132	0.193844
Verdiso	North of Italy	0.26608	0.434614	0.299306
Fumin	North of Italy	0.226276	0.463338	0.310386
Picolit	North of Italy	0.232449	0.455178	0.312373
Verduzzo friulano	North of Italy	0.25239	0.423746	0.323864
Bellone	North of Italy	0.331403	0.479036	0.189561
Moscato di Terracina	North of Italy	0.330674	0.479244	0.190081
Lumassina	North of Italy	0.281215	0.456548	0.262237
Rossara	North of Italy	0.283268	0.456798	0.259934
Moscato giallo	North of Italy	0.326859	0.467617	0.205524
Verdea noir	North of Italy	0.290328	0.450105	0.259567
Verdea	North of Italy	0.318687	0.456088	0.225225
Croatina	North of Italy	0.28814	0.450508	0.261352
Moscato bianco	North of Italy	0.313536	0.476574	0.20989
Avarengo	North of Italy	0.215893	0.457828	0.326279
Freisa	North of Italy	0.198312	0.437342	0.364346
Lagrein	North of Italy	0.219718	0.456589	0.323693
Balsamina (Collection Oberlin)	North of Italy	0.242285	0.432907	0.324807
Arneis	North of Italy	0.232456	0.467814	0.29973
Grignolino	North of Italy	0.250201	0.462812	0.286987
Brachetto	North of Italy	0.273005	0.464819	0.262175
Dolcetto	North of Italy	0.279715	0.454488	0.265797
Colorino	North of Italy	0.257908	0.44715	0.294942
Caprugnone	North of Italy	0.341828	0.454896	0.203277
Ansonica	North of Italy	0.352539	0.479113	0.168349
Bonamico	North of Italy	0.29201	0.471043	0.236947
Grechetto = Pignoletto	North of Italy	0.31453	0.469255	0.216214
Vernaccia di San Gimignano	North of Italy	0.327197	0.468273	0.20453
Trebbiano spoletino	North of Italy	0.226346	0.463607	0.310047
Sagrantino	North of Italy	0.307658	0.471603	0.22074
Ciliegiolo	North of Italy	0.309849	0.474088	0.216063
Vermentino nero	North of Italy	0.315928	0.459118	0.224954
Casetta	North of Italy	0.189567	0.442799	0.367634
Garbanega faux (Istituto San Michele)	North of Italy	0.225781	0.466306	0.307913
Riesling italico	North of Italy	0.222177	0.460699	0.317124
Blatterle	North of Italy	0.247541	0.465166	0.287294
Rossignola	North of Italy	0.283745	0.45518	0.261075
Corbina vicentina o nostrana	North of Italy	0.218815	0.457562	0.323623
Garganega	North of Italy	0.366319	0.490911	0.142771
Raboso piave	North of Italy	0.201091	0.457291	0.341617
Pinot noir	France	0.232038	0.222769	0.545192
Chouchillon	France	0.270407	0.235865	0.493728
Cabernet franc	France	0.289874	0.240359	0.469767
Savagnin blanc	France	0.254406	0.2224	0.523194
Plant de Pedebernade 1	France	0.255665	0.242121	0.502213
Roussette basse de Seyssel	France	0.278044	0.243448	0.478509
Poulsard	France	0.282041	0.246605	0.471354
Gibert	France	0.301018	0.234445	0.464536
Baroque	France	0.283872	0.239653	0.476475
Brun Fourca	France	0.341082	0.242612	0.416306
Trousseau	France	0.312127	0.226581	0.461292
Manseng noir	France	0.24096	0.235238	0.523803
Plant de Ponteilla (Jaubert)	France	0.388269	0.207482	0.404249
Codivarta	France	0.344912	0.255471	0.399617
Gros Bourgogne	France	0.346219	0.26293	0.390851
Magdeleine noire des Charentes	France	0.270685	0.234928	0.494388
Plant de Chaudefonds 53 (Fardeau)	France	0.292693	0.234871	0.472436
Cahours	France	0.314711	0.239322	0.445967
Grosse Mérille	France	0.308898	0.236767	0.454334
Massirart	France	0.279954	0.238901	0.481146
Piquepoul noir	France	0.301442	0.234829	0.463729
Gros Cabernet	France	0.277773	0.22794	0.494287
Chatus	France	0.271441	0.234053	0.494506
Dureza	France	0.243029	0.23596	0.521011
Joubertin	France	0.270385	0.227823	0.501792
Mondeuse blanche	France	0.303491	0.242612	0.453896
Mècle	France	0.284629	0.229504	0.485867
Rivairenc = Aspiran noir	France	0.325431	0.235691	0.438877
Cacaboué	France	0.293863	0.23912	0.467018
Arbane	France	0.317082	0.232942	0.449976
Roublot	France	0.274748	0.247177	0.478075
Mireille	France	0.319096	0.249369	0.431535
Baserri	France	0.262447	0.24238	0.495173
Mourtaou	France	0.303415	0.237325	0.459259
Penouille	France	0.281751	0.235986	0.482263
Aouillat	France	0.273855	0.243112	0.483033
Camaraou noir	France	0.267253	0.231214	0.501533
Négret pounjut	France	0.295982	0.23951	0.464508
Len de l'El	France	0.303617	0.234322	0.462061
Chasselas	France	0.265531	0.237622	0.496847
Salicette (Collection Parc de la Tête d'Or)	France	0.29428	0.241786	0.463934
Courbu	France	0.253003	0.232583	0.514413
Aromriesling	France	0.289332	0.241152	0.469516
Corbeau	France	0.252815	0.235298	0.511887
Grain	France	0.314065	0.226625	0.459311
Belle Denise	France	0.297082	0.240279	0.462639
Olivette rose	France	0.386437	0.237682	0.375881
Tibouren	France	0.325673	0.241668	0.432659
Raisaine	France	0.34037	0.247687	0.411943
Persan	France	0.249806	0.227012	0.523181
Vintaïu	France	0.301071	0.251998	0.446931
Syrah	France	0.259765	0.2437	0.496535
Teinturier	France	0.266009	0.234431	0.49956
Gamay	France	0.283259	0.242006	0.474735
Grappenoux	France	0.274719	0.237536	0.487744
Servanin	France	0.280181	0.237028	0.48279
Roi des précoces	France	0.282211	0.236592	0.481197
Arrouya	France	0.276352	0.233459	0.490189
Mondeuse	France	0.254138	0.240417	0.505446
Verjus	France	0.398372	0.227581	0.374047
Pinot noir	France	0.2323	0.220781	0.546919
Cayam	France	0.355809	0.237047	0.407144
Chardonnay	France	0.27798	0.238105	0.483915
Chenin	France	0.298096	0.222667	0.479237
Riesling	France	0.28243	0.246838	0.470732
Cinsaut	France	0.324816	0.233744	0.441439
Plant de Roubia (Marre)	France	0.358012	0.244257	0.397731
Pougayen	France	0.335478	0.242066	0.422456
César	France	0.291774	0.242247	0.465979
Epinou	France	0.287229	0.243497	0.469274
Mancin	France	0.264209	0.233981	0.501811
Alicante Henri Bouschet	France	0.378353	0.235162	0.386485
Fer	France	0.273258	0.228978	0.497764
Plant d'Arrat	France	0.28217	0.230684	0.487146
Négret castrais	France	0.3078	0.233673	0.458527
Grec rouge	France	0.352963	0.235005	0.412032
Meslier Saint-François	France	0.315301	0.242795	0.441904
Merlot	France	0.288548	0.235819	0.475634
Fuella nera	France	0.391731	0.223219	0.38505
Grassen	France	0.349662	0.248367	0.401971
Tressot	France	0.243157	0.23386	0.522984
Sauvaget noir	France	0.359812	0.239939	0.400249
Sytanich	France	0.232672	0.242845	0.524483
Camaralet	France	0.254755	0.236149	0.509096
Chaptal	France	0.368632	0.263897	0.367471
Claverie coulard	France	0.260396	0.229113	0.510491
Semillon	France	0.29051	0.230316	0.479174
Altesse	France	0.274766	0.241387	0.483847
Petit Verdot	France	0.246343	0.234728	0.518929
Mauzac	France	0.279938	0.238976	0.481086
Palestina Oberlin I	France	0.318048	0.244493	0.437459
Malvoisie de Lasseraz	France	0.326254	0.2413	0.432446
Oeillade noire	France	0.304432	0.230198	0.46537
Servant	France	0.347054	0.235776	0.41717
Gros Manseng	France	0.231484	0.228922	0.539595
Bourboulenc	France	0.33769	0.234377	0.427933
Sauterne blanc (Naugé)	France	0.300395	0.236942	0.462663
Petit Manseng	France	0.237407	0.231163	0.531431
Riesling bleu (Collection Oberlin)	France	0.231157	0.234392	0.534451
Genovèse	France	0.30117	0.23527	0.46356
Argant	France	0.350521	0.255243	0.394236
Béclan	France	0.258494	0.234136	0.50737
Clairette	France	0.330504	0.242954	0.426541
Estaca saouma	France	0.32869	0.247621	0.423689
Blanc Auba	France	0.266432	0.242776	0.490792
Lauzet	France	0.269545	0.236042	0.494413
Muscat d'Eisenstadt	France	0.322568	0.248405	0.429027
Ouliven	France	0.390276	0.233399	0.376326
Dongine	France	0.272377	0.236928	0.490694
Plant droit	France	0.328271	0.236015	0.435714
Murescu = Escursach	France	0.378887	0.232141	0.388971
Castets = Maturana tinta de Navarrete	France	0.282414	0.229076	0.48851
Espadeiro tinto	Iberian Peninsula	0.63338	0.0859986	0.280621
Carignan	Iberian Peninsula	0.678209	0.0884381	0.233353
Castellana blanca	Iberian Peninsula	0.677833	0.0746733	0.247494
Carcajolo	Iberian Peninsula	0.651914	0.081651	0.266435
Donzelinho branco	Iberian Peninsula	0.632867	0.0801225	0.28701
Ferral = Achladi	Iberian Peninsula	0.679003	0.0904321	0.230565
Palomino fino = Listán	Iberian Peninsula	0.691101	0.0775125	0.231387
Tempranillo	Iberian Peninsula	0.675319	0.0874655	0.237215
Albillo Real	Iberian Peninsula	0.658977	0.083254	0.257769
Aledo	Iberian Peninsula	0.687753	0.0803636	0.231884
Zalema	Iberian Peninsula	0.699763	0.0692495	0.230988
Uva de Rey	Iberian Peninsula	0.684129	0.0850784	0.230792
Pedro Ximénez	Iberian Peninsula	0.681679	0.0766476	0.241673
Derechero	Iberian Peninsula	0.686226	0.0718602	0.241914
Xarello	Iberian Peninsula	0.683262	0.0807607	0.235977
Parellada	Iberian Peninsula	0.670961	0.0761729	0.252866
Airén	Iberian Peninsula	0.694066	0.0776646	0.228269
Verdejo de Salamanca	Iberian Peninsula	0.704342	0.0687971	0.226861
Mencia	Iberian Peninsula	0.653274	0.0772989	0.269427
Borraçal	Iberian Peninsula	0.62045	0.0845965	0.294954
Alcañon	Iberian Peninsula	0.694369	0.0706969	0.234934
Treixadura	Iberian Peninsula	0.642766	0.0865819	0.270652
Moristel	Iberian Peninsula	0.686819	0.0810764	0.232104
Planta mula faux	Iberian Peninsula	0.68117	0.0816327	0.237197
Planta nova	Iberian Peninsula	0.682382	0.0903592	0.227259
Napoleon = Don Mariano	Iberian Peninsula	0.679426	0.0881605	0.232413
Forcallat tinta	Iberian Peninsula	0.685207	0.0725065	0.242287
Negra mole	Iberian Peninsula	0.682816	0.0794304	0.237754
Alarije	Iberian Peninsula	0.700428	0.072996	0.226576
Vijiriega	Iberian Peninsula	0.694828	0.0747724	0.230399
Dominga	Iberian Peninsula	0.671627	0.0954646	0.232908
Alvarelhão	Iberian Peninsula	0.621966	0.0846906	0.293344
Monstruosa	Iberian Peninsula	0.694356	0.0769877	0.228656
Ragol	Iberian Peninsula	0.666645	0.0939484	0.239407
Sumoll tinto	Iberian Peninsula	0.673806	0.0745539	0.25164
Trepat	Iberian Peninsula	0.680336	0.0740789	0.245586
Tinta Madeira	Iberian Peninsula	0.631008	0.0829738	0.286018
Verdil	Iberian Peninsula	0.687405	0.0774079	0.235187
Verdejo	Iberian Peninsula	0.633534	0.0756647	0.290801
Icod de los Vinos	Iberian Peninsula	0.688301	0.0802507	0.231448
Corason de Kabritte blanc	Iberian Peninsula	0.610691	0.0931069	0.296202
Arinto tinto (Collection Soares Franco)	Iberian Peninsula	0.645669	0.0828895	0.271442
Lameiro	Iberian Peninsula	0.626822	0.0820493	0.291128
Nevoeira	Iberian Peninsula	0.64435	0.0841439	0.271506
Pero Godal	Iberian Peninsula	0.655434	0.0765376	0.268028
Ramisco	Iberian Peninsula	0.638099	0.0834861	0.278415
Vinhão	Iberian Peninsula	0.612328	0.0832525	0.304419
Touriga nacional	Iberian Peninsula	0.609172	0.086281	0.304547
Verdelho tinto femelle	Iberian Peninsula	0.620242	0.090324	0.289434
Alfrocheiro preto	Iberian Peninsula	0.624943	0.0807424	0.294315
Graciano = Morrastel	Iberian Peninsula	0.65476	0.0807821	0.264458
Sao Mamede	Iberian Peninsula	0.599848	0.087907	0.312245
Labrusco	Iberian Peninsula	0.598462	0.091462	0.310076
Ohanes	Iberian Peninsula	0.672603	0.0920557	0.235341
Teta de Vaca = De Cuerno	Iberian Peninsula	0.665884	0.105614	0.228502
Garrido macho	Iberian Peninsula	0.695538	0.0737246	0.230737
Danugue	Iberian Peninsula	0.694025	0.0815992	0.224376
Molinera gorda	Iberian Peninsula	0.694946	0.0792612	0.225792
Bobal	Iberian Peninsula	0.687117	0.0834628	0.22942
Tinta Barroca	Iberian Peninsula	0.655173	0.0825522	0.262275
Castelão = Periquita	Iberian Peninsula	0.671883	0.0755364	0.25258
Dedo de Dama	Iberian Peninsula	0.677804	0.0907991	0.231397
Santanera	Iberian Peninsula	0.680297	0.0806661	0.239037
Maturana blanca	Iberian Peninsula	0.629702	0.0769003	0.293398
Moravia agria	Iberian Peninsula	0.680577	0.0874134	0.232009
Arinto do Dão	Iberian Peninsula	0.67417	0.0707689	0.255061
Mourisco tinto = Marufo	Iberian Peninsula	0.677017	0.0859281	0.237054
Douradinha	Iberian Peninsula	0.61368	0.0852482	0.301072
Miguel de Arco	Iberian Peninsula	0.684281	0.0712534	0.244466
Gibi = Hebén	Iberian Peninsula	0.717823	0.0606979	0.221479
Quiebratinajas	Iberian Peninsula	0.68527	0.0814612	0.233269
Loureiro	Iberian Peninsula	0.621035	0.0888978	0.290067
Sercial	Iberian Peninsula	0.632034	0.0856868	0.282279
Monastrell = Mourvèdre	Iberian Peninsula	0.655259	0.0817793	0.262962
Malvar	Iberian Peninsula	0.700588	0.0700994	0.229313
Diagalves	Iberian Peninsula	0.693258	0.0767017	0.230041
Macabeu	Iberian Peninsula	0.686126	0.0792207	0.234653
Garnacha = Grenache	Iberian Peninsula	0.685681	0.0786399	0.235679
Rabigato	Iberian Peninsula	0.647449	0.0849747	0.267577
Tinto Cao	Iberian Peninsula	0.641665	0.0887079	0.269627
Bastardo espanhol	Iberian Peninsula	0.666799	0.076464	0.256737
Ferlongo	Iberian Peninsula	0.667494	0.0976117	0.234894
Ribote rose	Iberian Peninsula	0.64535	0.102644	0.252006
Alvarinho	Iberian Peninsula	0.604879	0.085984	0.309137
Castañal	Iberian Peninsula	0.606415	0.0914441	0.30214
Sousão	Iberian Peninsula	0.605015	0.0889748	0.30601
Plant de Vic 98-N-3 (Collection Torres S.A.)	Iberian Peninsula	0.656637	0.0856676	0.257695
Fortunato	Iberian Peninsula	0.690487	0.0770214	0.232492
Prieto picudo	Iberian Peninsula	0.631708	0.0810307	0.287261
Merseguera	Iberian Peninsula	0.696909	0.0677514	0.23534
Amaral	Iberian Peninsula	0.592849	0.0841246	0.323026
Baga	Iberian Peninsula	0.64948	0.0746578	0.275862
Cayetana blanca = Jaén blanco	Iberian Peninsula	0.701308	0.0693237	0.229369
Valencí blanco	Iberian Peninsula	0.69716	0.0737848	0.229055
Unknown grapevine CA 10.1	Iberian Peninsula	0.691088	0.0734325	0.23548
Alicantí	Iberian Peninsula	0.68481	0.0834441	0.231745
Fernandella	Iberian Peninsula	0.677081	0.0856891	0.23723
Gateta	Iberian Peninsula	0.679099	0.0840508	0.23685
Breval negro	Iberian Peninsula	0.680531	0.0895336	0.229936
Redondal	Iberian Peninsula	0.625516	0.0850856	0.289398
Cuelga	Iberian Peninsula	0.667498	0.0854798	0.247022
Argamusa	Iberian Peninsula	0.688212	0.0800298	0.231759
Tortozón	Iberian Peninsula	0.683037	0.0772533	0.23971
Rojal negro	Iberian Peninsula	0.682413	0.0772196	0.240368
Bastardo blanco	Iberian Peninsula	0.624312	0.08086	0.294828
Vital	Iberian Peninsula	0.683796	0.0708821	0.245322
Rabo d'ovelha	Iberian Peninsula	0.673524	0.0739989	0.252477
Agua Santa	Iberian Peninsula	0.677415	0.0732429	0.249342
Camarate	Iberian Peninsula	0.661334	0.073454	0.265212
Cornifesto	Iberian Peninsula	0.661116	0.0780941	0.26079
Donzelinho tinto	Iberian Peninsula	0.627345	0.0761542	0.296501
Mureto	Iberian Peninsula	0.662018	0.0719728	0.266009
Corazón de cabrito	Iberian Peninsula	0.697378	0.0765611	0.226061
Cañocazo	Iberian Peninsula	0.696817	0.0751851	0.227998
Castillón de Arcos	Iberian Peninsula	0.704379	0.0707554	0.224866
Pedro Luis	Iberian Peninsula	0.681846	0.0838107	0.234343
Dona Maria	Iberian Peninsula	0.666523	0.100897	0.232581
Fondo de Orza	Iberian Peninsula	0.661878	0.0937577	0.244364
Mantúo de Pilas	Iberian Peninsula	0.692744	0.0805956	0.22666
Luisa blanca	Iberian Peninsula	0.684329	0.0838678	0.231803
Aledo Real	Iberian Peninsula	0.682778	0.0844001	0.232822
Teta de vaca (Spain)	Iberian Peninsula	0.664647	0.0940531	0.2413
Royal = Rojal tinta	Iberian Peninsula	0.694782	0.0808127	0.224406
Ferral (Spain) = Uvallon	Iberian Peninsula	0.706004	0.0764041	0.217592
Jeronimo	Iberian Peninsula	0.693345	0.0806514	0.226003
Moré	Iberian Peninsula	0.680934	0.0859063	0.23316
Negra tardía	Iberian Peninsula	0.668049	0.0940565	0.237895
Negra rayada	Iberian Peninsula	0.684719	0.0843261	0.230955
Ojo de buey	Iberian Peninsula	0.697262	0.0794686	0.22327
Negra dorada	Iberian Peninsula	0.674281	0.0970346	0.228684
Torralba	Iberian Peninsula	0.701524	0.0728832	0.225593
De Cilindro	Iberian Peninsula	0.678374	0.0927541	0.228872
Cojonata	Iberian Peninsula	0.689599	0.0800371	0.230364
Greg	Iberian Peninsula	0.684638	0.0882647	0.227097
Palote	Iberian Peninsula	0.691417	0.0846937	0.223889
Callet	Iberian Peninsula	0.672474	0.0827668	0.24476
Albillo Mayor = Picadillo	Iberian Peninsula	0.67852	0.0877069	0.233773
Bermejuela	Iberian Peninsula	0.667681	0.075214	0.257105
Cainho	Iberian Peninsula	0.598813	0.0860833	0.315104
Manteudo	Iberian Peninsula	0.68814	0.080778	0.231082
Malvasia volcánica	Iberian Peninsula	0.665551	0.0864021	0.248047
Pardilla	Iberian Peninsula	0.676477	0.0816151	0.241908
Juan Garcia	Iberian Peninsula	0.66622	0.0704672	0.263312
Sabro	Iberian Peninsula	0.679388	0.0785416	0.24207
Batista	Iberian Peninsula	0.632895	0.0850364	0.282069
Benedicto falso	Iberian Peninsula	0.677925	0.0913749	0.2307
Albillo de Granada	Iberian Peninsula	0.695218	0.0702494	0.234533
Allarén	Iberian Peninsula	0.663308	0.0729979	0.263694
Carrasquín	Iberian Peninsula	0.627882	0.0786486	0.293469
Cuatendrá	Iberian Peninsula	0.636833	0.0841459	0.279021
Blanquiliña	Iberian Peninsula	0.620791	0.0861429	0.293066
Albillo de Albacete	Iberian Peninsula	0.682405	0.0816477	0.235947
Epero de Gall	Iberian Peninsula	0.681217	0.0696208	0.249162
Fogoneu	Iberian Peninsula	0.659195	0.0897115	0.251093
Pansera	Iberian Peninsula	0.682764	0.0700304	0.247206
Mancens = Giro de Baleares	Iberian Peninsula	0.644454	0.0932574	0.262289
Gorgollasa	Iberian Peninsula	0.678452	0.0758505	0.245698
Cañorroyo	Iberian Peninsula	0.691451	0.0792857	0.229264
Garro	Iberian Peninsula	0.680864	0.0685859	0.25055
Manses de Tibbus	Iberian Peninsula	0.668117	0.0849569	0.246927
Doradilla	Iberian Peninsula	0.693055	0.0800455	0.2269
Miguel de Arco (Spain)	Iberian Peninsula	0.692995	0.0716355	0.23537
Forastera (Spain)	Iberian Peninsula	0.659974	0.0816166	0.258409
Mondragón	Iberian Peninsula	0.66207	0.0837577	0.254172
Gabriela	Iberian Peninsula	0.69074	0.0776018	0.231659
Morate	Iberian Peninsula	0.671774	0.0897186	0.238507
Morenillo	Iberian Peninsula	0.669557	0.0772556	0.253187
Cruixen = Pampolat girat	Iberian Peninsula	0.666848	0.080597	0.252555
Pampolat de Sagunto	Iberian Peninsula	0.680247	0.0771545	0.242598
Lado	Iberian Peninsula	0.626355	0.0814352	0.29221
Moscatel de Angüés	Iberian Peninsula	0.68116	0.0838995	0.23494
Perruno	Iberian Peninsula	0.679343	0.087973	0.232684
Parduca	Iberian Peninsula	0.619046	0.0883493	0.292604
Pedral	Iberian Peninsula	0.642671	0.0829003	0.274429
Quigat	Iberian Peninsula	0.677133	0.0733951	0.249472
Salvador	Iberian Peninsula	0.671625	0.0914474	0.236928
Rayada melonera = Corropio	Iberian Peninsula	0.681759	0.0817975	0.236443
Rocia	Iberian Peninsula	0.691492	0.078508	0.23
Moll	Iberian Peninsula	0.697504	0.0765906	0.225905
Sabaté	Iberian Peninsula	0.684124	0.0827037	0.233172
Tarragoní	Iberian Peninsula	0.686087	0.0723706	0.241542
Señá	Iberian Peninsula	0.634573	0.0773215	0.288105
Trobat	Iberian Peninsula	0.658757	0.0903115	0.250932
Verués de Huarte	Iberian Peninsula	0.619776	0.0850051	0.295219
Vidadillo	Iberian Peninsula	0.685891	0.0863664	0.227742
Benedicto	Iberian Peninsula	0.673348	0.0927614	0.23389
Salceño blanco	Iberian Peninsula	0.671985	0.0900739	0.237942
Tempranilla blanca = Santa Magdalena	Iberian Peninsula	0.656886	0.0820071	0.261107
Antão Vaz	Iberian Peninsula	0.674416	0.0822391	0.243345
Arinto = Pedernã	Iberian Peninsula	0.640156	0.0847081	0.275135
Avesso	Iberian Peninsula	0.657664	0.0827745	0.259562
Borrado das moscas	Iberian Peninsula	0.673055	0.0728958	0.254049
Cercial du Dão	Iberian Peninsula	0.657267	0.0778506	0.264882
Fernão Pires	Iberian Peninsula	0.659319	0.077857	0.262824
Folgasão	Iberian Peninsula	0.635436	0.0827613	0.281803
Trincadeira das Pratas	Iberian Peninsula	0.65887	0.0754713	0.265659
Viosinho	Iberian Peninsula	0.622475	0.0818588	0.295666
Rufete	Iberian Peninsula	0.645185	0.0826863	0.272129
Touriga franca	Iberian Peninsula	0.638162	0.0869607	0.274878
Tinto Velasco	Iberian Peninsula	0.666593	0.086981	0.246426
