# Supplementary material for: SNP genotyping elucidates the genetic diversity of Magna Graecia grapevine germplasm and its historical origin and dissemination
Source: BMC Plant Biol. 2019 Jan 6;19:7. doi: 10.1186/s12870-018-1576-y (PMC6322315; doi:10.1186/s12870-018-1576-y)
Supplement: Supplementary file 7 — List of five cluster inferred by DAPC on 709 grapevine accessions of sample set #2 genotyped at 18 K loci. (XLSX 27 kb) [file 12870_2018_1576_MOESM7_ESM.xlsx]

## Sheet: Foglio1
Additional file 7 - List of five cluster inferred by DAPC on 709 grapevine accessions of set of samples #2 genotyped at 18K loci.
Sample	Population	DAPC cluster
Trnjak	Eastern Mediterranean Sea	2
Blatina	Eastern Mediterranean Sea	2
Zilavka	Eastern Mediterranean Sea	2
Kratosija	Eastern Mediterranean Sea	2
Vranac	Eastern Mediterranean Sea	2
Teran	Eastern Mediterranean Sea	1
Plavina	Eastern Mediterranean Sea	2
Kövidinka	Eastern Mediterranean Sea	2
Balbut bijeli	Eastern Mediterranean Sea	2
Zilavka	Eastern Mediterranean Sea	2
Moscita rosa = Tamjanika crna	Eastern Mediterranean Sea	2
Moschofilero	Eastern Mediterranean Sea	2
Vilana	Eastern Mediterranean Sea	2
Aghiorgitiko	Eastern Mediterranean Sea	2
Assyrtiko	Eastern Mediterranean Sea	2
Malagouzia	Eastern Mediterranean Sea	2
Moschomavro	Eastern Mediterranean Sea	2
Limnio	Eastern Mediterranean Sea	2
Mandilari	Eastern Mediterranean Sea	2
Liatiko	Eastern Mediterranean Sea	2
Korintos	Eastern Mediterranean Sea	1
Bekari	Eastern Mediterranean Sea	2
Mavrodaphni	Eastern Mediterranean Sea	2
Vartzami	Eastern Mediterranean Sea	2
Xinomavro	Eastern Mediterranean Sea	2
Katsakoulias	Eastern Mediterranean Sea	2
Avgoustiatis	Eastern Mediterranean Sea	2
Kotsifali	Eastern Mediterranean Sea	2
Roditis	Eastern Mediterranean Sea	2
Aidani mavro	Eastern Mediterranean Sea	2
Stephidampelos	Eastern Mediterranean Sea	2
Trakia ilkeeren	Eastern Mediterranean Sea	2
Araklinos	Eastern Mediterranean Sea	2
Skiadopoulo	Eastern Mediterranean Sea	2
Stavroto faux (Collection Lykovrissi)	Eastern Mediterranean Sea	2
Kakotryghis	Eastern Mediterranean Sea	2
Avgoustiatis	Eastern Mediterranean Sea	2
Kartsiotis	Eastern Mediterranean Sea	2
Fokiano	Eastern Mediterranean Sea	2
Dimrit	Eastern Mediterranean Sea	2
Verdeca = Lagorthi	Eastern Mediterranean Sea	2
Platyracho	Eastern Mediterranean Sea	2
Staphidampelo	Eastern Mediterranean Sea	2
Strophyliatico	Eastern Mediterranean Sea	2
Zakynthino	Eastern Mediterranean Sea	2
Gheméra	Eastern Mediterranean Sea	2
Rosaky rose faux	Eastern Mediterranean Sea	2
Opsimo Edessis	Eastern Mediterranean Sea	2
Vidiano	Eastern Mediterranean Sea	2
Muscat d'Alexandrie	Eastern Mediterranean Sea	2
Kichmich tcherni	Eastern Mediterranean Sea	2
Öküz gözü faux	Eastern Mediterranean Sea	2
Plyto	Eastern Mediterranean Sea	2
Verico	Eastern Mediterranean Sea	2
Tachtas	Eastern Mediterranean Sea	2
Bogazkere	Eastern Mediterranean Sea	2
Akiki	Eastern Mediterranean Sea	2
Athiri lefko (Kotinis)	Eastern Mediterranean Sea	2
Sultanine	Eastern Mediterranean Sea	2
Dermatas	Eastern Mediterranean Sea	2
Maratheftiko	Eastern Mediterranean Sea	2
Vigne sauvage faux Fethiye 58-64	Eastern Mediterranean Sea	1
Ithaki	Eastern Mediterranean Sea	2
Heptakilo	Eastern Mediterranean Sea	2
Kotsiphali faux (Collection Athènes)	Eastern Mediterranean Sea	2
Aetonychi mavro	Eastern Mediterranean Sea	2
Stavroto	Eastern Mediterranean Sea	2
Öküzgözü	Eastern Mediterranean Sea	2
Voïdomatis	Eastern Mediterranean Sea	2
Aïdani mavro	Eastern Mediterranean Sea	2
Glycostaphyllo	Eastern Mediterranean Sea	2
Romeïko	Eastern Mediterranean Sea	2
Skylopnichtis	Eastern Mediterranean Sea	2
Papazkarasi	Eastern Mediterranean Sea	2
Xinisteri	Eastern Mediterranean Sea	2
Asprouda Santorinis	Eastern Mediterranean Sea	2
Zante blanc (Collection Ravaz)	Eastern Mediterranean Sea	2
Müsküle	Eastern Mediterranean Sea	2
Chaouch blanc	Eastern Mediterranean Sea	2
Attiki	Eastern Mediterranean Sea	2
Kolliniatiko	Eastern Mediterranean Sea	2
Assyrtico	Eastern Mediterranean Sea	2
Razakisi Antep	Eastern Mediterranean Sea	2
Kontegalo	Eastern Mediterranean Sea	2
Kotsifali	Eastern Mediterranean Sea	2
Limnio	Eastern Mediterranean Sea	2
Henab turki	Eastern Mediterranean Sea	2
Mandilaria	Eastern Mediterranean Sea	2
Kara oglan faux	Eastern Mediterranean Sea	2
Savvatiano	Eastern Mediterranean Sea	2
Kouroupitsa	Eastern Mediterranean Sea	2
Ladikino = Psarossyriko	Eastern Mediterranean Sea	2
Peygamber üzümü	Eastern Mediterranean Sea	2
Muscat à petits grains blancs	Eastern Mediterranean Sea	2
Dattier de Beyrouth	Eastern Mediterranean Sea	2
Genk Uzum	Eastern Mediterranean Sea	2
Chaouch rose	Eastern Mediterranean Sea	2
Corinthe noir = Korinthiaki	Eastern Mediterranean Sea	2
Regina	Eastern Mediterranean Sea	2
Zeini abiad	Eastern Mediterranean Sea	2
Chahnani	Eastern Mediterranean Sea	2
Obeidi	Eastern Mediterranean Sea	2
Assouad karech	Eastern Mediterranean Sea	2
Kasoufi de la Bekaa	Eastern Mediterranean Sea	2
Assali al arous	Eastern Mediterranean Sea	2
Zeini abiad (Spain)	Eastern Mediterranean Sea	2
Pinot noir	France	1
Chouchillon	France	1
Cabernet franc	France	1
Savagnin blanc	France	1
Plant de Pedebernade 1	France	1
Roussette basse de Seyssel	France	1
Poulsard	France	1
Gibert	France	1
Baroque	France	1
Brun Fourca	France	2
Trousseau	France	1
Manseng noir	France	1
Plant de Ponteilla (Jaubert)	France	4
Codivarta	France	2
Gros Bourgogne	France	2
Magdeleine noire des Charentes	France	1
Plant de Chaudefonds 53 (Fardeau)	France	1
Cahours	France	1
Grosse Mérille	France	1
Massirart	France	1
Piquepoul noir	France	1
Gros Cabernet	France	1
Chatus	France	1
Dureza	France	1
Joubertin	France	1
Mondeuse blanche	France	1
Mècle	France	1
Rivairenc = Aspiran noir	France	1
Cacaboué	France	1
Arbane	France	1
Roublot	France	1
Mireille	France	2
Baserri	France	1
Mourtaou	France	1
Penouille	France	1
Aouillat	France	1
Camaraou noir	France	1
Négret pounjut	France	1
Len de l'El	France	1
Chasselas	France	1
Salicette (Collection Parc de la Tête d'Or)	France	1
Courbu	France	1
Aromriesling	France	1
Corbeau	France	1
Grain	France	1
Belle Denise	France	1
Olivette rose	France	2
Tibouren	France	1
Raisaine	France	2
Persan	France	1
Vintaïu	France	1
Syrah	France	1
Teinturier	France	1
Gamay	France	1
Grappenoux	France	1
Servanin	France	1
Roi des précoces	France	1
Arrouya	France	1
Mondeuse	France	1
Verjus	France	4
Pinot noir	France	1
Cayam	France	2
Chardonnay	France	1
Chenin	France	1
Riesling	France	1
Cinsaut	France	1
Plant de Roubia (Marre)	France	2
Pougayen	France	2
César	France	1
Epinou	France	1
Mancin	France	1
Alicante Henri Bouschet	France	4
Fer	France	1
Plant d'Arrat	France	1
Négret castrais	France	1
Grec rouge	France	2
Meslier Saint-François	France	1
Merlot	France	1
Fuella nera	France	4
Grassen	France	2
Tressot	France	1
Sauvaget noir	France	2
Sytanich	France	1
Camaralet	France	1
Chaptal	France	2
Claverie coulard	France	1
Semillon	France	1
Altesse	France	1
Petit Verdot	France	1
Mauzac	France	1
Palestina Oberlin I	France	1
Malvoisie de Lasseraz	France	1
Oeillade noire	France	1
Servant	France	2
Gros Manseng	France	1
Bourboulenc	France	1
Sauterne blanc (Naugé)	France	1
Petit Manseng	France	1
Riesling bleu (Collection Oberlin)	France	1
Genovèse	France	1
Argant	France	2
Béclan	France	1
Clairette	France	2
Estaca saouma	France	2
Blanc Auba	France	1
Lauzet	France	1
Muscat d'Eisenstadt	France	2
Ouliven	France	4
Dongine	France	1
Plant droit	France	1
Murescu = Escursach	France	4
Castets = Maturana tinta de Navarrete	France	1
Adjaruli tetri	Georgia	3
Aladasturi	Georgia	3
Ananura	Georgia	3
Argvetula	Georgia	3
Asuretuli shavi	Georgia	2
Bazaleturi	Georgia	3
Didshavi	Georgia	3
Dziganidzis Shavi	Georgia	3
Gabekhouri tsiteli	Georgia	3
Ghvinis tsiteli	Georgia	3
Gorula	Georgia	3
Goruli mtsvane	Georgia	3
Jani bakhvis	Georgia	3
Kamuri shavi	Georgia	3
Khushia shavi	Georgia	3
Kvelouri	Georgia	3
Marguli sapere	Georgia	2
Mgaloblishvili	Georgia	3
Mrgvali Kurdzeni	Georgia	3
Okhtoura	Georgia	3
Orona	Georgia	3
Paneshi	Georgia	3
Rkatsiteli	Georgia	3
Rkatsiteli vardisperi	Georgia	3
Rko shavi	Georgia	3
Samarkhi	Georgia	3
Sapena	Georgia	3
Saperavi atenis	Georgia	3
Saperavi grdzelmtevana	Georgia	3
Shavkapito	Georgia	3
Tamaris vazi	Georgia	3
Tavkveri	Georgia	2
Tchumuta	Georgia	3
Tchvitiluri	Georgia	3
Tita kartlis	Georgia	2
Tkbili kurdzeni	Georgia	3
Tkvlapa shavi	Georgia	3
Tqupkvirta	Georgia	3
Tskobila	Georgia	3
Utkhveti	Georgia	1
Vertkvitchalis tetri	Georgia	3
Zakatalis tetri	Georgia	3
Zerdagi	Georgia	3
Tsolikouri	Georgia	3
Alexandroouli	Georgia	3
Sapéré Otskhanouri faux	Georgia	2
Khikhvi	Georgia	3
Badagui noir	Georgia	3
Krakhouna	Georgia	3
Saperavi	Georgia	2
Tsitska	Georgia	3
Avassirkhva	Georgia	3
Usakheluri	Georgia	3
Odjaleschi	Georgia	3
Assuretuli Sitavi	Georgia	3
Haristvala Meskhuri	Georgia	3
Muradouli	Georgia	3
Institutis grdzelmtevana	Georgia	2
Mtsklarta	Georgia	3
Borchalo	Georgia	3
Adreuli Tetri	Georgia	3
Adreuli Skelkana	Georgia	3
Muradouli 3	Georgia	3
Espadeiro tinto	Iberian Peninsula	1
Carignan	Iberian Peninsula	4
Castellana blanca	Iberian Peninsula	4
Carcajolo	Iberian Peninsula	4
Donzelinho branco	Iberian Peninsula	1
Ferral = Achladi	Iberian Peninsula	2
Palomino fino = Listán	Iberian Peninsula	4
Tempranillo	Iberian Peninsula	4
Albillo Real	Iberian Peninsula	4
Aledo	Iberian Peninsula	4
Zalema	Iberian Peninsula	4
Uva de Rey	Iberian Peninsula	4
Pedro Ximénez	Iberian Peninsula	4
Derechero	Iberian Peninsula	4
Xarello	Iberian Peninsula	4
Parellada	Iberian Peninsula	4
Airén	Iberian Peninsula	4
Verdejo de Salamanca	Iberian Peninsula	4
Mencia	Iberian Peninsula	4
Borraçal	Iberian Peninsula	1
Alcañon	Iberian Peninsula	4
Treixadura	Iberian Peninsula	1
Moristel	Iberian Peninsula	4
Planta mula faux	Iberian Peninsula	4
Planta nova	Iberian Peninsula	2
Napoleon = Don Mariano	Iberian Peninsula	2
Forcallat tinta	Iberian Peninsula	4
Negra mole	Iberian Peninsula	4
Alarije	Iberian Peninsula	4
Vijiriega	Iberian Peninsula	4
Dominga	Iberian Peninsula	2
Alvarelhão	Iberian Peninsula	1
Monstruosa	Iberian Peninsula	4
Ragol	Iberian Peninsula	2
Sumoll tinto	Iberian Peninsula	4
Trepat	Iberian Peninsula	4
Tinta Madeira	Iberian Peninsula	1
Verdil	Iberian Peninsula	4
Verdejo	Iberian Peninsula	1
Icod de los Vinos	Iberian Peninsula	4
Corason de Kabritte blanc	Iberian Peninsula	1
Arinto tinto (Collection Soares Franco)	Iberian Peninsula	1
Lameiro	Iberian Peninsula	1
Nevoeira	Iberian Peninsula	1
Pero Godal	Iberian Peninsula	4
Ramisco	Iberian Peninsula	1
Vinhão	Iberian Peninsula	1
Touriga nacional	Iberian Peninsula	1
Verdelho tinto femelle	Iberian Peninsula	1
Alfrocheiro preto	Iberian Peninsula	1
Graciano = Morrastel	Iberian Peninsula	4
Sao Mamede	Iberian Peninsula	1
Labrusco	Iberian Peninsula	1
Ohanes	Iberian Peninsula	2
Teta de Vaca = De Cuerno	Iberian Peninsula	2
Garrido macho	Iberian Peninsula	4
Danugue	Iberian Peninsula	4
Molinera gorda	Iberian Peninsula	4
Bobal	Iberian Peninsula	4
Tinta Barroca	Iberian Peninsula	4
Castelão = Periquita	Iberian Peninsula	4
Dedo de Dama	Iberian Peninsula	2
Santanera	Iberian Peninsula	4
Maturana blanca	Iberian Peninsula	1
Moravia agria	Iberian Peninsula	4
Arinto do Dão	Iberian Peninsula	4
Mourisco tinto = Marufo	Iberian Peninsula	4
Douradinha	Iberian Peninsula	1
Miguel de Arco	Iberian Peninsula	4
Gibi = Hebén	Iberian Peninsula	4
Quiebratinajas	Iberian Peninsula	4
Loureiro	Iberian Peninsula	1
Sercial	Iberian Peninsula	1
Monastrell = Mourvèdre	Iberian Peninsula	4
Malvar	Iberian Peninsula	4
Diagalves	Iberian Peninsula	4
Macabeu	Iberian Peninsula	4
Garnacha = Grenache	Iberian Peninsula	4
Rabigato	Iberian Peninsula	1
Tinto Cao	Iberian Peninsula	1
Bastardo espanhol	Iberian Peninsula	4
Ferlongo	Iberian Peninsula	2
Ribote rose	Iberian Peninsula	2
Alvarinho	Iberian Peninsula	1
Castañal	Iberian Peninsula	1
Sousão	Iberian Peninsula	1
Plant de Vic 98-N-3 (Collection Torres S.A.)	Iberian Peninsula	4
Fortunato	Iberian Peninsula	4
Prieto picudo	Iberian Peninsula	1
Merseguera	Iberian Peninsula	4
Amaral	Iberian Peninsula	1
Baga	Iberian Peninsula	4
Cayetana blanca = Jaén blanco	Iberian Peninsula	4
Valencí blanco	Iberian Peninsula	4
Unknown grapevine CA 10.1	Iberian Peninsula	4
Alicantí	Iberian Peninsula	4
Fernandella	Iberian Peninsula	4
Gateta	Iberian Peninsula	4
Breval negro	Iberian Peninsula	2
Redondal	Iberian Peninsula	1
Cuelga	Iberian Peninsula	4
Argamusa	Iberian Peninsula	4
Tortozón	Iberian Peninsula	4
Rojal negro	Iberian Peninsula	4
Bastardo blanco	Iberian Peninsula	1
Vital	Iberian Peninsula	4
Rabo d'ovelha	Iberian Peninsula	4
Agua Santa	Iberian Peninsula	4
Camarate	Iberian Peninsula	4
Cornifesto	Iberian Peninsula	4
Donzelinho tinto	Iberian Peninsula	1
Mureto	Iberian Peninsula	4
Corazón de cabrito	Iberian Peninsula	4
Cañocazo	Iberian Peninsula	4
Castillón de Arcos	Iberian Peninsula	4
Pedro Luis	Iberian Peninsula	4
Dona Maria	Iberian Peninsula	2
Fondo de Orza	Iberian Peninsula	2
Mantúo de Pilas	Iberian Peninsula	4
Luisa blanca	Iberian Peninsula	4
Aledo Real	Iberian Peninsula	4
Teta de vaca (Spain)	Iberian Peninsula	2
Royal = Rojal tinta	Iberian Peninsula	4
Ferral (Spain) = Uvallon	Iberian Peninsula	4
Jeronimo	Iberian Peninsula	4
Moré	Iberian Peninsula	4
Negra tardía	Iberian Peninsula	2
Negra rayada	Iberian Peninsula	4
Ojo de buey	Iberian Peninsula	4
Negra dorada	Iberian Peninsula	2
Torralba	Iberian Peninsula	4
De Cilindro	Iberian Peninsula	2
Cojonata	Iberian Peninsula	4
Greg	Iberian Peninsula	4
Palote	Iberian Peninsula	4
Callet	Iberian Peninsula	4
Albillo Mayor = Picadillo	Iberian Peninsula	4
Bermejuela	Iberian Peninsula	4
Cainho	Iberian Peninsula	1
Manteudo	Iberian Peninsula	4
Malvasia volcánica	Iberian Peninsula	4
Pardilla	Iberian Peninsula	4
Juan Garcia	Iberian Peninsula	4
Sabro	Iberian Peninsula	4
Batista	Iberian Peninsula	1
Benedicto falso	Iberian Peninsula	2
Albillo de Granada	Iberian Peninsula	4
Allarén	Iberian Peninsula	4
Carrasquín	Iberian Peninsula	1
Cuatendrá	Iberian Peninsula	1
Blanquiliña	Iberian Peninsula	1
Albillo de Albacete	Iberian Peninsula	4
Epero de Gall	Iberian Peninsula	4
Fogoneu	Iberian Peninsula	4
Pansera	Iberian Peninsula	4
Mancens = Giro de Baleares	Iberian Peninsula	2
Gorgollasa	Iberian Peninsula	4
Cañorroyo	Iberian Peninsula	4
Garro	Iberian Peninsula	4
Manses de Tibbus	Iberian Peninsula	4
Doradilla	Iberian Peninsula	4
Miguel de Arco (Spain)	Iberian Peninsula	4
Forastera (Spain)	Iberian Peninsula	4
Mondragón	Iberian Peninsula	4
Gabriela	Iberian Peninsula	4
Morate	Iberian Peninsula	4
Morenillo	Iberian Peninsula	4
Cruixen = Pampolat girat	Iberian Peninsula	4
Pampolat de Sagunto	Iberian Peninsula	4
Lado	Iberian Peninsula	1
Moscatel de Angüés	Iberian Peninsula	4
Perruno	Iberian Peninsula	4
Parduca	Iberian Peninsula	1
Pedral	Iberian Peninsula	1
Quigat	Iberian Peninsula	4
Salvador	Iberian Peninsula	2
Rayada melonera = Corropio	Iberian Peninsula	4
Rocia	Iberian Peninsula	4
Moll	Iberian Peninsula	4
Sabaté	Iberian Peninsula	4
Tarragoní	Iberian Peninsula	4
Señá	Iberian Peninsula	1
Trobat	Iberian Peninsula	2
Verués de Huarte	Iberian Peninsula	1
Vidadillo	Iberian Peninsula	4
Benedicto	Iberian Peninsula	2
Salceño blanco	Iberian Peninsula	2
Tempranilla blanca = Santa Magdalena	Iberian Peninsula	4
Antão Vaz	Iberian Peninsula	4
Arinto = Pedernã	Iberian Peninsula	1
Avesso	Iberian Peninsula	4
Borrado das moscas	Iberian Peninsula	4
Cercial du Dão	Iberian Peninsula	4
Fernão Pires	Iberian Peninsula	4
Folgasão	Iberian Peninsula	1
Trincadeira das Pratas	Iberian Peninsula	4
Viosinho	Iberian Peninsula	1
Rufete	Iberian Peninsula	1
Touriga franca	Iberian Peninsula	1
Tinto Velasco	Iberian Peninsula	4
Lambrusco di Sorbara	Northen Italy	1
Lambrusco Marani	Northen Italy	1
Lambrusco Salamino (Collection Conegliano)	Northen Italy	1
Ancellotta	Northen Italy	1
Riminèse	Northen Italy	2
Lambrusco Maestri	Northen Italy	1
Pagadebiti	Northen Italy	2
Verdiso	Northen Italy	1
Fumin	Northen Italy	1
Picolit	Northen Italy	1
Verduzzo friulano	Northen Italy	1
Bellone	Northen Italy	2
Moscato di Terracina	Northen Italy	2
Lumassina	Northen Italy	1
Rossara	Northen Italy	1
Moscato giallo	Northen Italy	2
Verdea noir	Northen Italy	2
Verdea	Northen Italy	2
Croatina	Northen Italy	1
Moscato bianco	Northen Italy	2
Avarengo	Northen Italy	1
Freisa	Northen Italy	1
Lagrein	Northen Italy	1
Balsamina (Collection Oberlin)	Northen Italy	1
Arneis	Northen Italy	1
Grignolino	Northen Italy	1
Brachetto	Northen Italy	2
Dolcetto	Northen Italy	1
Colorino	Northen Italy	1
Caprugnone	Northen Italy	2
Ansonica	Northen Italy	5
Bonamico	Northen Italy	2
Grechetto = Pignoletto	Northen Italy	2
Vernaccia di San Gimignano	Northen Italy	2
Trebbiano spoletino	Northen Italy	1
Sagrantino	Northen Italy	2
Ciliegiolo	Northen Italy	5
Vermentino nero	Northen Italy	2
Casetta	Northen Italy	1
Garbanega faux (Istituto San Michele)	Northen Italy	1
Riesling italico	Northen Italy	1
Blatterle	Northen Italy	1
Rossignola	Northen Italy	1
Corbina vicentina o nostrana	Northen Italy	1
Garganega	Northen Italy	2
Raboso piave	Northen Italy	1
Giosana b.	Southern Italy	5
Sanguinella b.	Southern Italy	2
Malvasia nera di Basilicata n.	Southern Italy	1
Malvasia n. di Lucania	Southern Italy	2
Uva rara n.	Southern Italy	2
Guarnaccino	Southern Italy	2
Fiorella	Southern Italy	2
Strinto porcino	Southern Italy	5
Colatamurro	Southern Italy	2
Aglianico antico	Southern Italy	5
Aglianicone	Southern Italy	2
Iusana	Southern Italy	5
Uva bianca antica di Sangineto	Southern Italy	1
Stampacavallo	Southern Italy	5
Trebbiano antico	Southern Italy	5
Guardavalle B	Southern Italy	5
Gallico n.	Southern Italy	5
Verdana	Southern Italy	2
Greco N di Ferruzzano	Southern Italy	5
Prunesta nera	Southern Italy	2
Alicante di Egua	Southern Italy	5
Guarnaccia	Southern Italy	2
Greco di Bianco	Southern Italy	2
Mantonico Bianco	Southern Italy	5
Magliocco Dolce	Southern Italy	5
Aglianico calabrese	Southern Italy	2
Petrera Nera	Southern Italy	2
Zibibbo Fortunato	Southern Italy	2
Mantonico Pinto	Southern Italy	5
Lampanzona	Southern Italy	2
Lacrima di Gallicchio	Southern Italy	2
Iuvarello	Southern Italy	2
Castiglione di Bova	Southern Italy	5
Mennella Nera di Egua	Southern Italy	2
Mantonico di Nigra	Southern Italy	2
Greco N del Lamentino	Southern Italy	5
Verdina	Southern Italy	5
Greco di Rogliano	Southern Italy	2
Gaglioppo	Southern Italy	5
Prunesta	Southern Italy	5
Guardavalle di San Marco	Southern Italy	5
Occhi di Lepre	Southern Italy	5
Mantonico B	Southern Italy	5
Parmisana	Southern Italy	5
Nerello	Southern Italy	5
Toccarino	Southern Italy	5
Magliocco Canino	Southern Italy	5
Pecorello	Southern Italy	5
Uva della Scala	Southern Italy	5
Mantonico N	Southern Italy	5
Lacrima Bianca	Southern Italy	2
Greco bianco	Southern Italy	5
Calabrese = Nero d'Avola	Southern Italy	5
Asprinio bianco	Southern Italy	2
Cannamelo n.	Southern Italy	2
Asprinio n.	Southern Italy	2
Austegna n.	Southern Italy	2
Santa Sofia b.	Southern Italy	2
Malvasia acino piccolo b.	Southern Italy	5
Trecisti nero n.	Southern Italy	2
Coglionara b.	Southern Italy	2
Arilla b.	Southern Italy	2
Pecorello San Marco	Southern Italy	2
Camputese	Southern Italy	2
Primitivo del Cilento	Southern Italy	2
Piedirosso del Vesuvio	Southern Italy	2
Greco di tufo	Southern Italy	1
Olivella di Caggiano	Southern Italy	5
Nerello campano	Southern Italy	5
Mennavò	Southern Italy	2
Truccanosa	Southern Italy	5
Olivella campana	Southern Italy	5
Uva bianca	Southern Italy	2
Rosso antico	Southern Italy	2
Rossa di Moico	Southern Italy	2
Galletto rosa	Southern Italy	2
Piedirosso	Southern Italy	2
Bianca di Bellosguardo	Southern Italy	2
Aglianicone del Cilento	Southern Italy	2
Coda di pecora	Southern Italy	2
Bianca di Vetrali	Southern Italy	2
Coda di volpe	Southern Italy	2
Falanghina	Southern Italy	1
Asprino	Southern Italy	1
Malvasia del Cilento	Southern Italy	2
Casavecchia	Southern Italy	2
Sangiovese campano	Southern Italy	5
Aglianicone di Cardile	Southern Italy	5
San Pietro	Southern Italy	2
Pie di palombo	Southern Italy	2
Sant Antonio	Southern Italy	2
Maria	Southern Italy	5
Rossa di San Nicola	Southern Italy	2
Nera del Cilento	Southern Italy	2
Fiano	Southern Italy	1
Gloria	Southern Italy	2
Aglianico	Southern Italy	2
Coda di volpe bianca	Southern Italy	2
Greco di tufo	Southern Italy	1
Fiano	Southern Italy	1
Piedirosso	Southern Italy	2
Falanghina	Southern Italy	1
Catalanesca	Southern Italy	2
Montepulciano	Southern Italy	2
Bianco d'Alessano	Southern Italy	2
Cococciola	Southern Italy	2
Primitivo	Southern Italy	2
Impigno	Southern Italy	2
Baresana = Korithi aspro	Southern Italy	2
Uva di Trojanero	Southern Italy	1
Uva di Troia	Southern Italy	2
Bombino bianco	Southern Italy	2
Castiglione n.	Southern Italy	2
San Nicola n.	Southern Italy	5
Zagarese di Puglia n.	Southern Italy	2
Antinello b.	Southern Italy	2
Impigno b.	Southern Italy	2
Francavidda b.	Southern Italy	2
Tuccanese n.	Southern Italy	2
Minutolo b.	Southern Italy	2
Cerasola n.	Southern Italy	2
Notardomenico n.	Southern Italy	2
Grilla b.	Southern Italy	5
Susumaniello n.	Southern Italy	5
Negrodolce n.	Southern Italy	5
Bombino nero n.	Southern Italy	2
Uva rosa antica	Southern Italy	2
Uva di Troia	Southern Italy	2
Pampanuto	Southern Italy	2
Bianco di Alessano	Southern Italy	2
Negro amaro	Southern Italy	2
Primitivo	Southern Italy	2
Bombino bianco	Southern Italy	2
Malvasia nera di Brindisi	Southern Italy	2
Corniola	Southern Italy	2
Marchione	Southern Italy	2
Uva sacra	Southern Italy	2
Malvasia di Sardegna	Southern Italy	2
Nieddera	Southern Italy	2
Semidano	Southern Italy	2
Albaranzeuli bianco	Southern Italy	2
Alicante	Southern Italy	4
Perricone	Southern Italy	5
Grillo	Southern Italy	2
Nerello cappuccio	Southern Italy	5
Catarratto bianco	Southern Italy	5
Messinese b.	Southern Italy	4
Recuno	Southern Italy	2
Petrera nera n.	Southern Italy	2
Greca	Southern Italy	2
Grillo (omonimo)	Southern Italy	2
Malvasia	Southern Italy	2
Malvasia di Lipari	Southern Italy	2
Nerello mascalese	Southern Italy	5
Signurina	Southern Italy	2
Pignola	Southern Italy	2
Diretto	Southern Italy	2
Damaschino	Southern Italy	4
Orisi	Southern Italy	5
Arbanello	Southern Italy	5
Minnella nera	Southern Italy	2
Lievuso	Southern Italy	5
Reliquia bianca	Southern Italy	5
Lucignola	Southern Italy	5
Vitrarolo	Southern Italy	2
Muscatiddruni bianco	Southern Italy	2
Prunestra	Southern Italy	1
Corinto nero	Southern Italy	2
Dolcetta	Southern Italy	4
Quattro rappi	Southern Italy	4
Visparola	Southern Italy	2
Perricone	Southern Italy	5
Grillo	Southern Italy	2
Grecanico	Southern Italy	2
Catarratto	Southern Italy	5
Nero d Avola	Southern Italy	5
Carricante	Southern Italy	2
Frappato	Southern Italy	5
Zibibbo	Southern Italy	2
Inzolia	Southern Italy	5
Nerello cappuccio	Southern Italy	4
Sangiovese	Southern Italy	5
