# Supplementary material for: SNP genotyping elucidates the genetic diversity of Magna Graecia grapevine germplasm and its historical origin and dissemination
Source: BMC Plant Biol. 2019 Jan 6;19:7. doi: 10.1186/s12870-018-1576-y (PMC6322315; doi:10.1186/s12870-018-1576-y)
Supplement: Supplementary file 11 — Parent-offspring (PO) and second degree (2°) relationships identified for South Italy cultivars genotyped at 18 K SNP loci. Z0: probability to share 0 allele; Z1: probability to share 1 allele; Z2: probability to share 2 alleles; PI HAT: probability to be identical by descendent. (XLSX 18 kb) [file 12870_2018_1576_MOESM11_ESM.xlsx]

## Sheet: Foglio1
Additional file 11 - Parent-offspring (PO) and second degree (2°) relationships identified for South of Italy cultivars genotyped at 18K SNP loci. Z0: probability to share 0 allele; Z1: probability to share 1 allele; Z2: probability to share 2 alleles; PI HAT: probability to be identical by descendent.
Relatedness	Individual 1	Individual 2	Z0	Z1	Z2	PI HAT	Comments
PO	Aglianico	Aglianicone di Cardile	0.0719	0.9145	0.0135	0.4708
PO	Aglianico	Aglianicone	0.0635	0.9368	0.0997	0.5181
PO	Aglianico	Aglianico antico	0.0725	0.9133	0.0142	0.4709
PO	Aglianico	Cannamelo n.	0.0485	0.9515	0	0.4757
PO	Aglianico	Rossa di Moico	0.0613	0.9387	0	0.4694
PO	Aglianico	Rossa di San Nicola	0.0655	0.9345	0	0.4672
PO	Aglianicone del Cilento	Servant [22]	0.0358	0.9642	0	0.4821	Aglianicone del Cilento = Gloria = Achladi, as reported by Lacombe et al. [68]
PO	Aglianicone del Cilento	Opsimo Edessis [22]	0.0409	0.8864	0.0727	0.5159	Aglianicone del Cilento = Gloria = Achladi, as reported by Lacombe et al. [68]
PO	Aglianicone del Cilento	Nero grosso [22]	0.0428	0.9065	0.0506	0.5039	Aglianicone del Cilento = Gloria = Achladi, as reported by Lacombe et al. [68]
PO	Aglianicone del Cilento	Ohanes [22]	0.0389	0.8714	0.0896	0.5254	Aglianicone del Cilento = Gloria = Achladi, as reported by Lacombe et al. [68]
PO	Asprinio n.	Colatamurro	0.0544	0.9456	0	0.4728
PO	Bombino bianco	Cococciola [22]	0.0388	0.9467	0.0146	0.4879	As reported by Lacombe et al. [68]
PO	Bombino bianco	Colatamurro	0.0497	0.9503	0	0.4751
PO	Bombino bianco	Montepulciano [22]	0.0388	0.9275	0.0337	0.4975	As reported by Lacombe et al. [68]
PO	Bombino bianco	Uva di Troia	0.0349	0.9084	0.0567	0.5109	As reported by Lacombe et al. [68] and Bergamini et al. [44]
PO	Bombino bianco	Impigno b.	0.0368	0.8762	0.0869	0.525	As reported by Bergamini et al. [44]
PO	Bombino bianco	Sanguinella b.	0.033	0.8533	0.1137	0.5404
PO	Bombino bianco	Bombino nero n.	0.0349	0.925	0.0401	0.5026	As reported by Lacombe et al. [68] and Bergamini et al. [44]
PO	Carricante	Garganega [22]	0.0485	0.9332	0.0184	0.4849	questionable; NOT VALID ACCORDING TO SSR-MARKER DATA
PO	Catarratto	Garganega [22]	0.0512	0.9488	0	0.4744	As reported by Lacombe et al. [68]
PO	Catarratto	Grillo	0.0504	0.9444	0.0052	0.4774	As reported by Di Vecchi Staraz et al. [32], Cipriani et al. [12], Lacombe et al. [68], De Lorenzis et al. [14] and Mercati et al. [33].
PO	Catarratto	Grecanico	0.0512	0.9488	0	0.4744	As reported by Di Vecchi Staraz et al. [32], Lacombe et al. [68], Mercati et al. [33] and Crespan et al. [19]. Grecanico = Garnanega
PO	Catarratto	Mantonico Bianco	0.0502	0.9289	0.0209	0.4853	As reported by Crespan et al. [19].
PO	Cerasola n.	Malvasia n. di Lucania	0.0457	0.9025	0.0518	0.503
PO	Damaschino	Tempranilla blanca = Santa Magdalena [22]	0.0397	0.9603	0	0.4802	As reported by Lacombe et al. [68]; Damaschino = Planta fina
PO	Damaschino	Rassegui [22]	0.035	0.9103	0.0547	0.5098	As reported by Lacombe et al. [68]; Damaschino = Planta fina
PO	Diretto	Alphonse Lavallée [22]	0.0428	0.9379	0.0192	0.4882
PO	Diretto	Italia	0.0487	0.8926	0.0588	0.505
PO	Dolcetta	Alicante Henri Bouschet [22]	0.0371	0.9002	0.0627	0.5128
PO	Gaglioppo	Mantonico Bianco	0.0583	0.9417	0	0.4709	As reported by Cipriani et al. [12] and Sunseri et al. [15].
PO	Gaglioppo	Sangiovese	0.055	0.9036	0.0414	0.4932	As reported by Cipriani et al. [12].
PO	Galletto rosa	Opsimo Edessis [22]	0.0389	0.8621	0.099	0.53	As reported by Lacombe et al. [68]; Galletto rosa = Parmak cerven
PO	Galletto rosa	Conca d'oro [22]	0.0408	0.8897	0.0695	0.5143
PO	Gallico n.	Mantonico Bianco	0	1	0	0.5
PO	Gloria	Servant [22]	0.0359	0.9641	0	0.482	Gloria (= Achladi) and Lampanzona are matching varieties; as reported by Lacombe et al. [68]
PO	Gloria	Opsimo Edessis [22]	0.041	0.8862	0.0729	0.5159	Gloria (= Achladi) and Lampanzona are matching varieties; as reported by Lacombe et al. [68]
PO	Gloria	Nero grosso [22]	0.0429	0.9064	0.0507	0.5039	Gloria (= Achladi) and Lampanzona are matching varieties; as reported by Lacombe et al. [68]
PO	Gloria	Breval negro [22]	0.0351	0.8689	0.0959	0.5304	Gloria (= Achladi) and Lampanzona are matching varieties; as reported by Lacombe et al. [68]
PO	Gloria	Ohanes [22]	0.039	0.8697	0.0913	0.5261	Gloria (= Achladi) and Lampanzona are matching varieties; as reported by Lacombe et al. [68]
PO	Gloria	Lampanzona	0.0551	0.8907	0.0542	0.4995	Gloria (= Achladi) and Lampanzona are matching varieties; as reported by Lacombe et al. [68]
PO	Greca	Heptakilo [22]	0.0524	0.8772	0.0704	0.509	Heptakilo and Trecisti nero n. are matching varieties
PO	Greca	Trecisti nero n.	0.0397	0.9087	0.0516	0.506	Heptakilo and Trecisti nero n. are matching varieties
PO	Grecanico	Riminèse [22]	0.0386	0.9614	0	0.4807	As reported by Lacombe et al. [68] and others; Riminese = Albana bianca
PO	Greco di Bianco	Malvasia volcánica [22]	0.035	0.9638	0.0013	0.4832	As reported by Lacombe et al. [68] and many others
PO	Grilla b.	Visparola	0.0387	0.9613	0	0.4806
PO	Grillo	Zibibbo	0.0894	0.901	0.0096	0.4601	As reported by Di Vecchi Staraz et al. [32], Cipriani et al. [12], Lacombe et al. [68], De Lorenzis et al. [14] and Mercati et al. [33].
PO	Guardavalle B	Mantonico Bianco	0.0319	0.9681	0	0.484	As reported by Crespan et al. [19] and Sunseri et al. [15].
PO	Guarnaccia	Casavecchia	0.0398	0.9234	0.0368	0.4985	questionable; NOT VALID ACCORDING TO SSR-MARKER DATA
PO	Guarnaccia	Pie di palombo	0	1	0	0.5
PO	Iusana	Visparola	0.0507	0.9493	0	0.4746
PO	Lacrima bianca	Ladikino = Psarossyriko [22]	0.0371	0.8519	0.1111	0.537
PO	Lacrima bianca	Vidiano [22]	0.0351	0.904	0.0609	0.5129
PO	Lievuso	Mantonico Bianco	0.0431	0.9234	0.0335	0.4952	As reported by De Lorenzis et al. [14].
PO	Lievuso	Sangiovese	0	1	0	0.5	As reported by De Lorenzis et al. [14].
PO	Lucignola	Sangiovese	0.0524	0.9018	0.0459	0.4968	As reported by De Lorenzis et al. [14].
PO	Magliocco Canino	Prunesta nera	0	1	0	0.5
PO	Magliocco Canino	Toccarino	0.0172	0.9423	0.0405	0.5117
PO	Malvasia acino piccolo b.	Visparola	0	1	0	0.5
PO	Malvasia del Cilento	Verdeca = Lagorthi [22]	0.0371	0.9008	0.0621	0.5125
PO	Malvasia del Cilento	Malvasia n. di Lucania	0.0367	0.9044	0.0589	0.5111
PO	Malvasia del Cilento	Prunesta nera	0.0581	0.9384	0.0035	0.4727
PO	Malvasia di Lipari	Malvasia volcánica [22]	0.035	0.9641	0.0009	0.483
PO	Malvasia nera di Basilicata n.	Petit Bouschet [22]	0.0426	0.8983	0.0591	0.5082	As reported by Lacombe et al. [68] and many others; Lalvasia nera di Basilicta n. = Grand noir
PO	Malvasia nera di Brindisi	Malvasia del Cilento	0.0353	0.9647	0	0.4824
PO	Mantonico Bianco	Nerello mascalese	0.0555	0.9445	0	0.4722	As reported by Cipriani et al. [12], Gasparro et al. [21], Lacombe et al. [68], De Lorenzis et al. [14] and Sunseri et al. [15].
PO	Mantonico Bianco	Nero d'Avola	0.0516	0.8949	0.0535	0.5009
PO	Mantonico Bianco	Occhi di Lepre	0.0505	0.9495	0	0.4747
PO	Mantonico Bianco	Trebbiano antico	0.0427	0.9519	0.0054	0.4814
PO	Mantonico N	Mantonico Bianco	0.0537	0.9377	0.0085	0.4774	As reported by Sunseri et al. [15].
PO	Messinese b.	Tempranilla blanca = Santa Magdalena [22]	0.0395	0.9605	0	0.4802
PO	Messinese b.	Rassegui [22]	0.0349	0.9118	0.0534	0.5092
PO	Negro amaro	Zagarese di Puglia n.	0.038	0.9313	0.0308	0.4964
PO	Nerello cappuccio	Castellana blanca [22]	0.0331	0.912	0.0548	0.5109	As reported by Lacombe et al. [68]
PO	Olivella di Caggiano	Strinto porcino	0.0458	0.9542	0	0.4771
PO	Petrera nera n.	Rivairenc = Aspiran noir [22]	0.0389	0.9444	0.0167	0.4889
PO	Pampanuto	Plavina	0.0598	0.9052	0.0351	0.4877	As reported by Lacombe et al. [68]
PO	Primitivo	Blatina	0	1	0	0.5
PO	Prunestra	Roi des précoces [22]	0.0409	0.8996	0.0595	0.5093
PO	Prunestra	Ithaki [22]	0.039	0.961	0	0.4805
PO	Recuno	Garganega [22]	0.0446	0.9374	0.018	0.4867
PO	Recuno	Grecanico	0.0561	0.9308	0.013	0.4784
PO	Reliquia bianca	San Nicola n.	0.0503	0.924	0.0256	0.4877
PO	Sangiovese	Ciliegiolo [22]	0.0386	0.9614	0	0.4807	As reported by Lacombe et al. [68]
PO	Sangiovese	Castiglione di Bova	0.0553	0.9447	0	0.4724	As reported by Di Vecchi Staraz et al. [32], Lacombe et al. [68] and Sunseri et al. [15].
PO	Sangiovese	Toccarino	0.0373	0.9614	0.0013	0.482
PO	Sangiovese	Orisi	0.0587	0.9386	0.0027	0.472	As reported by De Lorenzis et al. [14].
PO	Sangiovese	Arbanello	0.0507	0.9129	0.0364	0.4929	As reported by De Lorenzis et al. [14].
PO	Sangiovese	Perricone	0.065	0.935	0	0.4675	As reported by Mercati et al. [33].
PO	Sangiovese	Frappato	0.0489	0.9274	0.0237	0.4874	As reported by Crespan et al. [16] and Mercati et al. [33].
PO	Sangiovese	Strinto porcino	0.0363	0.9637	0	0.4818
PO	Sangiovese	Stampacavallo	0.0598	0.9305	0.0098	0.475	As reported by Crespan et al. [16].
PO	Sangiovese	Negrodolce n.	0.0398	0.9537	0.0065	0.4834	As reported by Bergamini et al. [20].
PO	Strinto porcino	Reliquia bianca	0.0456	0.9544	0	0.4772
PO	Strinto porcino	Malvasia acino piccolo b.	0.0304	0.9627	0.0069	0.4882
PO	Strinto porcino	Iusana	0.0393	0.9045	0.0562	0.5084
PO	Strinto porcino	Grilla b.	0.0412	0.9096	0.0493	0.504
PO	Trecisti nero n.	Rassegui [22]	0.0426	0.9172	0.0402	0.4988	As reported by Lacombe et al. [68]
PO	Trecisti nero n.	Dominga [22]	0.0465	0.8734	0.0801	0.5168	As reported by Lacombe et al. [68]
PO	Visparola	Canella [22]	0.0354	0.9378	0.0268	0.4957
PO	Visparola	Minutolo b.	0.0494	0.9066	0.044	0.4973
2°	Nerello cappuccio	Morate	0.2117	0.4653	0.2429	0.4956
2°	Occhi di Lepre	Nerello mascalese	0.2651	0.4252	0.2297	0.4623
2°	Gaglioppo	Nerello mascalese	0.2249	0.4419	0.2532	0.4941
2°	Reliquia bianca	Malvasia acino piccolo b.	0.2417	0.4853	0.2729	0.5156
2°	Reliquia bianca	Giosana b.	0.2951	0.4452	0.2597	0.4823
2°	Reliquia bianca	Grilla b.	0.2549	0.4619	0.2832	0.5141
